# Supplementary material for: Genetic requirements for Staphylococcus aureus nitric oxide resistance and virulence
Source: PLoS Pathog. 2018 Mar 19;14(3):e1006907. doi: 10.1371/journal.ppat.1006907 (PMC5884563; doi:10.1371/journal.ppat.1006907)
Supplement: S1 Table — Genes deemed essential (Red) in the current study as well as those that significantly contribute to fitness (Orange) are listed side by side with results from Valentino MD et al. and Chaurdhuri RR et al. (XLSX) [file ppat.1006907.s008.xlsx]

## Sheet: Sheet1
locus_type	locus_tag	gene	description	this study	Valentino et al.	Chaurdhuri et al.
CDS	SAUSA300_0001	dnaA	chromosomal replication initiation protein	Essential	Essential	Essential
CDS	SAUSA300_0002	dnaN	DNA polymerase III subunit beta	Essential	Essential	Essential
CDS	SAUSA300_0005	gyrB	DNA gyrase subunit B	Essential	Essential	Essential
CDS	SAUSA300_0006	gyrA	DNA gyrase subunit A	Essential	Essential	Essential
CDS	SAUSA300_0009	serS	seryl-tRNA synthetase	Essential	Essential	Essential
CDS	SAUSA300_0016	dnaB	replicative DNA helicase	Essential	Essential	Essential
CDS	SAUSA300_0020	-	DNA-binding response regulator	Essential	Essential	Essential
CDS	SAUSA300_0021	-	sensory box histidine kinase	Essential	Essential	Essential
CDS	SAUSA300_0248	-	putative teichoic acid biosynthesis protein F	Essential	Essential	Essential
CDS	SAUSA300_0249	ispD	2-C-methyl-D-erythritol 4-phosphate cytidylyltransferase	Essential	Essential	Essential
CDS	SAUSA300_0250	-	alcohol dehydrogenase, zinc-containing	Essential	Essential	Essential
CDS	SAUSA300_0251	-	putative teichoic acid biosynthesis protein	Essential	Essential	Essential
CDS	SAUSA300_0363	-	hypothetical protein	Essential	Essential	Essential
CDS	SAUSA300_0366	rpsF	30S ribosomal protein S6	Essential	Essential	Essential
CDS	SAUSA300_0367	ssb	single-strand binding protein	Essential	Essential	Essential
CDS	SAUSA300_0452	dnaX	DNA polymerase III subunit gamma and tau	Essential	Essential	Essential
CDS	SAUSA300_0453	-	hypothetical protein	Essential	Essential	Essential
CDS	SAUSA300_0459	tmk	thymidylate kinase	Essential	Essential	Essential
CDS	SAUSA300_0461	holB	DNA polymerase III subunit delta	Essential	Essential	Essential
CDS	SAUSA300_0467	metS	methionyl-tRNA synthetase	Essential	Essential	Essential
CDS	SAUSA300_0477	glmU	bifunctional N-acetylglucosamine-1-phosphate uridyltransferase/glucosamine-1-phosphate acetyltransferase	Essential	Essential	Essential
CDS	SAUSA300_0478	prs	ribose-phosphate pyrophosphokinase	Essential	Essential	Essential
CDS	SAUSA300_0480	pth	peptidyl-tRNA hydrolase	Essential	Essential	Essential
CDS	SAUSA300_0485	-	cell-division initiation protein	Essential	Essential	Essential
CDS	SAUSA300_0487	-	hypothetical protein	Essential	Essential	Essential
CDS	SAUSA300_0492	folP	dihydropteroate synthase	Essential	Essential	Essential
CDS	SAUSA300_0493	folB	dihydroneopterin aldolase	Essential	Essential	Essential
CDS	SAUSA300_0494	folK	2-amino-4-hydroxy-6-hydroxymethyldihydropteridine pyrophosphokinase	Essential	Essential	Essential
CDS	SAUSA300_0496	lysS	lysyl-tRNA synthetase	Essential	Essential	Essential
CDS	SAUSA300_0513	gltX	glutamyl-tRNA synthetase	Essential	Essential	Essential
CDS	SAUSA300_0514	cysE	serine acetyltransferase	Essential	Essential	Essential
CDS	SAUSA300_0515	cysS	cysteinyl-tRNA synthetase	Essential	Essential	Essential
CDS	SAUSA300_0522	rplK	50S ribosomal protein L11	Essential	Essential	Essential
CDS	SAUSA300_0523	rplA	50S ribosomal protein L1	Essential	Essential	Essential
CDS	SAUSA300_0524	rplJ	50S ribosomal protein L10	Essential	Essential	Essential
CDS	SAUSA300_0525	rplL	50S ribosomal protein L7/L12	Essential	Essential	Essential
CDS	SAUSA300_0527	rpoB	DNA-directed RNA polymerase subunit beta	Essential	Essential	Essential
CDS	SAUSA300_0528	rpoC	DNA-directed RNA polymerase subunit beta'	Essential	Essential	Essential
CDS	SAUSA300_0530	rpsL	30S ribosomal protein S12	Essential	Essential	Essential
CDS	SAUSA300_0531	-	30S ribosomal protein S7	Essential	Essential	Essential
CDS	SAUSA300_0532	fusA	elongation factor G	Essential	Essential	Essential
CDS	SAUSA300_0533	tuf	elongation factor Tu	Essential	Essential	Essential
CDS	SAUSA300_0551	-	putative GTP cyclohydrolase	Essential	Essential	Essential
CDS	SAUSA300_0572	mvk	mevalonate kinase	Essential	Essential	Essential
CDS	SAUSA300_0573	mvaD	mevalonate diphosphate decarboxylase	Essential	Essential	Essential
CDS	SAUSA300_0574	-	phosphomevalonate kinase	Essential	Essential	Essential
CDS	SAUSA300_0596	argS	arginyl-tRNA synthetase	Essential	Essential	Essential
CDS	SAUSA300_0623	tagA	teichoic acid biosynthesis protein	Essential	Essential	Essential
CDS	SAUSA300_0624	tagH	teichoic acids export protein ATP-binding subunit	Essential	Essential	Essential
CDS	SAUSA300_0625	tagG	teichoic acid ABC transporter protein	Essential	Essential	Essential
CDS	SAUSA300_0626	tagB	teichoic acid biosynthesis protein B	Essential	Essential	Essential
CDS	SAUSA300_0703	-	sulfatase family protein	Essential	Essential	Essential
CDS	SAUSA300_0715	nrdI	ribonucleotide reductase stimulatory protein	Essential	Essential	Essential
CDS	SAUSA300_0716	-	ribonucleotide-diphosphate reductase subunit alpha	Essential	Essential	Essential
CDS	SAUSA300_0717	nrdF	ribonucleotide-diphosphate reductase subunit beta	Essential	Essential	Essential
CDS	SAUSA300_0722	murB	UDP-N-acetylenolpyruvoylglucosamine reductase	Essential	Essential	Essential
CDS	SAUSA300_0731	-	glycosyl transferase, group 4 family protein	Essential	Essential	Essential
CDS	SAUSA300_0737	secA	preprotein translocase subunit SecA	Essential	Essential	Essential
CDS	SAUSA300_0747	trxB	thioredoxin-disulfide reductase	Essential	Essential	Essential
CDS	SAUSA300_0756	gap	glyceraldehyde-3-phosphate dehydrogenase, type I	Essential	Essential	Essential
CDS	SAUSA300_0757	pgk	phosphoglycerate kinase	Essential	Essential	Essential
CDS	SAUSA300_0758	tpiA	triosephosphate isomerase	Essential	Essential	Essential
CDS	SAUSA300_0760	eno	phosphopyruvate hydratase	Essential	Essential	Essential
CDS	SAUSA300_0765	smpB	SsrA-binding protein	Essential	Essential	Essential
CDS	SAUSA300_0818	sufC	FeS assembly ATPase SufC	Essential	Essential	Essential
CDS	SAUSA300_0819	sufD	FeS assembly protein SufD	Essential	Essential	Essential
CDS	SAUSA300_0820	sufS	SufS subfamily cysteine desulfurase	Essential	Essential	Essential
CDS	SAUSA300_0821	-	NifU family SUF system FeS assembly protein	Essential	Essential	Essential
CDS	SAUSA300_0822	sufB	FeS assembly protein SufB	Essential	Essential	Essential
CDS	SAUSA300_0835	dltA	D-alanine--poly(phosphoribitol) ligase subunit 1	Essential	Essential	Essential
CDS	SAUSA300_0836	dltB	dltB protein	Essential	Essential	Essential
CDS	SAUSA300_0837	dltC	D-alanine--poly(phosphoribitol) ligase subunit 2	Essential	Essential	Essential
CDS	SAUSA300_0865	pgi	glucose-6-phosphate isomerase	Essential	Essential	Essential
CDS	SAUSA300_0885	fabH	3-oxoacyl-(acyl carrier protein) synthase III	Essential	Essential	Essential
CDS	SAUSA300_0886	fabF	3-oxoacyl-(acyl-carrier-protein) synthase II	Essential	Essential	Essential
CDS	SAUSA300_0897	trpS	tryptophanyl-tRNA synthetase	Essential	Essential	Essential
CDS	SAUSA300_0898	spxA	transcriptional regulator Spx	Essential	Essential	Essential
CDS	SAUSA300_0908	ppnK	inorganic polyphosphate/ATP-NAD kinase	Essential	Essential	Essential
CDS	SAUSA300_0912	-	enoyl-(acyl carrier protein) reductase	Essential	Essential	Essential
CDS	SAUSA300_0919	murE	UDP-N-acetylmuramoylalanyl-D-glutamate--L-lysine ligase	Essential	Essential	Essential
CDS	SAUSA300_0922	-	TerC family membrane protein	Essential	Essential	Essential
CDS	SAUSA300_0989	-	hypothetical protein	Essential	Essential	Essential
CDS	SAUSA300_0990	rpoY	hypothetical protein	Essential	Essential	Essential
CDS	SAUSA300_0991	def	peptide deformylase	Essential	Essential	Essential
CDS	SAUSA300_1013	-	cell cycle protein FtsW	Essential	Essential	Essential
CDS	SAUSA300_1024	coaD	phosphopantetheine adenylyltransferase	Essential	Essential	Essential
CDS	SAUSA300_1037	pheS	phenylalanyl-tRNA synthetase subunit alpha	Essential	Essential	Essential
CDS	SAUSA300_1038	pheT	phenylalanyl-tRNA synthetase subunit beta	Essential	Essential	Essential
CDS	SAUSA300_1044	trx	thioredoxin	Essential	Essential	Essential
CDS	SAUSA300_1049	murI	glutamate racemase	Essential	Essential	Essential
CDS	SAUSA300_1074	ftsL	cell division protein	Essential	Essential	Essential
CDS	SAUSA300_1075	pbpA	penicillin-binding protein 1	Essential	Essential	Essential
CDS	SAUSA300_1076	mraY	phospho-N-acetylmuramoyl-pentapeptide-transferase	Essential	Essential	Essential
CDS	SAUSA300_1077	murD	UDP-N-acetylmuramoyl-L-alanyl-D-glutamate synthetase	Essential	Essential	Essential
CDS	SAUSA300_1078	divIB	cell division protein	Essential	Essential	Essential
CDS	SAUSA300_1079	ftsA	cell division protein ftsA	Essential	Essential	Essential
CDS	SAUSA300_1080	ftsZ	cell division protein FtsZ	Essential	Essential	Essential
CDS	SAUSA300_1083	-	hypothetical protein	Essential	Essential	Essential
CDS	SAUSA300_1087	ileS	isoleucyl-tRNA synthetase	Essential	Essential	Essential
CDS	SAUSA300_1102	gmk	guanylate kinase	Essential	Essential	Essential
CDS	SAUSA300_1104	coaBC	phosphopantothenoylcysteine decarboxylase/phosphopantothenate--cysteine ligase	Essential	Essential	Essential
CDS	SAUSA300_1108	def	peptide deformylase	Essential	Essential	Essential
CDS	SAUSA300_1109	fmt	methionyl-tRNA formyltransferase	Essential	Essential	Essential
CDS	SAUSA300_1115	rpe	ribulose-phosphate 3-epimerase	Essential	Essential	Essential
CDS	SAUSA300_1116	-	hypothetical protein	Essential	Essential	Essential
CDS	SAUSA300_1117	rpmB	50S ribosomal protein L28	Essential	Essential	Essential
CDS	SAUSA300_1122	plsX	putative glycerol-3-phosphate acyltransferase PlsX	Essential	Essential	Essential
CDS	SAUSA300_1123	fabD	malonyl CoA-acyl carrier protein transacylase	Essential	Essential	Essential
CDS	SAUSA300_1124	fabG	3-oxoacyl-(acyl-carrier-protein) reductase	Essential	Essential	Essential
CDS	SAUSA300_1125	acpP	acyl carrier protein	Essential	Essential	Essential
CDS	SAUSA300_1128	ftsY	signal recognition particle-docking protein FtsY	Essential	Essential	Essential
CDS	SAUSA300_1130	ffh	signal recognition particle protein	Essential	Essential	Essential
CDS	SAUSA300_1131	rpsP	30S ribosomal protein S16	Essential	Essential	Essential
CDS	SAUSA300_1132	rimM	16S rRNA-processing protein RimM	Essential	Essential	Essential
CDS	SAUSA300_1136	rbgA	ribosomal biogenesis GTPase	Essential	Essential	Essential
CDS	SAUSA300_1149	rpsB	30S ribosomal protein S2	Essential	Essential	Essential
CDS	SAUSA300_1150	tsf	elongation factor Ts	Essential	Essential	Essential
CDS	SAUSA300_1151	pyrH	uridylate kinase	Essential	Essential	Essential
CDS	SAUSA300_1152	frr	ribosome recycling factor	Essential	Essential	Essential
CDS	SAUSA300_1153	uppS	undecaprenyl pyrophosphate synthase	Essential	Essential	Essential
CDS	SAUSA300_1154	cdsA	phosphatidate cytidylyltransferase	Essential	Essential	Essential
CDS	SAUSA300_1156	proS	prolyl-tRNA synthetase	Essential	Essential	Essential
CDS	SAUSA300_1157	polC	DNA polymerase III PolC	Essential	Essential	Essential
CDS	SAUSA300_1159	nusA	transcription elongation factor NusA	Essential	Essential	Essential
CDS	SAUSA300_1160	-	hypothetical protein	Essential	Essential	Essential
CDS	SAUSA300_1161	-	ribosomal protein L7Ae	Essential	Essential	Essential
CDS	SAUSA300_1162	infB	translation initiation factor IF-2	Essential	Essential	Essential
CDS	SAUSA300_1165	ribF	riboflavin biosynthesis protein ribF	Essential	Essential	Essential
CDS	SAUSA300_1168	-	RNA-metabolising metallo-beta-lactamase	Essential	Essential	Essential
CDS	SAUSA300_1176	pgsA	CDP-diacylglycerol--glycerol-3-phosphate 3-phosphatidyltransferase	Essential	Essential	Essential
CDS	SAUSA300_1200	glnR	glutamine synthetase repressor	Essential	Essential	Essential
CDS	SAUSA300_1201	glnA	glutamine synthetase, type I	Essential	Essential	Essential
CDS	SAUSA300_1237	lexA	LexA repressor	Essential	Essential	Essential
CDS	SAUSA300_1249	-	hypothetical protein	Essential	Essential	Essential
CDS	SAUSA300_1250	parE	DNA topoisomerase IV subunit B	Essential	Essential	Essential
CDS	SAUSA300_1251	parC	DNA topoisomerase IV subunit A	Essential	Essential	Essential
CDS	SAUSA300_1269	femA	methicillin resistance protein FemA	Essential	Essential	Essential
CDS	SAUSA300_1270	femB	methicillin resistance protein FemB	Essential	Essential	Essential
CDS	SAUSA300_1311	murG	undecaprenyldiphospho-muramoylpentapeptide beta-N- acetylglucosaminyltransferase	Essential	Essential	Essential
CDS	SAUSA300_1319	folA	dihydrofolate reductase	Essential	Essential	Essential
CDS	SAUSA300_1320	thyA	thymidylate synthase	Essential	Essential	Essential
CDS	SAUSA300_1341	pbp2	penicillin binding protein 2	Essential	Essential	Essential
CDS	SAUSA300_1344	-	putative DNA replication protein DnaD	Essential	Essential	Essential
CDS	SAUSA300_1347	birA	BirA bifunctional protein	Essential	Essential	Essential
CDS	SAUSA300_1348	-	tRNA CCA-pyrophosphorylase	Essential	Essential	Essential
CDS	SAUSA300_1351	-	hypothetical protein	Essential	Essential	Essential
CDS	SAUSA300_1362	hup	DNA-binding protein HU	Essential	Essential	Essential
CDS	SAUSA300_1364	engA	GTP-binding protein EngA	Essential	Essential	Essential
CDS	SAUSA300_1448	-	FUR family transcriptional regulator	Essential	Essential	Essential
CDS	SAUSA300_1453	-	ribonuclease Z	Essential	Essential	Essential
CDS	SAUSA300_1454	zwf	glucose-6-phosphate 1-dehydrogenase	Essential	Essential	Essential
CDS	SAUSA300_1459	gnd	6-phosphogluconate dehydrogenase	Essential	Essential	Essential
CDS	SAUSA300_1475	accC	acetyl-CoA carboxylase biotin carboxylase subunit	Essential	Essential	Essential
CDS	SAUSA300_1476	accB	acetyl-CoA carboxylase, biotin carboxyl carrier protein	Essential	Essential	Essential
CDS	SAUSA300_1511	rpmG	50S ribosomal protein L33	Essential	Essential	Essential
CDS	SAUSA300_1521	rpoD	RNA polymerase sigma factor RpoD	Essential	Essential	Essential
CDS	SAUSA300_1522	dnaG	DNA primase	Essential	Essential	Essential
CDS	SAUSA300_1525	glyS	glycyl-tRNA synthetase	Essential	Essential	Essential
CDS	SAUSA300_1530	-	hypothetical protein	Essential	Essential	Essential
CDS	SAUSA300_1546	holA	DNA polymerase III subunit delta	Essential	Essential	Essential
CDS	SAUSA300_1553	nadD	nicotinate (nicotinamide) nucleotide adenylyltransferase	Essential	Essential	Essential
CDS	SAUSA300_1556	-	GTP-binding protein YqeH	Essential	Essential	Essential
CDS	SAUSA300_1557	-	HAD superfamily hydrolase	Essential	Essential	Essential
CDS	SAUSA300_1567	greA	transcription elongation factor GreA	Essential	Essential	Essential
CDS	SAUSA300_1575	alaS	alanyl-tRNA synthetase	Essential	Essential	Essential
CDS	SAUSA300_1578	mnmA	tRNA-specific 2-thiouridylase MnmA	Essential	Essential	Essential
CDS	SAUSA300_1579	-	aminotransferase, class V	Essential	Essential	Essential
CDS	SAUSA300_1586	aspS	aspartyl-tRNA synthetase	Essential	Essential	Essential
CDS	SAUSA300_1587	hisS	histidyl-tRNA synthetase	Essential	Essential	Essential
CDS	SAUSA300_1589	dtd	D-tyrosyl-tRNA(Tyr) deacylase	Essential	Essential	Essential
CDS	SAUSA300_1600	obgE	GTPase ObgE	Essential	Essential	Essential
CDS	SAUSA300_1601	rpmA	50S ribosomal protein L27	Essential	Essential	Essential
CDS	SAUSA300_1602	-	hypothetical protein	Essential	Essential	Essential
CDS	SAUSA300_1603	rplU	50S ribosomal protein L21	Essential	Essential	Essential
CDS	SAUSA300_1610	folC	folylpolyglutamate synthase	Essential	Essential	Essential
CDS	SAUSA300_1611	valS	valyl-tRNA synthetase	Essential	Essential	Essential
CDS	SAUSA300_1620	engB	ribosome biogenesis GTP-binding protein YsxC	Essential	Essential	Essential
CDS	SAUSA300_1625	rplT	50S ribosomal protein L20	Essential	Essential	Essential
CDS	SAUSA300_1626	rpmI	50S ribosomal protein L35	Essential	Essential	Essential
CDS	SAUSA300_1627	infC	translation initiation factor IF-3	Essential	Essential	Essential
CDS	SAUSA300_1628	lysP	lysine-specific permease	Essential	Essential	Essential
CDS	SAUSA300_1629	thrS	threonyl-tRNA synthetase	Essential	Essential	Essential
CDS	SAUSA300_1630	dnaI	primosomal protein DnaI	Essential	Essential	Essential
CDS	SAUSA300_1631	-	replication initiation and membrane attachment protein	Essential	Essential	Essential
CDS	SAUSA300_1632	nrdR	transcriptional regulator NrdR	Essential	Essential	Essential
CDS	SAUSA300_1634	coaE	dephospho-CoA kinase	Essential	Essential	Essential
CDS	SAUSA300_1646	accA	acetyl-CoA carboxylase carboxyltransferase subunit alpha	Essential	Essential	Essential
CDS	SAUSA300_1647	accD	acetyl-CoA carboxylase subunit beta	Essential	Essential	Essential
CDS	SAUSA300_1649	dnaE	DNA polymerase III, alpha subunit	Essential	Essential	Essential
CDS	SAUSA300_1666	rpsD	30S ribosomal protein S4	Essential	Essential	Essential
CDS	SAUSA300_1673	-	1-acyl-sn-glycerol-3-phosphate acyltransferases	Essential	Essential	Essential
CDS	SAUSA300_1675	tyrS	tyrosyl-tRNA synthetase	Essential	Essential	Essential
CDS	SAUSA300_1686	murC	UDP-N-acetylmuramate--L-alanine ligase	Essential	Essential	Essential
CDS	SAUSA300_1700	-	polysaccharide biosynthesis protein	Essential	Essential	Essential
CDS	SAUSA300_1704	leuS	leucyl-tRNA synthetase	Essential	Essential	Essential
CDS	SAUSA300_1730	metK	S-adenosylmethionine synthetase	Essential	Essential	Essential
CDS	SAUSA300_1869	map	methionine aminopeptidase	Essential	Essential	Essential
CDS	SAUSA300_1872	-	hypothetical protein	Essential	Essential	Essential
CDS	SAUSA300_1873	-	Mur ligase family protein	Essential	Essential	Essential
CDS	SAUSA300_1879	-	putative lipid kinase	Essential	Essential	Essential
CDS	SAUSA300_1880	gatB	aspartyl/glutamyl-tRNA amidotransferase subunit B	Essential	Essential	Essential
CDS	SAUSA300_1881	gatA	aspartyl/glutamyl-tRNA amidotransferase subunit A	Essential	Essential	Essential
CDS	SAUSA300_1882	gatC	aspartyl/glutamyl-tRNA amidotransferase subunit C	Essential	Essential	Essential
CDS	SAUSA300_1885	ligA	DNA ligase	Essential	Essential	Essential
CDS	SAUSA300_1886	pcrA	ATP-dependent DNA helicase, PcrA	Essential	Essential	Essential
CDS	SAUSA300_1893	nadE	NAD synthetase	Essential	Essential	Essential
CDS	SAUSA300_1894	-	nicotinate phosphoribosyltransferase	Essential	Essential	Essential
CDS	SAUSA300_1900	ppaC	putative manganese-dependent inorganic pyrophosphatase	Essential	Essential	Essential
CDS	SAUSA300_1982	groEL	chaperonin GroEL	Essential	Essential	Essential
CDS	SAUSA300_1983	groES	co-chaperonin GroES	Essential	Essential	Essential
CDS	SAUSA300_2002	-	putative DNA-binding/iron metalloprotein/AP endonuclease	Essential	Essential	Essential
CDS	SAUSA300_2004	-	hypothetical protein	Essential	Essential	Essential
CDS	SAUSA300_2005	-	hypothetical protein	Essential	Essential	Essential
CDS	SAUSA300_2028	acpS	4'-phosphopantetheinyl transferase	Essential	Essential	Essential
CDS	SAUSA300_2038	murF	UDP-N-acetylmuramoyl-tripeptide--D-alanyl-D- alanine ligase	Essential	Essential	Essential
CDS	SAUSA300_2039	ddl	D-alanyl-alanine synthetase A	Essential	Essential	Essential
CDS	SAUSA300_2046	oxaA	membrane protein oxaA	Essential	Essential	Essential
CDS	SAUSA300_2054	fabZ	(3R)-hydroxymyristoyl-ACP dehydratase	Essential	Essential	Essential
CDS	SAUSA300_2070	-	hypothetical protein	Essential	Essential	Essential
CDS	SAUSA300_2072	prfA	peptide chain release factor 1	Essential	Essential	Essential
CDS	SAUSA300_2074	rpmE2	50S ribosomal protein L31 type B	Essential	Essential	Essential
CDS	SAUSA300_2081	pyrG	CTP synthetase	Essential	Essential	Essential
CDS	SAUSA300_2084	coaA	pantothenate kinase	Essential	Essential	Essential
CDS	SAUSA300_2104	glmS	glucosamine--fructose-6-phosphate aminotransferase	Essential	Essential	Essential
CDS	SAUSA300_2113	-	hypothetical protein	Essential	Essential	Essential
CDS	SAUSA300_2171	rpsI	30S ribosomal protein S9	Essential	Essential	Essential
CDS	SAUSA300_2172	rplM	50S ribosomal protein L13	Essential	Essential	Essential
CDS	SAUSA300_2177	rplQ	50S ribosomal protein L17	Essential	Essential	Essential
CDS	SAUSA300_2178	rpoA	DNA-directed RNA polymerase subunit alpha	Essential	Essential	Essential
CDS	SAUSA300_2179	rpsK	30S ribosomal protein S11	Essential	Essential	Essential
CDS	SAUSA300_2180	rpsM	30S ribosomal protein S13	Essential	Essential	Essential
CDS	SAUSA300_2181	rpmJ	50S ribosomal protein L36	Essential	Essential	Essential
CDS	SAUSA300_2182	infA	translation initiation factor IF-1	Essential	Essential	Essential
CDS	SAUSA300_2183	adk	adenylate kinase	Essential	Essential	Essential
CDS	SAUSA300_2184	secY	preprotein translocase subunit SecY	Essential	Essential	Essential
CDS	SAUSA300_2185	rplO	50S ribosomal protein L15	Essential	Essential	Essential
CDS	SAUSA300_2186	rpmD	50S ribosomal protein L30	Essential	Essential	Essential
CDS	SAUSA300_2187	rpsE	30S ribosomal protein S5	Essential	Essential	Essential
CDS	SAUSA300_2188	rplR	50S ribosomal protein L18	Essential	Essential	Essential
CDS	SAUSA300_2189	rplF	50S ribosomal protein L6	Essential	Essential	Essential
CDS	SAUSA300_2190	rpsH	30S ribosomal protein S8	Essential	Essential	Essential
CDS	SAUSA300_2191	rpsN	30S ribosomal protein S14	Essential	Essential	Essential
CDS	SAUSA300_2192	rplE	50S ribosomal protein L5	Essential	Essential	Essential
CDS	SAUSA300_2193	rplX	50S ribosomal protein L24	Essential	Essential	Essential
CDS	SAUSA300_2194	rplN	50S ribosomal protein L14	Essential	Essential	Essential
CDS	SAUSA300_2195	rpsQ	30S ribosomal protein S17	Essential	Essential	Essential
CDS	SAUSA300_2196	rpmC	50S ribosomal protein L29	Essential	Essential	Essential
CDS	SAUSA300_2197	rplP	50S ribosomal protein L16	Essential	Essential	Essential
CDS	SAUSA300_2198	rpsC	30S ribosomal protein S3	Essential	Essential	Essential
CDS	SAUSA300_2199	rplV	50S ribosomal protein L22	Essential	Essential	Essential
CDS	SAUSA300_2200	rpsS	30S ribosomal protein S19	Essential	Essential	Essential
CDS	SAUSA300_2201	rplB	50S ribosomal protein L2	Essential	Essential	Essential
CDS	SAUSA300_2202	rplW	50S ribosomal protein L23	Essential	Essential	Essential
CDS	SAUSA300_2203	rplD	50S ribosomal protein L4	Essential	Essential	Essential
CDS	SAUSA300_2204	rplC	50S ribosomal protein L3	Essential	Essential	Essential
CDS	SAUSA300_2205	rpsJ	30S ribosomal protein S10	Essential	Essential	Essential
CDS	SAUSA300_2214	-	FmhB protein	Essential	Essential	Essential
CDS	SAUSA300_2292	fni	isopentenyl pyrophosphate isomerase	Essential	Essential	Essential
CDS	SAUSA300_2647	rnpA	ribonuclease P	Essential	Essential	Essential
CDS	SAUSA300_2648	rpmH	50S ribosomal protein L34	Essential	Essential	Essential
CDS	SAUSA300_0015	rplI	50S ribosomal protein L9	Essential	Essential
CDS	SAUSA300_0088	-	hypothetical protein	Essential	Essential
CDS	SAUSA300_0388	guaB	inosine-5'-monophosphate dehydrogenase	Essential	Essential
CDS	SAUSA300_0484	-	hypothetical protein	Essential	Essential
CDS	SAUSA300_0529	-	putative ribosomal protein L7Ae-like	Essential	Essential
CDS	SAUSA300_0595	-	hypothetical protein	Essential	Essential
CDS	SAUSA300_0755	-	glycolytic operon regulator	Essential	Essential
CDS	SAUSA300_0849	mnhG	putative monovalent cation/H+ antiporter subunit G	Essential	Essential
CDS	SAUSA300_0850	mnhF	putative monovalent cation/H+ antiporter subunit F	Essential	Essential
CDS	SAUSA300_0851	mnhE	putative monovalent cation/H+ antiporter subunit E	Essential	Essential
CDS	SAUSA300_0852	mnhD	putative monovalent cation/H+ antiporter subunit D	Essential	Essential
CDS	SAUSA300_0853	mnhC	putative monovalent cation/H+ antiporter subunit C	Essential	Essential
CDS	SAUSA300_0854	mnhB	putative monovalent cation/H+ antiporter subunit B	Essential	Essential
CDS	SAUSA300_0855	mnhA	monovalent cation/H+ antiporter subunit A	Essential	Essential
CDS	SAUSA300_1072	mraZ	cell division protein MraZ	Essential	Essential
CDS	SAUSA300_1073	mraW	S-adenosyl-methyltransferase MraW	Essential	Essential
CDS	SAUSA300_1086	-	hypothetical protein	Essential	Essential
CDS	SAUSA300_1121	-	fatty acid biosynthesis transcriptional regulator	Essential	Essential
CDS	SAUSA300_1145	xerC	tyrosine recombinase xerC	Essential	Essential
CDS	SAUSA300_1155	-	putative membrane-associated zinc metalloprotease	Essential	Essential
CDS	SAUSA300_1175	-	hypothetical protein	Essential	Essential
CDS	SAUSA300_1178	recA	recombinase A	Essential	Essential
CDS	SAUSA300_1205	-	hypothetical protein	Essential	Essential
CDS	SAUSA300_1240	-	hypothetical protein	Essential	Essential
CDS	SAUSA300_1325	-	hypothetical protein	Essential	Essential
CDS	SAUSA300_1469	argR	arginine repressor	Essential	Essential
CDS	SAUSA300_1471	xseB	exodeoxyribonuclease VII small subunit	Essential	Essential
CDS	SAUSA300_1554	-	hypothetical protein	Essential	Essential
CDS	SAUSA300_1616	hemD	uroporphyrinogen III synthase	Essential	Essential
CDS	SAUSA300_1619	hemA	glutamyl-tRNA reductase	Essential	Essential
CDS	SAUSA300_1687	-	FtsK/SpoIIIE family protein	Essential	Essential
CDS	SAUSA300_1688	-	phenylalanyl-tRNA synthetase (beta subunit)	Essential	Essential
CDS	SAUSA300_1689	-	hypothetical protein	Essential	Essential
CDS	SAUSA300_1746	-	hypothetical protein	Essential	Essential
CDS	SAUSA300_2029	-	hypothetical protein	Essential	Essential
CDS	SAUSA300_0368	rpsR	30S ribosomal protein S18	Essential	Reduced Fitness	Essential
CDS	SAUSA300_0628	-	glycerol-3-phosphate cytidylyltransferase	Essential	Reduced Fitness	Essential
CDS	SAUSA300_0752	clpP	ATP-dependent Clp protease proteolytic subunit	Essential	Reduced Fitness	Essential
CDS	SAUSA300_0868	spsB	signal peptidase IB	Essential	Reduced Fitness	Essential
CDS	SAUSA300_1114	rsgA	hypothetical protein	Essential	Reduced Fitness	Essential
CDS	SAUSA300_1133	trmD	tRNA (guanine-N(1)-)-methyltransferase	Essential	Reduced Fitness	Essential
CDS	SAUSA300_1134	rplS	50S ribosomal protein L19	Essential	Reduced Fitness	Essential
CDS	SAUSA300_1166	rpsO	30S ribosomal protein S15	Essential	Reduced Fitness	Essential
CDS	SAUSA300_1340	recU	Holliday junction-specific endonuclease	Essential	Reduced Fitness	Essential
CDS	SAUSA300_1520	-	hypothetical protein	Essential	Reduced Fitness	Essential
CDS	SAUSA300_1527	era	GTP-binding protein Era	Essential	Reduced Fitness	Essential
CDS	SAUSA300_1535	rpsU	30S ribosomal protein S21	Essential	Reduced Fitness	Essential
CDS	SAUSA300_1597	ruvB	Holliday junction DNA helicase RuvB	Essential	Reduced Fitness	Essential
CDS	SAUSA300_1598	ruvA	Holliday junction DNA helicase RuvA	Essential	Reduced Fitness	Essential
CDS	SAUSA300_1624	-	MutT/nudix family protein	Essential	Reduced Fitness	Essential
CDS	SAUSA300_1695	-	hypothetical protein	Essential	Reduced Fitness	Essential
CDS	SAUSA300_1988	-	delta-hemolysin	Essential	Reduced Fitness	Essential
CDS	SAUSA300_2283	rpiA	ribose-5-phosphate isomerase A	Essential	Reduced Fitness	Essential
CDS	SAUSA300_1239	tkt	transketolase	Essential	Reduced Fitness
CDS	SAUSA300_0004	recF	recombination protein F	Essential
CDS	SAUSA300_0054	-	hypothetical protein	Essential	NP	NP
CDS	SAUSA300_0325	-	glycine cleavage H-protein	Essential
CDS	SAUSA300_0350	-	Cro/CI family transcriptional regulator-like protein	Essential	NP	NP
CDS	SAUSA300_0374	-	hypothetical protein	Essential
CDS	SAUSA300_0380	ahpC	alkyl hydroperoxide reductase subunit C	Essential
CDS	SAUSA300_0426	-	hypothetical protein	Essential	NP	NP
CDS	SAUSA300_0454	recR	recombination protein RecR	Essential
CDS	SAUSA300_0495	-	hypothetical protein	Essential
CDS	SAUSA300_0607	-	hypothetical protein	Essential	NP	NP
CDS	SAUSA300_0608	-	hypothetical protein	Essential	NP	NP
CDS	SAUSA300_0609	-	phage integrase family protein	Essential	NP	NP
CDS	SAUSA300_0610	-	putative monovalent cation/H+ antiporter subunit A	Essential	NP	NP
CDS	SAUSA300_0611	-	putative monovalent cation/H+ antiporter subunit B	Essential	NP	NP
CDS	SAUSA300_0639	-	hypothetical protein	Essential
CDS	SAUSA300_0710	-	hypothetical protein	Essential
CDS	SAUSA300_0749	-	hypothetical protein	Essential
CDS	SAUSA300_0768	-	hypothetical protein	Essential
CDS	SAUSA300_0803	-	Cro/CI family transcriptional regulator	Essential	NP	NP
CDS	SAUSA300_0869	rexB	exonuclease RexB	Essential
CDS	SAUSA300_0870	rexA	exonuclease RexA	Essential
CDS	SAUSA300_0985	-	hypothetical protein	Essential
CDS	SAUSA300_0995	-	branched-chain alpha-keto acid dehydrogenase subunit E2	Essential
CDS	SAUSA300_1082	-	hypothetical protein	Essential
CDS	SAUSA300_1105	priA	primosomal protein N`	Essential
CDS	SAUSA300_1158	-	hypothetical protein	Essential
CDS	SAUSA300_1295	-	CSD family cold shock protein	Essential
CDS	SAUSA300_1380	-	hypothetical protein	Essential
CDS	SAUSA300_1385	-	phiSLT ORF 99-like protein	Essential	NP	NP
CDS	SAUSA300_1394	-	hypothetical protein	Essential
CDS	SAUSA300_1400	-	phiSLT ORF92-like protein	Essential	NP	NP
CDS	SAUSA300_1434	-	phiSLT ORF104a-like protein, repressor	Essential	NP	NP
CDS	SAUSA300_1526	recO	DNA repair protein RecO	Essential
CDS	SAUSA300_1558	mtnN	5'-methylthioadenosine/S-adenosylhomocysteine nucleosidase	Essential
CDS	SAUSA300_1803	-	hypothetical protein	Essential
CDS	SAUSA300_0389	guaA	GMP synthase	Reduced Fitness	Essential	Essential
CDS	SAUSA300_0838	dltD	D-alanine-activating enzyme/D-alanine-D-alanyl, dltD protein	Reduced Fitness	Essential	Essential
CDS	SAUSA300_0944	menA	1,4-dihydroxy-2-naphthoate octaprenyltransferase	Reduced Fitness	Essential	Essential
CDS	SAUSA300_1367	cmk	cytidylate kinase	Reduced Fitness	Essential	Essential
CDS	SAUSA300_1490	efp	elongation factor P	Reduced Fitness	Essential	Essential
CDS	SAUSA300_1911	-	ABC transporter ATP-binding protein	Reduced Fitness	Essential	Essential
CDS	SAUSA300_2111	glmM	phosphoglucosamine mutase	Reduced Fitness	Essential	Essential
CDS	SAUSA300_1782	hemH	ferrochelatase	Reduced Fitness	Essential
CDS	SAUSA300_1783	hemE	uroporphyrinogen decarboxylase	Reduced Fitness	Essential
CDS	SAUSA300_1795	-	hypothetical protein	Reduced Fitness	Essential
CDS	SAUSA300_0014	-	hypothetical protein		Essential	Essential
CDS	SAUSA300_0520	secE	preprotein translocase subunit SecE		Essential	Essential
CDS	SAUSA300_0570	pta	phosphotransacetylase		Essential	Essential
CDS	SAUSA300_0743	hprK	HPr kinase/phosphorylase		Essential	Essential
CDS	SAUSA300_0983	ptsH	phosphocarrier protein HPr		Essential	Essential
CDS	SAUSA300_1258	-	4-oxalocrotonate tautomerase		Essential	Essential
CDS	SAUSA300_1370	ebpS	cell surface elastin binding protein		Essential	Essential
CDS	SAUSA300_1492	-	hypothetical protein		Essential	Essential
CDS	SAUSA300_1539	dnaJ	chaperone protein DnaJ		Essential	Essential
CDS	SAUSA300_1540	dnaK	molecular chaperone DnaK		Essential	Essential
CDS	SAUSA300_1541	grpE	heat shock protein GrpE		Essential	Essential
CDS	SAUSA300_1593	secF	bifunctional preprotein translocase subunit SecD/SecF		Essential	Essential
CDS	SAUSA300_1645	pfkA	6-phosphofructokinase		Essential	Essential
CDS	SAUSA300_1664	ezrA	septation ring formation regulator EzrA		Essential	Essential
CDS	SAUSA300_2249	ssaA	secretory antigen precursor SsaA		Essential	Essential
CDS	SAUSA300_0022	-	hypothetical protein		Essential
CDS	SAUSA300_0140	deoC	deoxyribose-phosphate aldolase		Essential
CDS	SAUSA300_0301	-	hypothetical protein		Essential
CDS	SAUSA300_0489	-	putative cell division protein FtsH		Essential
CDS	SAUSA300_0569	-	putative heme peroxidase		Essential
CDS	SAUSA300_0777	-	cold shock protein		Essential
CDS	SAUSA300_0903	-	hypothetical protein		Essential
CDS	SAUSA300_0904	-	hypothetical protein		Essential
CDS	SAUSA300_0948	menB	naphthoate synthase		Essential
CDS	SAUSA300_1126	rnc	ribonuclease III		Essential
CDS	SAUSA300_1179	-	phosphodiesterase		Essential
CDS	SAUSA300_1186	-	hypothetical protein		Essential
CDS	SAUSA300_1202	-	hypothetical protein		Essential
CDS	SAUSA300_1357	aroC	chorismate synthase		Essential
CDS	SAUSA300_1360	ubiE	ubiquinone/menaquinone biosynthesis methyltransferase		Essential
CDS	SAUSA300_1437	-	phiSLT ORF204-like protein		Essential
CDS	SAUSA300_1531	phoH	PhoH family phosphate starvation-induced protein		Essential
CDS	SAUSA300_1615	hemB	delta-aminolevulinic acid dehydratase		Essential
CDS	SAUSA300_1621	clpX	ATP-dependent protease ATP-binding subunit ClpX		Essential
CDS	SAUSA300_1791	cbf1	3'-5' exoribonuclease YhaM		Essential
CDS	SAUSA300_1913	-	ABC transporter ATP-binding protein		Essential
CDS	SAUSA300_2094	-	hypothetical protein		Essential
CDS	SAUSA300_2493	-	hypothetical protein		Essential
CDS	SAUSA300_2546	betB	glycine betaine aldehyde dehydrogenase		Essential
CDS	SAUSA300_1138	sucC	succinyl-CoA synthetase subunit beta	Reduced Fitness	Reduced Fitness	Essential
CDS	SAUSA300_1590	-	GTP pyrophosphokinase	Reduced Fitness	Reduced Fitness	Essential
CDS	SAUSA300_2643	-	ParB family chromosome partioning protein ParB family	Reduced Fitness	Reduced Fitness	Essential
CDS	SAUSA300_0355	-	acetyl-CoA acetyltransferase		Reduced Fitness	Essential
CDS	SAUSA300_0764	rnr	ribonuclease R		Reduced Fitness	Essential
CDS	SAUSA300_0858	-	hypothetical protein		Reduced Fitness	Essential
CDS	SAUSA300_1257	msrR	peptide methionine sulfoxide reductase regulator MsrR		Reduced Fitness	Essential
CDS	SAUSA300_1573	-	Holliday junction resolvase-like protein		Reduced Fitness	Essential
CDS	SAUSA300_1574	-	hypothetical protein		Reduced Fitness	Essential
CDS	SAUSA300_1588	lytH	N-acetylmuramoyl-L-alanine amidase		Reduced Fitness	Essential
CDS	SAUSA300_1749	-	hypothetical protein		Reduced Fitness	Essential
CDS	SAUSA300_2483	-	hydroxymethylglutaryl-CoA reductase		Reduced Fitness	Essential
CDS	SAUSA300_2645	gidA	tRNA uridine 5-carboxymethylaminomethyl modification enzyme GidA		Reduced Fitness	Essential
CDS	SAUSA300_2646	trmE	tRNA modification GTPase TrmE		Reduced Fitness	Essential
CDS	SAUSA300_2079	fba	fructose-bisphosphate aldolase		Reduced Fitness
CDS	SAUSA300_0280	-	hypothetical protein	Reduced Fitness
CDS	SAUSA300_1092	pyrP	uracil permease	Reduced Fitness
CDS	SAUSA300_1465	-	2-oxoisovalerate dehydrogenase, E1 component, beta subunit	Reduced Fitness
CDS	SAUSA300_1466	-	2-oxoisovalerate dehydrogenase, E1 component, alpha subunit	Reduced Fitness
CDS	SAUSA300_1528	cdd	cytidine deaminase	Reduced Fitness
CDS	SAUSA300_1788	-	hypothetical protein	Reduced Fitness
CDS	SAUSA300_2526	pyrD	dihydroorotate dehydrogenase 2	Reduced Fitness
CDS	SAUSA300_2574	-	hypothetical protein	Reduced Fitness
CDS	SAUSA300_0003	-	hypothetical protein			Essential
CDS	SAUSA300_0479	-	50S ribosomal protein L25/general stress protein Ctc			Essential
CDS	SAUSA300_0571	-	lipoate-protein ligase A family protein			Essential
CDS	SAUSA300_0605	sarA	accessory regulator A			Essential
CDS	SAUSA300_0730	-	GGDEF domain-containing protein			Essential
CDS	SAUSA300_0754	-	hypothetical protein			Essential
CDS	SAUSA300_0759	gpmI	phosphoglyceromutase			Essential
CDS	SAUSA300_0847	-	hypothetical protein			Essential
CDS	SAUSA300_0993	pdhA	pyruvate dehydrogenase E1 component, alpha subunit			Essential
CDS	SAUSA300_1003	-	hypothetical protein			Essential
CDS	SAUSA300_1026	-	hypothetical protein			Essential
CDS	SAUSA300_1027	rpmF	50S ribosomal protein L32			Essential
CDS	SAUSA300_1143	topA	DNA topoisomerase I			Essential
CDS	SAUSA300_1255	fmtC	oxacillin resistance-related FmtC protein			Essential
CDS	SAUSA300_1337	-	hypothetical protein			Essential
CDS	SAUSA300_1373	-	ferredoxin			Essential
CDS	SAUSA300_1644	pyk	pyruvate kinase			Essential
CDS	SAUSA300_1797	-	hypothetical protein			Essential
CDS	SAUSA300_2078	murA	UDP-N-acetylglucosamine 1-carboxyvinyltransferase			Essential
CDS	SAUSA300_2252	-	hypothetical protein			Essential
CDS	SAUSA300_2402	-	hypothetical protein			Essential
CDS	SAUSA300_2432	-	MutT/NUDIX family hydrolase			Essential
