# Supplementary material for: Genetic requirements for Staphylococcus aureus nitric oxide resistance and virulence
Source: PLoS Pathog. 2018 Mar 19;14(3):e1006907. doi: 10.1371/journal.ppat.1006907 (PMC5884563; doi:10.1371/journal.ppat.1006907)
Supplement: S2 Table — Each gene is listed in genomic order with the averaged R-values (between duplicates) for Input_Library (colonies from original Tn plate), Overnight (10-hr overnight cultures), Aerobic (24 generations in shaking culture tubes), NO· (24 generations in shaking culture tubes supplemented with 5 mM DETA/NO) as well as day 3 and day 7 SSTI R-values. (XLSX) [file ppat.1006907.s009.xlsx]

## Sheet: Sheet1
locus_tag	gene_symbol	description	Input_Library	Overnight	Aerobic	NO·	Day 3	Day 7
SAUSA300_0001	dnaA	chromosomal replication initiation protein	0	0	0	0	0	0
SAUSA300_0002	dnaN	DNA polymerase III subunit beta	0	0	0	0	0	0
SAUSA300_0003	-	hypothetical protein	0.234232	1.06226	0	0.00423442	18.9522	0.0885431
SAUSA300_0004	recF	recombination protein F	0	0.0141176	0	0	0	0
SAUSA300_0005	gyrB	DNA gyrase subunit B	0	0	0	0	0	0
SAUSA300_0006	gyrA	DNA gyrase subunit A	0	0	0	0	0	0
SAUSA300_0007	-	hypothetical protein	0.544392	0.32811	0.360896	0.22875	0.306287	0.121785
SAUSA300_0008	hutH	histidine ammonia-lyase	1.77874	1.744	1.87381	2.29589	1.99699	2.23858
SAUSA300_0009	serS	seryl-tRNA synthetase	0	0	0	0	0	0
SAUSA300_0010	-	hypothetical protein	1.28137	1.0194	0.88345	1.88675	1.4741	1.06613
SAUSA300_0011	-	hypothetical protein	2.0493	2.38859	1.39232	1.41912	2.08292	4.08594
SAUSA300_0012	-	putative homoserine O-acetyltransferase	1.37112	0.836944	1.02787	0.914307	1.41693	2.31347
SAUSA300_0013	-	hypothetical protein	1.17432	0.863786	0.784016	0.635528	1.46332	1.01957
SAUSA300_0014	-	hypothetical protein	0.15469	0.194409	0	0	0.0212985	0
SAUSA300_0015	rplI	50S ribosomal protein L9	0	0.0184063	0	0	0	0
SAUSA300_0016	dnaB	replicative DNA helicase	0	0	0	0.0202259	0	0
SAUSA300_0017	purA	adenylosuccinate synthetase	0.830131	0.894009	0.0400448	0.0303034	0.00306075	0
SAUSA300_0018	-	Glu tRNA	0	0	0	0	0	0
SAUSA300_0019	-	Asp tRNA	0	0	0	0	0	0
SAUSA300_0020	-	DNA-binding response regulator	0	0	0	0	0	0
SAUSA300_0021	-	sensory box histidine kinase	0	0	0	0	0	0
SAUSA300_0022	-	hypothetical protein	1.05907	0.773324	1.08991	0.538631	0.578899	2.38721
SAUSA300_0023	-	hypothetical protein	0.329997	0.489905	0.753761	0.785831	0.729259	1.24004
SAUSA300_0024	-	metallo-beta-lactamase family protein	0.929311	0.645377	1.16444	1.04656	0.789656	0.600741
SAUSA300_0025	-	5'-nucleotidase family protein	0.999771	1.19786	1.51526	0.82846	0.989633	1.30706
SAUSA300_0026	-	rRNA large subunit methyltransferase	0.664783	1.28523	1.19706	1.24825	1.54158	2.09622
SAUSA300_0027	-	hypothetical protein	1.06083	0.936148	0.925601	1.06081	1.07229	1.55898
SAUSA300_0028	-	putative transposase	2.56583	1.78374	1.74027	1.82174	3.47062	2.68518
SAUSA300_0029	-	hypothetical protein	3.74119	3.63058	4.94603	4.78771	5.09534	4.3421
SAUSA300_0030	-	putative glycerophosphoryl diester phosphodiesterase	1.46252	1.46857	2.17241	1.86072	2.26078	1.11364
SAUSA300_0031	-	hypothetical protein	1.16112	1.6164	1.27756	1.32938	2.27407	3.81702
SAUSA300_0032	mecA	penicillin-binding protein 2'	0.9779	0.621886	1.03666	1.11234	1.82743	1.57945
SAUSA300_0033	-	methicillin-resistance MecR1 regulatory protein	2.35452	1.83309	2.06593	2.06119	3.58295	6.03322
SAUSA300_0035	-	hypothetical protein	1.34674	0.90002	0.369016	1.35953	1.26338	12.5299
SAUSA300_0034	-	IS1272, transposase	2.35646	1.88378	2.27957	2.10075	2.94435	3.39486
SAUSA300_0036	-	hypothetical protein	0.856233	1.8524	1.5075	1.22445	1.54402	3.68739
SAUSA300_0037	ccrB	cassette chromosome recombinase B	1.86421	2.23249	2.02635	1.84978	3.50812	2.11529
SAUSA300_0038	ccrA	cassette chromosome recombinase A	2.70289	3.53398	3.77216	3.30478	4.98695	4.01669
SAUSA300_0039	-	hypothetical protein	1.05019	1.58772	2.17491	1.76291	2.17201	2.15216
SAUSA300_0040	-	hypothetical protein	0.639854	0.769908	0.890266	0.839205	1.56261	1.1249
SAUSA300_0041	-	hypothetical protein	1.06377	1.17348	1.11684	1.1789	1.51969	2.08243
SAUSA300_0042	-	hypothetical protein	1.79811	1.51942	1.74479	1.50852	2.11795	1.74489
SAUSA300_0043	-	hypothetical protein	1.07404	0.638638	0.900331	1.58579	1.94908	0.64636
SAUSA300_0044	-	metallo-beta-lactamase family protein	1.68988	1.81632	2.10938	1.48937	2.9482	2.75935
SAUSA300_0045	-	HNH endonuclease family protein	1.14913	0.946033	1.32255	0.926249	0.893622	1.55074
SAUSA300_0046	-	hypothetical protein	1.13908	0.746422	0.728259	0.805842	2.65879	1.29195
SAUSA300_0047	-	hypothetical protein	0.704689	0.897911	1.05105	1.02138	2.06551	2.19811
SAUSA300_0048	-	hypothetical protein	0.841913	0.843839	0.745171	0.868873	0.709838	3.38324
SAUSA300_0049	-	hypothetical protein	0.883608	1.09288	1.26281	0.874257	1.09067	0.401076
SAUSA300_0050	-	hypothetical protein	0.435531	0.572522	0.649523	0.623373	1.10584	1.0119
SAUSA300_0052	-	hypothetical protein	0.505148	1.11554	0.881879	0.893833	2.03875	1.14064
SAUSA300_0053	speG	spermidine N(1)-acetyltransferase	2.67222	1.47195	1.51555	1.69136	2.87491	2.4228
SAUSA300_0054	-	hypothetical protein	0	0	0.0375887	0.0301114	0.00764526	0
SAUSA300_0055	-	alcohol dehydrogenase, zinc-containing	1.02861	1.15141	1.24041	0.978621	1.93276	0.705883
SAUSA300_0056	-	hypothetical protein	1.98318	2.65769	3.65221	2.82844	4.52534	2.4664
SAUSA300_0057	-	hypothetical protein	2.79746	3.34484	2.65239	4.88228	6.87148	5.62213
SAUSA300_0058	-	hypothetical protein	4.38757	3.06828	4.51525	3.18146	5.20909	1.53689
SAUSA300_0059	-	hypothetical protein	2.32888	1.93123	2.13605	2.40615	1.92762	3.61438
SAUSA300_0060	-	putative transposase	1.75367	1.4218	1.13027	1.16319	1.18053	1.37788
SAUSA300_0061	arcC	carbamate kinase	2.51689	2.51082	3.81304	3.41921	3.34202	5.26822
SAUSA300_0062	arcB	ornithine carbamoyltransferase	2.8828	2.45658	3.92466	2.29172	3.34812	6.05441
SAUSA300_0063	-	cyclic nucleotide-binding domain-containing protein	1.80687	1.73269	2.27342	2.1326	3.49595	1.83705
SAUSA300_0064	arcD	arginine/oirnithine antiporter	2.54591	1.89905	1.97751	2.42825	2.90855	2.54653
SAUSA300_0065	arcA	arginine deiminase	1.59963	2.57129	2.5762	1.99225	3.20411	3.55888
SAUSA300_0066	argR	arginine repressor	1.74684	1.53554	2.32153	2.07033	1.5958	1.89882
SAUSA300_0067	-	universal stress protein	1.79786	1.15826	1.60252	1.63547	2.43246	2.22537
SAUSA300_0068	-	cadmium-exporting ATPase, truncation	0.627826	0.599306	0.734462	0.710788	0.990861	1.94685
SAUSA300_0070	-	putative lysophospholipase	2.12992	1.51409	1.44824	1.35347	1.81324	4.61838
SAUSA300_0071	-	ISSep1-like transposase	1.92958	1.48294	0.986493	1.62834	1.15332	3.73202
SAUSA300_0072	-	hypothetical protein	1.53055	2.15017	2.08423	1.70585	2.35389	1.91139
SAUSA300_0073	-	peptide ABC transporter peptide-binding protein	0.848786	1.00687	1.39117	1.34211	1.14958	2.09929
SAUSA300_0074	opp-3B	oligopeptide permease, channel-forming protein	1.03352	1.26128	1.6117	1.69919	2.35731	1.01042
SAUSA300_0075	opp-3C	oligopeptide permease, channel-forming protein	0.848786	1.9222	1.5226	1.2308	1.83646	1.07748
SAUSA300_0076	-	ABC transporter ATP-binding protein	1.31018	1.40072	1.35053	0.911663	1.90465	1.66417
SAUSA300_0077	-	ABC transporter ATP-binding protein	2.74073	2.44347	2.58285	2.74779	3.12167	3.4382
SAUSA300_0078	copA	ATPase copper transport	1.27615	1.35551	1.60869	1.71312	1.75306	1.98848
SAUSA300_0079	-	putative lipoprotein	1.80987	2.8093	3.44729	3.52642	3.80903	6.99926
SAUSA300_0080	-	hypothetical protein	1.93915	1.39947	5.33869	3.19396	5.93192	0.768887
SAUSA300_0081	-	hypothetical protein	1.71045	1.47036	1.55052	1.53877	1.53871	3.25002
SAUSA300_0082	-	hypothetical protein	1.56155	1.66104	1.87031	1.435	1.52345	10.8534
SAUSA300_0083	-	hypothetical protein	1.96957	1.7396	1.47029	1.98974	2.02014	2.22472
SAUSA300_0084	-	hypothetical protein	1.61647	0.483083	0.510278	0.31201	1.16944	2.45218
SAUSA300_0085	-	hypothetical protein	1.84644	1.68528	1.80096	1.98868	2.83717	1.62483
SAUSA300_0086	-	hypothetical protein	1.50024	1.82839	2.01692	2.21692	2.85157	1.47228
SAUSA300_0088	-	hypothetical protein	0	0.0790123	0.223214	0	0.451712	0
SAUSA300_0089	-	hypothetical protein	0.284017	1.01047	0.496765	0.750702	0.952109	5.59093
SAUSA300_0090	-	hypothetical protein	2.07425	1.76319	1.73689	0.661003	2.13367	2.18823
SAUSA300_0091	-	putative permease	2.12066	2.08635	1.76522	1.85908	2.72385	3.10932
SAUSA300_0092	-	hypothetical protein	0.548446	0.825155	1.20516	0.444033	1.50299	0.681839
SAUSA300_0093	-	transcriptional regulator	1.92902	1.46569	1.70763	1.37617	1.76256	1.24902
SAUSA300_0094	-	hypothetical protein	1.74192	1.21736	1.60793	0.774659	1.69457	1.0996
SAUSA300_0095	-	transcriptional regulator	1.49576	1.26781	1.31919	1.36117	2.06156	1.73011
SAUSA300_0096	-	hypothetical protein	1.45092	1.52902	1.98203	1.05784	2.11404	4.22082
SAUSA300_0097	-	hypothetical protein	1.75382	2.0669	1.81246	2.10898	2.66999	2.58279
SAUSA300_0098	-	hypothetical protein	1.3637	1.33565	1.81303	1.87474	1.63851	1.84187
SAUSA300_0099	plc	1-phosphatidylinositol phosphodiesterase	1.5412	1.54222	1.18719	1.94219	2.33997	2.03185
SAUSA300_0100	-	tandem lipoprotein	1.22896	1.41103	1.61961	1.78261	1.65818	1.84393
SAUSA300_0101	-	tandem lipoprotein	2.05326	1.46324	1.8383	1.90309	2.77239	2.60813
SAUSA300_0102	-	tandem lipoprotein	1.21297	1.73384	1.75705	1.78159	2.02921	4.2276
SAUSA300_0103	-	tandem lipoprotein	3.56291	2.15641	2.40777	3.09231	4.60286	2.26192
SAUSA300_0104	-	AraC family transcriptional regulator	1.45376	1.45592	1.92871	1.51093	2.17061	1.79996
SAUSA300_0105	-	M20/M25/M40 family peptidase	1.44069	1.66135	1.99981	2.03134	2.14998	4.30282
SAUSA300_0106	-	putative drug transporter	0.970701	1.58989	1.60136	1.75053	2.49111	1.8007
SAUSA300_0107	-	Na/Pi cotransporter family protein	0.279646	0.354101	0.823489	0.550426	0.543837	0.70806
SAUSA300_0108	-	myosin-cross-reactive antigen	1.50933	1.26726	1.49344	1.39508	1.95813	2.28196
SAUSA300_0109	-	integral membrane domain-containing protein	1.47719	1.42467	1.80436	1.5446	2.63396	2.43071
SAUSA300_0110	-	GntR family transcriptional regulator	2.51942	1.83344	2.27132	2.06241	2.733	3.17727
SAUSA300_0111	-	hypothetical protein	2.24666	1.79818	2.53144	2.02145	1.92517	3.99261
SAUSA300_0112	lctP	L-lactate permease	0.746859	0.813247	0.932518	0.871887	0.780506	1.1799
SAUSA300_0113	-	immunoglobulin G binding protein A	1.73615	1.41899	2.46084	1.4386	2.03804	1.06608
SAUSA300_0114	-	accessory regulator	1.88528	2.16949	1.52726	1.59002	2.75099	4.85135
SAUSA300_0115	sirC	iron compound ABC transporter permease SirC	0.742687	1.73476	1.65652	2.03924	1.70084	2.95916
SAUSA300_0116	sirB	iron compound ABC transporter permease SirB	0.937546	1.20308	1.5651	0.956444	1.59744	4.02924
SAUSA300_0117	sirA	iron compound ABC transporter iron compound-binding protein SirA	0.809611	1.44761	1.171	1.22242	2.3961	1.90138
SAUSA300_0118	-	pyridoxal-phosphate dependent enzyme superfamily protein	1.45273	1.32464	1.13003	1.12333	2.00653	1.56619
SAUSA300_0119	-	ornithine cyclodeaminase	0.8748	1.666	2.13079	2.52618	3.68015	3.74148
SAUSA300_0120	sbnC	IucC family siderophore biosynthesis protein	1.50931	1.49997	1.91435	1.57818	1.7964	2.45621
SAUSA300_0121	-	putative drug transporter	1.40421	1.82128	1.9477	2.07405	2.56433	3.36105
SAUSA300_0122	-	IucA/IucC family siderophore biosynthesis protein	2.223	2.1704	2.39085	2.05992	2.53233	2.55827
SAUSA300_0123	-	IucC family siderophore biosynthesis protein	2.40638	2.03231	1.90261	2.29257	3.08332	2.83079
SAUSA300_0124	-	HPCH/HPAI aldolase family protein	1.23781	1.39644	1.68475	1.21434	0.774746	1.19878
SAUSA300_0125	-	pyridoxal-dependent decarboxylase	2.38803	2.91783	2.50529	2.78405	3.74046	6.93526
SAUSA300_0126	-	hypothetical protein	3.12278	4.87753	5.61745	5.64681	7.00131	5.9723
SAUSA300_0127	-	hypothetical protein	0.321233	1.14705	0.84546	1.12466	2.17315	0.667814
SAUSA300_0128	-	hypothetical protein	0.820493	1.42719	1.20088	1.34372	1.16983	1.0871
SAUSA300_0129	-	acetoin reductase	0.597666	1.38562	1.46176	1.07359	1.36253	1.19407
SAUSA300_0130	-	NAD-dependent epimerase/dehydratase family protein	1.79768	2.5814	2.57209	3.06175	3.295	2.67486
SAUSA300_0131	-	putative sugar transferase	1.27254	1.15065	1.02604	1.47944	1.88145	1.00713
SAUSA300_0132	-	glycosyl transferase, group 1 family protein	1.84405	1.8306	2.77211	1.5509	3.26127	2.00002
SAUSA300_0133	-	hypothetical protein	1.35037	1.5767	1.45078	1.55496	2.50984	2.23115
SAUSA300_0134	-	polysaccharide extrusion protein	2.34144	2.3592	2.28221	2.49967	3.33126	3.1059
SAUSA300_0135	-	Fe/Mn family superoxide dismutase	1.82815	1.41407	1.37793	1.98792	1.83206	3.09286
SAUSA300_0136	-	cell wall surface anchor family protein	1.44405	1.59321	1.43822	1.70578	1.62202	2.04197
SAUSA300_0137	-	GntR family transcriptional regulator	0.731261	1.31255	1.39741	1.4725	0.938378	1.59467
SAUSA300_0138	deoD	purine nucleoside phosphorylase	3.38412	3.84798	2.86541	2.43175	5.33295	3.12123
SAUSA300_0139	-	putative tetracycline resistance protein	1.64178	1.50222	1.73124	2.01245	2.45511	2.12111
SAUSA300_0140	deoC	deoxyribose-phosphate aldolase	1.53939	1.7217	0.866054	1.85801	1.85637	0.633543
SAUSA300_0141	deoB	phosphopentomutase	0.541272	0.689475	0.238129	0.445894	0.910212	0.74904
SAUSA300_0142	phnE	phosphonate ABC transporter permease	2.31261	2.8688	2.7316	3.40173	1.77164	3.3007
SAUSA300_0143	phnE	phosphonate ABC transporter permease	1.92883	1.47994	1.89967	1.52521	1.94095	3.36933
SAUSA300_0144	phnC	phosphonate ABC transporter ATP-binding protein	1.14647	1.41771	1.8493	1.77836	2.64894	2.43623
SAUSA300_0145	-	phosphonate ABC transporter phosphonate-binding protein	1.90389	2.36264	2.12444	1.86508	1.94707	3.58486
SAUSA300_0146	-	hypothetical protein	1.69899	1.7107	1.67405	1.96379	2.06299	2.23818
SAUSA300_0147	-	5' nucleotidase family protein	1.9348	1.67893	1.68862	1.5368	1.7728	1.03391
SAUSA300_0148	-	hypothetical protein	0.430154	0.911959	0.906015	1.21021	0.57504	1.95026
SAUSA300_0151	adhE	bifunctional acetaldehyde-CoA/alcohol dehydrogenase	1.18165	1.6071	1.85123	1.67372	5.28066	4.63879
SAUSA300_0152	cap5A	capsular polysaccharide biosynthesis protein Cap5A	2.37365	2.29537	2.63558	2.61132	3.78573	3.62166
SAUSA300_0153	cap5B	capsular polysaccharide biosynthesis protein Cap5B	1.06727	1.52678	1.27999	1.42067	1.3127	1.15658
SAUSA300_0154	cap5C	capsular polysaccharide biosynthesis protein Cap5C	1.26772	0.989881	1.49709	1.31022	2.22946	2.03329
SAUSA300_0156	cap5E	capsular polysaccharide biosynthesis protein Cap5E	0.679028	0.923992	0.955116	0.862531	0.888063	0.939518
SAUSA300_0157	cap5F	capsular polysaccharide biosynthesis protein Cap5F	1.61487	2.23155	2.9023	2.58958	2.76469	2.71008
SAUSA300_0158	cap5G	capsular polysaccharide biosynthesis protein Cap5G	1.08718	0.835492	0.957602	1.08175	1.29801	0.569317
SAUSA300_0159	cap5H	capsular polysaccharide biosynthesis protein Cap5H	2.01635	2.1153	1.36757	1.94639	2.24695	2.15323
SAUSA300_0160	cap5I	capsular polysaccharide biosynthesis protein Cap5I	1.73941	1.28736	1.97178	1.54533	2.23645	2.31282
SAUSA300_0161	cap5J	capsular polysaccharide biosynthesis protein Cap5J	1.5773	1.30213	1.1686	1.34958	1.22366	1.81461
SAUSA300_0162	cap5K	capsular polysaccharide biosynthesis protein Cap5K	1.61082	1.1884	1.35915	1.48159	1.75964	2.68107
SAUSA300_0163	cap5L	capsular polysaccharide biosynthesis protein Cap5L	2.44089	1.7867	2.00348	1.69203	2.45361	1.47177
SAUSA300_0164	cap5M	capsular polysaccharide biosynthesis protein Cap5M	1.43002	1.83195	2.08089	1.60193	1.92701	3.37708
SAUSA300_0165	cap5N	capsular polysaccharide biosynthesis protein Cap5N	1.76745	2.09696	1.95801	1.62672	2.50726	2.55597
SAUSA300_0166	cap5O	capsular polysaccharide biosynthesis protein Cap5O	1.69624	0.86798	1.06896	1.57674	1.08331	3.92128
SAUSA300_0167	cap5P	capsular polysaccharide biosynthesis protein Cap5P	1.51544	2.54055	2.97031	4.04454	3.06003	3.80075
SAUSA300_0168	-	heme-degrading monooxygenase IsdI	1.12736	0.69612	0.854111	1.83397	2.16362	1.30788
SAUSA300_0169	-	hypothetical protein	1.4511	1.11085	2.16748	1.39642	0.748611	1.79843
SAUSA300_0170	-	aldehyde dehydrogenase	1.63659	1.60162	1.83885	1.79371	1.37548	2.23851
SAUSA300_0171	-	cation efflux family protein	1.54221	1.51276	1.24335	1.45273	0.977996	1.87257
SAUSA300_0172	-	hypothetical protein	2.71176	2.04272	1.77453	1.9467	3.5868	1.86376
SAUSA300_0173	-	hypothetical protein	2.40707	2.15086	2.78181	2.06437	3.59662	3.85059
SAUSA300_0174	-	hypothetical protein	0.526938	0.678065	0.747493	0.715589	0.997412	0.87625
SAUSA300_0175	-	putative lipoprotein	1.39189	1.55487	1.61625	1.49873	1.87157	2.98783
SAUSA300_0176	-	ABC transporter permease	1.35267	0.962263	0.887218	0.834403	1.42038	0.254037
SAUSA300_0177	-	hypothetical protein	1.36865	1.41745	1.68764	1.36648	1.52602	1.78191
SAUSA300_0178	-	hypothetical protein	1.65642	1.8279	2.32277	2.52183	2.41689	0.33516
SAUSA300_0179	-	formate dehydrogenase	1.45319	1.89084	2.05899	2.19633	4.91625	2.80595
SAUSA300_0180	-	integral membrane protein LmrP	1.28214	1.20748	1.64382	1.36964	1.44518	1.46058
SAUSA300_0181	-	non-ribosomal peptide synthetase	2.53656	2.30456	2.32651	2.57121	2.85239	2.68448
SAUSA300_0182	-	4'-phosphopantetheinyl transferase superfamily protein	1.66138	1.67199	1.60082	2.70811	2.13139	2.22253
SAUSA300_0183	-	hypothetical protein	1.49807	1.82037	1.54708	2.47165	2.61492	1.15579
SAUSA300_0184	argB	acetylglutamate kinase	2.3309	1.32569	2.02741	2.05962	1.70063	1.13436
SAUSA300_0185	argJ	bifunctional ornithine acetyltransferase/N-acetylglutamate synthase protein	0.775207	1.37768	1.81389	1.53047	1.82535	1.51224
SAUSA300_0186	argC	N-acetyl-gamma-glutamyl-phosphate reductase	2.02403	1.9183	2.76927	2.39224	2.5702	5.15164
SAUSA300_0187	rocD	ornithine aminotransferase	1.82133	1.08823	1.13077	1.46133	1.43845	1.92044
SAUSA300_0188	brnQ	branched-chain amino acid transport system II carrier protein	1.23362	1.17433	1.42556	1.81647	0.906708	1.79916
SAUSA300_0189	entB	isochorismatase	1.76722	1.98474	2.83124	2.09575	3.27784	2.00455
SAUSA300_0190	ipdC	indole-3-pyruvate decarboxylase	1.71258	1.8009	2.32937	1.85731	2.3223	3.04029
SAUSA300_0191	ptsG	PTS system glucose-specific IIBC subunit	1.10287	1.06148	1.15241	1.10947	1.75279	0.768505
SAUSA300_0192	-	hypothetical protein	2.91329	1.91818	2.92499	1.60601	1.51501	4.42424
SAUSA300_0193	murQ	N-acetylmuramic acid-6-phosphate etherase	1.68342	1.93037	2.05346	2.33363	2.80255	4.2777
SAUSA300_0194	-	sucrose-specific PTS transporter protein	1.39378	1.53955	1.89019	1.89394	1.8506	2.00814
SAUSA300_0195	-	transcriptional regulator	1.99791	1.79989	1.91054	2.35676	2.55627	5.12501
SAUSA300_0196	hsdR	type I restriction-modification enzyme, R subunit	1.08071	1.16612	1.28534	1.22106	1.67088	1.02698
SAUSA300_0197	-	hypothetical protein	1.4674	1.45807	1.17851	1.42126	2.00061	1.85693
SAUSA300_0198	-	hypothetical protein	1.17814	1.19192	1.57292	1.28559	1.80029	1.50037
SAUSA300_0199	-	hypothetical protein	1.37235	1.2373	1.82378	1.5308	1.91458	1.3146
SAUSA300_0200	-	peptide ABC transporter ATP-binding protein	0.587621	0.730673	0.93191	0.518346	0.657284	0.809939
SAUSA300_0201	-	peptide ABC transporter permease	1.04809	1.2017	1.48191	1.55425	1.45599	2.15994
SAUSA300_0202	-	peptide ABC transporter permease	2.09033	2.0302	2.01818	2.26041	2.42941	2.10522
SAUSA300_0203	-	RGD-containing lipoprotein	2.034	1.84412	2.1439	2.66926	3.20265	2.61905
SAUSA300_0204	ggt	gamma-glutamyltranspeptidase	1.62799	1.36464	1.898	1.97474	2.38954	2.75984
SAUSA300_0205	-	tandem lipoprotein	1.89559	1.86441	1.34886	1.11252	1.97623	1.9726
SAUSA300_0206	-	azoreductase	1.42168	1.58318	1.38054	1.57316	1.61468	1.01569
SAUSA300_0207	-	hypothetical protein	2.15765	2.34465	2.209	3.21317	2.87533	3.3992
SAUSA300_0208	-	putative maltose ABC transporter ATP-binding protein	1.30797	2.1452	2.07231	2.44155	1.90493	2.13887
SAUSA300_0209	-	putative maltose ABC transporter maltose-binding protein	1.01005	1.153	1.41797	1.30002	2.6447	1.15384
SAUSA300_0210	-	maltose ABC transporter permease	1.26169	1.41889	1.37069	1.28661	2.10401	2.0019
SAUSA300_0211	-	maltose ABC transporter permease	1.53616	1.48908	1.8254	1.69408	2.41574	1.75343
SAUSA300_0212	-	Gfo/Idh/MocA family oxidoreductase	0.310441	0.635133	0.865329	0.874793	0.508071	0.0345197
SAUSA300_0213	-	Gfo/Idh/MocA family oxidoreductase	0.911264	1.12606	1.68677	1.42954	1.2247	0.776407
SAUSA300_0214	-	hypothetical protein	2.41215	2.34164	1.95958	2.73606	2.76446	2.52992
SAUSA300_0215	-	hypothetical protein	1.23722	1.25635	1.04894	1.17399	1.40767	2.97941
SAUSA300_0216	uhpT	sugar phosphate antiporter	2.22828	1.85582	1.70334	2.54512	2.07084	2.30845
SAUSA300_0217	-	AraC family DNA-binding response regulator	0.701292	0.625655	0.652966	0.992196	3.14129	5.62793
SAUSA300_0218	-	sensor histidine kinase family protein	1.82472	1.50178	1.99689	1.8353	2.15026	2.43122
SAUSA300_0219	-	putative iron compound A C transporter, iron compound-binding protein	1.03225	1.12077	1.18053	1.32953	1.7802	2.05975
SAUSA300_0220	pflB	formate acetyltransferase	2.06083	2.27144	2.37279	2.9168	1.97097	0.434479
SAUSA300_0221	pflA	pyruvate formate-lyase activating enzyme	2.87158	2.36365	2.88442	2.62715	1.61607	1.14475
SAUSA300_0222	-	hypothetical protein	1.07166	0.72366	0.723844	0.840995	1.25957	0.633494
SAUSA300_0223	-	hypothetical protein	1.48222	1.2169	1.58083	1.55281	0.853797	1.52748
SAUSA300_0224	coa	staphylocoagulase	1.69793	1.50764	1.58442	1.66051	1.74339	1.49867
SAUSA300_0225	-	putative acyl-CoA acetyltransferase FadA	1.81074	3.34815	4.58409	3.40474	3.40649	2.84387
SAUSA300_0226	-	3-hydroxyacyl-CoA dehydrogenase	1.81583	1.80553	1.83212	1.77014	2.25317	2.09683
SAUSA300_0227	fadD	acyl-CoA dehydrogenase FadD	1.86379	1.60428	1.51561	1.59537	2.70349	2.11464
SAUSA300_0228	fadE	acyl-CoA synthetase FadE	1.29538	1.80575	1.71304	2.07457	1.53371	1.63535
SAUSA300_0229	-	putative acyl-CoA transferase FadX	1.92597	1.51788	1.69641	1.50782	1.30288	1.2979
SAUSA300_0230	-	hypothetical protein	1.00326	1.13084	0.901443	1.10425	1.13863	1.22214
SAUSA300_0231	-	ABC transporter substrate-binding protein	1.42444	1.06315	1.00038	1.25	1.14777	1.23743
SAUSA300_0232	-	hypothetical protein	2.121	1.96781	1.23679	2.18308	4.28313	4.10311
SAUSA300_0233	-	hypothetical protein	1.16906	0.711094	1.5878	0.9182	1.01892	3.55243
SAUSA300_0234	-	putative flavohemoprotein	1.0376	1.2567	1.80246	0.547041	2.19337	1.97291
SAUSA300_0235	-	L-lactate dehydrogenase	0.536523	0.719134	0.559956	0.121755	0.587676	6.12411
SAUSA300_0236	-	PTS system, IIBC components	1.19274	2.58568	2.84862	2.41184	2.92724	1.34557
SAUSA300_0237	-	inosine-uridine preferring nucleoside hydrolase	2.26195	1.38158	1.80877	1.93683	1.74271	1.99319
SAUSA300_0238	-	BglG family transcriptional antiterminator	0.828796	1.10853	1.20584	1.0287	0.914146	1.5517
SAUSA300_0239	-	PTS system, fructose-specific enzyme II, BC component	3.75123	3.79677	4.8299	3.11827	5.48788	7.47527
SAUSA300_0240	-	PTS system, galactitol-specific enzyme II, B component	0.485603	1.46417	1.47458	1.72576	2.70952	2.98251
SAUSA300_0241	-	PTS system, sorbitol-specific IIC component	1.05069	1.64363	1.81383	1.59558	1.76977	1.59385
SAUSA300_0242	gutB	sorbitol dehydrogenase	2.52749	2.13398	2.37048	2.95827	2.61545	2.83815
SAUSA300_0243	-	hypothetical protein	2.02811	1.25207	2.69535	3.15793	3.20748	2.42732
SAUSA300_0244	-	zinc-binding dehydrogenase family oxidoreductase	1.48537	2.92991	2.26726	2.824	3.09131	3.8493
SAUSA300_0245	-	2-C-methyl-D-erythritol 4-phosphate cytidylyltransferase	2.50102	1.48673	2.03569	1.45978	1.46548	1.05239
SAUSA300_0246	-	putative alcohol dehydrogenase	2.8867	2.31171	3.5203	3.17182	4.43103	3.98232
SAUSA300_0247	-	putative teichoic acid biosynthesis protein B	2.35471	2.07877	2.1219	2.08898	2.34338	2.37162
SAUSA300_0248	-	putative teichoic acid biosynthesis protein F	0	0	0	0	0	0
SAUSA300_0249	ispD	2-C-methyl-D-erythritol 4-phosphate cytidylyltransferase	0	0	0	0	0	0
SAUSA300_0250	-	alcohol dehydrogenase, zinc-containing	0	0	0	0	0	0
SAUSA300_0251	-	putative teichoic acid biosynthesis protein	0	0	0	0	0	0
SAUSA300_0252	-	glycosyl transferase, group 2 family protein	1.60964	1.58577	2.21379	2.14527	1.73454	2.39128
SAUSA300_0253	scdA	cell wall biosynthesis protein ScdA	1.84847	2.29346	2.87974	2.46077	1.88854	1.29389
SAUSA300_0254	-	sensor histidine kinase	1.79232	1.86033	2.16409	1.82069	1.13536	0.805966
SAUSA300_0255	-	two-component response regulator	1.6137	1.32959	1.88486	1.68769	1.24362	0.787014
SAUSA300_0256	-	murein hydrolase regulator LrgA	1.4883	1.71663	1.62005	2.15991	2.09432	0.217643
SAUSA300_0257	-	antiholin-like protein LrgB	0.561142	0.808014	0.46591	0.868929	0.30498	0.240685
SAUSA300_0258	-	GntR family transcriptional regulator	1.18028	1.21544	0.96046	0.842723	1.27637	0.839137
SAUSA300_0259	-	PTS system, IIA component	2.55941	3.15433	3.17363	3.12824	2.89012	4.66231
SAUSA300_0260	bglA	6-phospho-beta-glucosidase	1.27761	1.42813	1.74958	1.63328	1.57766	1.76259
SAUSA300_0261	-	hypothetical protein	1.41005	1.22152	1.44489	1.67955	1.25924	0.821091
SAUSA300_0262	rbsK	ribokinase	2.32868	1.90445	2.17426	2.58072	1.70036	2.71259
SAUSA300_0263	rbsD	D-ribose pyranase	2.87281	3.15348	2.12926	2.75116	2.35932	2.71696
SAUSA300_0264	-	ribose transporter RbsU	1.13286	1.69811	1.78378	2.14581	1.48219	1.42994
SAUSA300_0265	-	putative ribose operon repressor	0.882915	1.69764	1.67962	2.64193	1.6852	2.7214
SAUSA300_0266	-	hypothetical protein	1.2997	1.14055	1.62072	1.16588	2.47594	0.960624
SAUSA300_0267	-	transposase	1.05266	0.508533	0.514959	1.04649	0.918979	1.63054
SAUSA300_0268	-	putative drug transporter	1.02104	1.17756	1.5434	1.21086	1.41722	1.29198
SAUSA300_0269	-	choloylglycine hydrolase family protein	0.888155	0.973342	1.44294	1.42007	1.1525	1.71194
SAUSA300_0270	lytM	peptidoglycan hydrolase	2.43688	2.18321	2.54242	1.96575	2.87097	2.33215
SAUSA300_0271	-	ABC transporter ATP-binding protein	1.99435	2.17869	2.03123	1.78513	2.55033	2.96893
SAUSA300_0272	-	hypothetical protein	2.58673	2.47858	3.01909	2.91135	2.67385	3.08478
SAUSA300_0273	-	hypothetical protein	3.5772	3.66585	3.10479	4.34212	5.36686	3.92126
SAUSA300_0274	-	hypothetical protein	0.845338	1.15262	1.13537	1.31238	1.02776	1.00658
SAUSA300_0275	-	hypothetical protein	1.53316	1.25649	1.06287	1.65271	1.10491	1.55905
SAUSA300_0276	-	hypothetical protein	1.17208	1.57577	1.21838	1.54916	2.06851	2.32768
SAUSA300_0277	-	putative staphyloxanthin biosynthesis protein	3.04922	3.58994	4.3	4.17753	4.04141	2.64315
SAUSA300_0278	-	hypothetical protein	4.19229	2.68692	6.61904	1.0799	3.26144	12.3255
SAUSA300_0279	-	hypothetical protein	1.31425	1.32685	1.3796	1.38421	1.68889	1.31504
SAUSA300_0280	-	hypothetical protein	0.0724957	0.119756	0.186039	0.0451671	0.113636	0
SAUSA300_0281	-	hypothetical protein	2.68858	2.67327	2.56376	1.93237	3.55751	4.43623
SAUSA300_0282	-	hypothetical protein	1.98694	1.65787	2.10006	1.71801	1.86245	2.06488
SAUSA300_0283	-	essC protein	1.21563	1.60073	1.92262	1.72964	2.01243	1.69799
SAUSA300_0284	-	hypothetical protein	0.802356	0.856283	1.05808	1.4604	0.717859	2.04194
SAUSA300_0285	-	hypothetical protein	0.418551	1.41095	1.36935	0.361337	0.964645	1.4385
SAUSA300_0286	-	hypothetical protein	0.957194	2.18488	2.72141	1.68738	1.87866	2.13605
SAUSA300_0287	-	hypothetical protein	0.282288	0.550151	0.888499	0.352702	0.476662	0.0433323
SAUSA300_0288	-	hypothetical protein	2.1568	1.97595	1.93743	2.31271	2.6341	4.03758
SAUSA300_0289	-	hypothetical protein	1.24444	0.299932	0.243475	0.205707	0.692231	1.25819
SAUSA300_0290	-	putative lipoprotein	1.59346	0.885406	1.23517	0.771808	0.7681	1.03912
SAUSA300_0291	-	hypothetical protein	2.30804	1.48381	1.42401	2.18214	2.75048	3.74923
SAUSA300_0292	-	hypothetical protein	0.554159	0.312704	1.11549	0.267615	0.297648	0.443989
SAUSA300_0293	-	hypothetical protein	1.39056	1.51163	2.20974	2.09018	1.48382	1.55571
SAUSA300_0294	-	hypothetical protein	2.22089	2.69852	2.96043	2.48314	2.75731	2.5577
SAUSA300_0295	-	hypothetical protein	1.46857	1.32018	1.33841	1.37228	1.3906	1.9908
SAUSA300_0296	-	hypothetical protein	1.88039	1.74358	2.23209	2.30352	2.29116	2.26723
SAUSA300_0297	-	putative lipoprotein	1.41936	1.15193	1.3647	1.41618	1.84828	2.22487
SAUSA300_0298	-	hypothetical protein	2.43612	2.01904	2.60155	3.08187	2.99524	4.82185
SAUSA300_0299	-	hypothetical protein	2.00966	1.87224	1.55862	1.42857	2.12989	3.84739
SAUSA300_0300	-	hypothetical protein	1.92191	3.40779	3.4501	3.80446	3.81016	4.67939
SAUSA300_0301	-	hypothetical protein	2.77254	2.42938	2.63372	2.17355	2.28561	2.5162
SAUSA300_0302	-	hypothetical protein	1.59963	2.04561	4.09494	3.07293	2.5896	3.4567
SAUSA300_0303	-	hypothetical protein	1.79768	1.42537	1.34276	1.75862	0.94939	6.64303
SAUSA300_0304	-	hypothetical protein	1.11974	1.25833	1.03525	0.9104	1.08148	0.800426
SAUSA300_0305	-	formate/nitrite transporter family protein	1.63891	1.22674	1.52474	0.323933	2.13979	2.5621
SAUSA300_0306	brnQ	branched-chain amino acid transport system II carrier protein	1.383	1.37556	1.21447	1.27507	1.48871	0.940619
SAUSA300_0307	-	5'-nucleotidase	1.08461	1.26816	0.846261	1.63191	1.44317	1.74384
SAUSA300_0308	-	ABC transporter permease	0.994516	0.685736	0.76459	0.998193	0.810044	1.96978
SAUSA300_0309	-	ABC transporter ATP-binding protein	1.49726	1.59073	1.40277	1.45438	1.33784	0.791497
SAUSA300_0310	pfoR	perfringolysin O regulator protein	1.99085	1.67803	1.34994	1.51555	1.54362	2.62392
SAUSA300_0311	-	PfkB family carbohydrate kinase	0.776394	0.993852	1.22143	1.14922	1.27523	0.960605
SAUSA300_0312	-	hypothetical protein	1.28601	2.28818	1.877	1.90305	2.44572	1.35316
SAUSA300_0313	-	putative nucleoside permease NupC	1.41682	1.0239	0.925488	1.01691	1.46259	1.15046
SAUSA300_0314	-	sodium:solute symporter family protein	1.67477	1.751	2.03937	2.46697	2.383	1.84323
SAUSA300_0315	nanA	N-acetylneuraminate lyase	0.520289	1.09331	1.3344	1.11426	1.51	1.51457
SAUSA300_0316	-	ROK family protein	0.902651	0.867162	0.758657	1.24935	0.851999	0.413475
SAUSA300_0317	-	hypothetical protein	1.09308	1.1636	2.68027	1.51686	1.53638	3.89463
SAUSA300_0318	-	N-acetylmannosamine-6-phosphate 2-epimerase	3.37819	3.46458	5.23283	4.1794	6.09331	4.34777
SAUSA300_0319	-	hypothetical protein	2.26988	1.98215	2.27123	2.10682	2.61223	2.64398
SAUSA300_0320	-	triacylglycerol lipase	1.30798	1.38422	1.44089	1.75924	1.74171	1.25918
SAUSA300_0321	-	hypothetical protein	1.3908	1.96623	1.73422	1.39671	1.91527	2.47192
SAUSA300_0322	-	Oye family NADH-dependent flavin oxidoreductase	0.783198	1.90576	1.18189	1.68316	2.56651	1.08045
SAUSA300_0323	-	hypothetical protein	0.148537	0.826826	0.881696	0.110095	0.946336	0
SAUSA300_0324	-	hypothetical protein	1.50082	2.65789	1.96053	3.23738	2.83389	5.55791
SAUSA300_0325	-	glycine cleavage H-protein	0	0.102832	0	0.0212551	0	0
SAUSA300_0326	-	hypothetical protein	2.51802	1.91636	2.56804	3.36474	2.23772	1.4444
SAUSA300_0327	-	hypothetical protein	3.60286	4.44338	4.24622	5.78485	5.66386	5.98359
SAUSA300_0328	-	lipoate-protein ligase A family protein	1.8769	1.86668	1.75912	2.36375	2.35307	2.97711
SAUSA300_0329	-	putative oxidoreductase	1.03124	1.02184	1.24122	1.49421	1.69335	1.36524
SAUSA300_0330	ulaA	PTS system ascorbate-specific transporter subunit IIC	1.18784	1.33236	1.31036	1.40611	1.50823	3.08295
SAUSA300_0331	-	hypothetical protein	1.48641	2.58493	1.22315	2.88967	3.22829	1.60469
SAUSA300_0332	-	PTS system, IIA component	2.92586	3.21893	3.30957	3.12056	4.53861	10.7931
SAUSA300_0333	-	BglG family transcriptional antiterminator	3.16891	2.44681	3.52863	3.4369	4.01618	2.56998
SAUSA300_0334	-	MarR family transcriptional regulator	2.54113	1.29194	2.63632	2.0551	2.61822	1.66068
SAUSA300_0335	-	MATE efflux family protein	0.767063	0.876626	1.35143	0.882829	0.952645	1.02581
SAUSA300_0336	-	hypothetical protein	1.83753	1.62887	1.04033	1.4355	3.01456	1.75438
SAUSA300_0337	glpT	glycerol-3-phosphate transporter	1.70743	1.62956	1.69963	1.62367	1.76982	2.43195
SAUSA300_0338	-	glyoxalase family protein	1.70802	1.70971	2.15222	1.72377	1.75979	1.63063
SAUSA300_0339	-	hypothetical protein	1.14892	1.1993	1.63045	1.33712	1.35072	1.17362
SAUSA300_0340	-	NADH-dependent FMN reductase	3.35562	4.32292	3.92385	4.747	2.87983	3.5386
SAUSA300_0341	-	hypothetical protein	3.44219	2.81541	2.87772	2.94568	2.99409	1.6371
SAUSA300_0342	-	hypothetical protein	0.180987	0.0372079	0.0803571	0.186992	0.0258422	0.0987229
SAUSA300_0343	-	acetyltransferase	0.925503	0.966873	1.11336	1.10659	1.65937	0.637727
SAUSA300_0344	-	putative lipoprotein	0.576249	0.970231	1.23934	1.17961	1.01556	0.726283
SAUSA300_0345	-	Tat-translocated protein	1.02284	0.816294	0.733504	1.22809	0.941603	1.62299
SAUSA300_0346	-	hypothetical protein	1.46324	1.35438	1.46218	1.39111	1.37484	1.78911
SAUSA300_0347	tatC	Sec-independent protein translocase TatC	2.01554	1.98409	1.95537	1.92638	1.77876	1.44274
SAUSA300_0348	-	twin arginine-targeting protein translocase	0.271367	0.36845	0.603468	0.436145	0.354389	0.697542
SAUSA300_0349	-	hypothetical protein	2.25472	1.99122	0.57469	1.32114	1.78029	2.1604
SAUSA300_0350	-	Cro/CI family transcriptional regulator-like protein	0	0	0	0	0	0
SAUSA300_0351	-	hypothetical protein	1.7546	1.80457	2.342	2.07698	2.52617	1.94404
SAUSA300_0352	-	ABC transporter ATP-binding protein	1.65408	1.66119	1.60325	2.20223	2.25114	3.74132
SAUSA300_0353	-	hypothetical protein	3.65256	3.44127	3.46475	3.84513	5.76982	3.46829
SAUSA300_0354	ltrA	hypothetical protein	1.95124	1.46195	1.28381	1.5169	2.01479	2.35072
SAUSA300_0355	-	acetyl-CoA acetyltransferase	0.124647	0.317879	0.00276319	0.0979599	0.10039	0
SAUSA300_0356	-	hypothetical protein	1.39893	1.76996	1.39444	2.10297	1.83163	2.29858
SAUSA300_0357	metE	5-methyltetrahydropteroyltriglutamate--homocysteine S-methyltransferase	0.974213	1.06377	1.27115	1.03439	1.18963	1.36434
SAUSA300_0358	-	bifunctional homocysteine S-methyltransferase/5,10-methylenetetrahydrofolate reductase protein	1.62793	1.80551	1.58507	1.77344	2.67413	1.95941
SAUSA300_0359	-	trans-sulfuration enzyme family protein	1.27327	1.40903	2.20117	1.99849	2.17835	1.60532
SAUSA300_0360	-	Cys/Met metabolism PLP-dependent enzyme	1.32541	1.5764	2.27975	1.85464	2.41902	1.26782
SAUSA300_0361	-	ParB-like partition protein	1.03361	1.68764	2.00452	1.97736	3.03117	1.25108
SAUSA300_0362	-	hypothetical protein	1.07776	1.13431	0.782162	1.05197	1.90224	1.35591
SAUSA300_0363	-	hypothetical protein	0	0	0	0	0	0
SAUSA300_0364	ychF	GTP-dependent nucleic acid-binding protein EngD	0.926591	0.986427	0.0943855	0.290898	0.417019	0.907476
SAUSA300_0365	-	hypothetical protein	0.31688	0.224943	0.392674	0.350798	0.480174	0.159607
SAUSA300_0366	rpsF	30S ribosomal protein S6	0	0	0	0	0	0
SAUSA300_0367	ssb	single-strand binding protein	0	0	0	0	0	0
SAUSA300_0368	rpsR	30S ribosomal protein S18	0	0	0	0	0	0
SAUSA300_0369	-	hypothetical protein	1.6282	1.40222	1.66334	1.54765	1.88993	1.72296
SAUSA300_0370	-	putative enterotoxin	1.87047	1.61186	1.98652	2.06723	1.45069	0.780865
SAUSA300_0371	-	hypothetical protein	3.14733	1.65469	2.24714	2.064	1.81224	1.25805
SAUSA300_0372	-	hypothetical protein	1.50684	1.81611	1.9376	2.09069	1.45332	3.11019
SAUSA300_0373	-	hypothetical protein	0.429219	0.594215	0.863841	0.687326	0.548492	7.50139
SAUSA300_0374	-	hypothetical protein	0.0478802	0.233674	0.193226	0.325848	0.127055	0
SAUSA300_0375	-	putative phosphoglycerate mutase family protein	4.13064	3.28554	3.57139	4.9104	4.265	3.68475
SAUSA300_0376	-	hypothetical protein	0.881815	1.54284	2.668	3.07302	2.0692	0.96896
SAUSA300_0377	-	hypothetical protein	1.16948	2.23915	1.60726	1.66631	2.68047	1.86494
SAUSA300_0378	-	hypothetical protein	2.50634	2.00691	1.94024	1.95712	1.75246	3.13838
SAUSA300_0379	ahpF	alkyl hydroperoxide reductase subunit F	0.0968723	0.160933	0.16907	0.132065	0.165523	0.382632
SAUSA300_0380	ahpC	alkyl hydroperoxide reductase subunit C	0	0	0	0	0	0
SAUSA300_0381	-	putative NAD(P)H-flavin oxidoreductase	0.96631	1.01551	1.28351	1.47876	1.83581	1.27401
SAUSA300_0382	-	sodium:dicarboxylate symporter family protein	1.77458	1.82653	1.33121	1.39943	1.61245	3.0699
SAUSA300_0383	-	hypothetical protein	1.1326	1.56645	0.225642	0.221131	0.599141	0.757719
SAUSA300_0384	-	hypothetical protein	0.771252	0.562569	0.378898	0.544828	1.09766	0.186505
SAUSA300_0385	-	hypothetical protein	0.766211	1.13892	0.736634	0.87146	1.24278	1.43538
SAUSA300_0386	xpt	xanthine phosphoribosyltransferase	0.228519	0.487949	0.0175219	0	0.179759	0.148666
SAUSA300_0387	pbuX	xanthine permease	1.09812	0.752191	0.167914	0.12179	0.354729	0.571881
SAUSA300_0388	guaB	inosine-5'-monophosphate dehydrogenase	0.0336187	0.0249124	0	0	0	0
SAUSA300_0389	guaA	GMP synthase	0.0573538	0.0101435	0	0	0	0
SAUSA300_0390	-	hypothetical protein	0.706332	0.551702	0.90173	0.634393	0.390549	0.569708
SAUSA300_0391	-	hypothetical protein	2.62275	2.80684	3.17006	3.36979	3.61719	3.77452
SAUSA300_0392	-	hypothetical protein	4.72273	3.0785	3.65827	2.66988	2.98012	2.43017
SAUSA300_0393	-	hypothetical protein	2.87426	2.15886	1.95103	2.42146	2.51176	2.32308
SAUSA300_0394	-	FAD/NAD(P)-binding Rossmann fold superfamily protein	1.62941	1.59348	1.44736	1.82756	1.58394	1.42705
SAUSA300_0395	-	superantigen-like protein	1.08443	1.28729	1.3229	1.45726	2.0104	1.12431
SAUSA300_0396	set7	superantigen-like protein	1.14932	0.858194	1.11415	1.01825	1.17164	1.33208
SAUSA300_0397	-	superantigen-like protein	0.78094	0.876078	1.33384	1.07763	0.990985	1.81119
SAUSA300_0398	-	superantigen-like protein	0.725548	1.49849	1.68477	1.45551	1.50049	1.20641
SAUSA300_0399	-	superantigen-like protein 5	1.25492	0.888524	0.957683	1.17817	1.06371	1.10922
SAUSA300_0400	-	superantigen-like protein	1.66315	1.61338	1.4912	1.81434	1.62232	2.05504
SAUSA300_0401	-	superantigen-like protein 7	1.47776	1.30203	1.55985	1.23494	1.73578	1.3524
SAUSA300_0402	-	superantigen-like protein	1.36531	1.07327	1.10855	1.24899	1.20003	1.74529
SAUSA300_0403	-	superantigen-like protein	1.9353	1.54086	1.95102	2.38497	2.29489	1.51013
SAUSA300_0404	-	superantigen-like protein	0.905453	0.940089	1.32956	1.19309	1.07821	1.58853
SAUSA300_0405	hsdM	type I restriction-modification system, M subunit	1.89204	1.77749	1.31617	2.05923	1.95874	1.61904
SAUSA300_0406	-	putative restriction/modification system specificity protein	0.984964	1.30104	1.62386	1.25385	1.44739	1.22374
SAUSA300_0407	-	superantigen-like protein	1.75019	1.4416	1.91971	1.67683	2.21595	2.73051
SAUSA300_0408	-	hypothetical protein	1.30419	1.90062	2.272	2.485	2.19596	2.39426
SAUSA300_0409	-	hypothetical protein	0.845521	2.10155	1.85523	1.98171	1.62295	0.693627
SAUSA300_0410	-	tandem lipoprotein	1.4042	0.936659	1.18742	0.969913	2.09344	1.08987
SAUSA300_0411	-	tandem lipoprotein	2.27309	2.9101	2.42149	2.59279	2.97269	2.47227
SAUSA300_0413	-	tandem lipoprotein	1.88398	1.5193	1.96021	1.88121	1.44765	1.48801
SAUSA300_0414	-	tandem lipoprotein	1.56917	2.03541	3.58071	2.86435	2.60367	1.49307
SAUSA300_0415	lpl3	tandem lipoprotein	1.43967	1.27328	1.35868	1.27149	1.00698	0.814649
SAUSA300_0416	-	tandem lipoprotein	1.29009	1.29857	1.37325	1.18119	1.83845	1.86275
SAUSA300_0417	-	tandem lipoprotein	1.21821	0.874671	1.28071	1.2308	1.3848	1.76722
SAUSA300_0418	-	tandem lipoprotein	0.664783	0.929066	1.47091	1.42564	0.98415	0.99604
SAUSA300_0419	-	tandem lipoprotein	1.44836	1.47988	2.13787	1.95857	2.55732	1.85312
SAUSA300_0420	-	hypothetical protein	1.07639	0.812793	0.851947	0.849944	1.00294	0.644148
SAUSA300_0421	-	hypothetical protein	2.16332	1.78645	2.0118	1.17717	3.2248	2.39675
SAUSA300_0422	-	hypothetical protein	1.76965	2.88713	3.23224	3.21048	2.34192	9.40069
SAUSA300_0423	-	hypothetical protein	2.3766	2.1305	2.98659	2.459	2.90875	1.34946
SAUSA300_0424	-	putative cobalamin synthesis protein	1.42385	1.76343	1.44269	2.0053	1.59336	1.47431
SAUSA300_0425	-	NADH dehydrogenase subunit 5	0.102017	0.0310329	0	0	0.0067984	0
SAUSA300_0426	-	hypothetical protein	0.0130582	0.0771733	0	0	0.00651585	0.313143
SAUSA300_0427	-	hypothetical protein	0.490893	0.200739	0	0	0.0960533	0.0961344
SAUSA300_0428	-	hypothetical protein	1.49837	1.10579	1.12603	1.09951	1.13059	0.985868
SAUSA300_0429	-	hypothetical protein	1.28636	2.40423	3.34198	2.37641	3.04315	3.3355
SAUSA300_0430	-	hypothetical protein	1.78597	1.34406	1.72727	1.46576	1.55565	2.65392
SAUSA300_0431	-	hypothetical protein	3.17315	3.47003	2.22835	2.7681	4.59806	0.702576
SAUSA300_0432	-	sodium dependent transporter	0.850599	0.483809	0.0549769	0	0.37078	0.198447
SAUSA300_0433	cysM	cysteine synthase/cystathionine beta-synthase	0.583118	0.907661	0.582154	0.8829	1.07193	1.01068
SAUSA300_0434	metB	cystathionine gamma-synthase	0.545809	1.21646	1.18712	0.976884	1.21334	1.8272
SAUSA300_0435	-	ABC transporter ATP-binding protein	1.1143	1.49622	1.25609	1.65434	1.82438	0.69646
SAUSA300_0436	-	ABC transporter permease	2.26195	2.24667	2.50215	2.28017	2.5742	4.65894
SAUSA300_0437	-	NLPA lipoprotein	1.13974	1.17575	1.13051	1.18176	1.08395	1.5074
SAUSA300_0438	-	CHAP domain-contain protein	1.05276	1.15175	1.20601	1.40797	0.813182	0.808529
SAUSA300_0439	-	hypothetical protein	0.891225	1.72449	1.17043	1.59214	1.62307	0.893859
SAUSA300_0440	-	MutT/nudix family protein	2.9578	2.22142	1.94203	2.19286	3.15874	1.61212
SAUSA300_0441	-	acetyltransferase	0.51896	1.02037	1.2297	1.35938	0.850555	0.344561
SAUSA300_0442	-	hypothetical protein	1.06833	1.7137	1.81387	1.5625	1.15855	0.602359
SAUSA300_0443	-	hypothetical protein	1.66057	1.45681	1.18247	1.46623	0.918933	0.840724
SAUSA300_0444	gltC	LysR family regulatory protein	2.42606	1.42233	1.49248	1.74605	1.77252	1.97206
SAUSA300_0445	gltB	glutamate synthase, large subunit	1.53823	1.59892	1.47861	1.58997	1.8725	1.90395
SAUSA300_0446	gltD	glutamate synthase subunit beta	1.8697	2.48475	2.56661	1.98713	2.76064	2.60345
SAUSA300_0447	-	Ser tRNA	1.91956	3.13046	6.39281	2.76649	34.7255	8.28465
SAUSA300_0448	treP	PTS system, trehalose-specific IIBC component	1.71115	2.11869	2.29314	2.34756	2.56397	2.10173
SAUSA300_0449	treC	alpha,alpha-phosphotrehalase	1.17687	1.25356	1.19047	1.34826	1.47555	0.972168
SAUSA300_0450	treR	trehalose operon repressor	1.02072	1.36664	1.60958	1.47143	2.13806	1.35214
SAUSA300_0451	-	acetyltransferase	2.09266	2.45843	2.4018	2.29223	2.52731	2.03695
SAUSA300_0452	dnaX	DNA polymerase III subunit gamma and tau	0	0	0	0	0.0230734	0
SAUSA300_0453	-	hypothetical protein	0	0	0	0	0	0
SAUSA300_0454	recR	recombination protein RecR	0	0.0520129	0	0	0	0
SAUSA300_0455	rrsA	16S ribosomal RNA	0.533211	0.830715	0.352919	0.418614	1.34495	1.03289
SAUSA300_0456	rrlA	23S ribosomal RNA	0.231893	0.281207	0.0978044	0.108522	0.326807	0.652008
SAUSA300_0457	rrfA	5S ribosomal RNA	0.796553	0.123141	0	0.0677507	3.3498	0.627962
SAUSA300_0458	-	Orn/Lys/Arg decarboxylase	1.41951	1.12606	0.670369	0.659794	0.986078	0.812006
SAUSA300_0459	tmk	thymidylate kinase	0	0	0	0	0	0
SAUSA300_0460	-	hypothetical protein	0.496213	1.93529	0.609214	0.124747	0.889347	0.0325267
SAUSA300_0461	holB	DNA polymerase III subunit delta	0	0	0	0	0	0
SAUSA300_0462	-	hypothetical protein	1.0727	1.38243	1.1899	1.09597	0.6534	1.38933
SAUSA300_0463	-	DNA replication intiation control protein YabA	0.167962	0.400003	0.240758	1.06369	0.26822	0.563543
SAUSA300_0464	-	hypothetical protein	1.11585	1.1039	0.894151	1.36895	1.54768	1.5547
SAUSA300_0465	-	hypothetical protein	1.33535	1.44746	2.03893	2.74783	2.02742	3.0521
SAUSA300_0466	-	hypothetical protein	1.28307	1.67637	1.96827	1.89835	2.21944	3.81936
SAUSA300_0467	metS	methionyl-tRNA synthetase	0	0	0	0	0	0
SAUSA300_0468	-	TatD family hydrolase	0.524136	0.30222	0.17127	0.14367	0.312477	0.237622
SAUSA300_0469	-	hypothetical protein	0.342779	0.606628	0.105974	0.22709	0.290061	0.385935
SAUSA300_0470	ksgA	dimethyladenosine transferase	0.432577	1.03136	0.0643341	0.494294	0.412217	0.59925
SAUSA300_0471	-	hypothetical protein	1.06751	1.84033	1.79168	1.10659	1.82305	2.31038
SAUSA300_0472	ipk	4-diphosphocytidyl-2-C-methyl-D-erythritol kinase	1.24749	2.21278	37.5404	26.3187	6.32248	4.77475
SAUSA300_0473	purR	pur operon repressor	0.558186	0.741292	6.82975	5.38562	1.82206	2.30913
SAUSA300_0474	-	putative endoribonuclease L-PSP	0.950159	1.132	1.53071	1.1482	2.87953	15.2389
SAUSA300_0475	-	regulatory protein SpoVG	2.28519	2.41914	2.49829	1.17717	5.03675	20.541
SAUSA300_0476	-	hypothetical protein	1.82815	1.96594	0.420042	1.285	0.790041	0.670003
SAUSA300_0477	glmU	bifunctional N-acetylglucosamine-1-phosphate uridyltransferase/glucosamine-1-phosphate acetyltransferase	0	0	0	0	0	0
SAUSA300_0478	prs	ribose-phosphate pyrophosphokinase	0	0	0	0	0	0
SAUSA300_0479	-	50S ribosomal protein L25/general stress protein Ctc	0.750305	0.468269	0.809441	0.470961	0.796495	6.5701
SAUSA300_0480	pth	peptidyl-tRNA hydrolase	0	0	0	0	0	0
SAUSA300_0481	mfd	transcription-repair coupling factor	1.4039	1.17442	1.31698	1.13328	1.28768	1.19559
SAUSA300_0482	-	polysaccharide biosynthesis protein	1.72355	2.19243	2.07487	2.07721	1.73988	1.43759
SAUSA300_0483	-	tetrapyrrole methylase family protein	1.41961	1.97102	0.994352	2.57893	1.10472	0.752471
SAUSA300_0484	-	hypothetical protein	0	0	0	0	0	0
SAUSA300_0485	-	cell-division initiation protein	0	0	0	0	0	0
SAUSA300_0486	-	hypothetical protein	0.213285	0.0224065	0	0	0	0
SAUSA300_0487	-	hypothetical protein	0	0	0	0	0	0.199664
SAUSA300_0488	hpt	hypoxanthine phosphoribosyltransferase	0.127971	0.0817315	0	0	0.0178165	2.16022
SAUSA300_0489	-	putative cell division protein FtsH	0.755072	0.241591	0.0312221	0.0073436	0.000484057	0
SAUSA300_0490	hslO	Hsp33-like chaperonin	0.677492	0.990614	0.716375	1.36033	1.47792	0.936794
SAUSA300_0491	cysK	cysteine synthase A	0.868373	0.984531	0.582198	0.0949838	1.00302	0.710864
SAUSA300_0492	folP	dihydropteroate synthase	0.0322615	0	0	0	0	0
SAUSA300_0493	folB	dihydroneopterin aldolase	0.0169273	0	0	0	0	0
SAUSA300_0494	folK	2-amino-4-hydroxy-6-hydroxymethyldihydropteridine pyrophosphokinase	0.0126955	0	0	0	0	0
SAUSA300_0495	-	hypothetical protein	0.0406256	0	0	0	0	0
SAUSA300_0496	lysS	lysyl-tRNA synthetase	0	0	0	0	0	0
SAUSA300_0497	rrfG	5S ribosomal RNA	0.613737	0.0865131	0	0.0516196	3.33121	0.692009
SAUSA300_0498	-	Ala tRNA	2.81079	10.6885	0.404255	0.0903342	1.41066	5.63732
SAUSA300_0499	rrsB	16S ribosomal RNA	0.639854	0.849054	0.305839	0.419596	1.10487	1.19052
SAUSA300_0500	-	Ile tRNA	0	0	0	0	0	0
SAUSA300_0501	rrlB	23S ribosomal RNA	0.214716	0.294881	0.0956739	0.12671	0.344192	0.514074
SAUSA300_0502	rrfB	5S ribosomal RNA	0.568033	0.0921545	0.0127551	0.0225836	3.15961	0.647478
SAUSA300_0503	-	transcriptional regulator, gntR family protein	1.45767	1.1895	1.16701	0.765743	0.901539	1.12127
SAUSA300_0504	-	pyridoxal biosynthesis lyase PdxS	0.318351	0.441038	0	0	0.0179018	0.0447522
SAUSA300_0505	-	glutamine amidotransferase subunit PdxT	0.964859	1.95842	0.148187	0.133828	0.503831	1.19307
SAUSA300_0506	nupC	pyrimidine nucleoside transport protein	1.14726	1.03028	1.35436	1.34418	0.832241	1.58221
SAUSA300_0507	ctsR	transcriptional regulator CtsR	0.928359	1.50514	0.676402	0.376863	1.39842	0.580861
SAUSA300_0508	-	hypothetical protein	0.423799	0.257669	0.515059	0.36339	0.109395	0.267014
SAUSA300_0509	-	ATP:guanido phosphotransferase	1.95003	1.96591	1.88982	2.18481	1.77374	1.78915
SAUSA300_0510	clpC	endopeptidase	0.660198	0.533729	0.306232	0.0534982	0.204534	0.274356
SAUSA300_0511	radA	DNA repair protein RadA	0.683865	1.32484	0.815304	1.08805	1.5051	1.19588
SAUSA300_0512	-	PilT domain-containing protein	1.3882	2.20507	2.07157	1.9634	2.36344	4.19053
SAUSA300_0513	gltX	glutamyl-tRNA synthetase	0	0	0	0	0	0
SAUSA300_0514	cysE	serine acetyltransferase	0	0	0	0	0	0
SAUSA300_0515	cysS	cysteinyl-tRNA synthetase	0	0	0	0	0	0
SAUSA300_0516	-	hypothetical protein	1.14013	1.7374	0.78736	0.869162	0.657505	0.714454
SAUSA300_0517	-	RNA methyltransferase	0.451114	0.714784	0.640725	0.604319	0.927817	0.623448
SAUSA300_0518	-	hypothetical protein	2.95903	3.19225	2.50967	3.25435	4.57782	7.40703
SAUSA300_0519	-	hypothetical protein	1.71389	1.95208	2.28878	2.25789	2.78262	6.63939
SAUSA300_0520	secE	preprotein translocase subunit SecE	1.13184	0.0697168	0	0	0	0
SAUSA300_0521	nusG	transcription antitermination protein	0.371344	1.13052	0	0.285823	0.361822	0.783467
SAUSA300_0522	rplK	50S ribosomal protein L11	0	0	0	0	0	0
SAUSA300_0523	rplA	50S ribosomal protein L1	0	0	0	0	0	0
SAUSA300_0524	rplJ	50S ribosomal protein L10	0	0	0	0	0	0
SAUSA300_0525	rplL	50S ribosomal protein L7/L12	0	0	0	0	0	0
SAUSA300_0526	-	methyltransferase small subunit	0.691417	0.552548	0.444354	0.526371	0.925984	0.467662
SAUSA300_0527	rpoB	DNA-directed RNA polymerase subunit beta	0	0	0	0	0	0
SAUSA300_0528	rpoC	DNA-directed RNA polymerase subunit beta'	0	0	0	0	0	0
SAUSA300_0529	-	putative ribosomal protein L7Ae-like	0	0	0	0	0	0
SAUSA300_0530	rpsL	30S ribosomal protein S12	0	0	0	0	0	0
SAUSA300_0531	-	30S ribosomal protein S7	0	0	0	0	0	0
SAUSA300_0532	fusA	elongation factor G	0	0	0	0	0	0
SAUSA300_0533	tuf	elongation factor Tu	0	0	0	0	0	0
SAUSA300_0534	-	amidohydrolase	0.527226	0.637624	0.796996	0.570235	0.593284	1.15993
SAUSA300_0535	-	2-amino-3-ketobutyrate coenzyme A ligase	0.519689	0.601848	0.560688	0.983907	0.830726	0.488844
SAUSA300_0536	-	chaperone protein HchA	1.11648	0.739699	1.14629	1.47438	0.863065	1.91175
SAUSA300_0537	-	ribulokinase	1.56917	1.57555	1.65707	1.64436	1.67139	2.91412
SAUSA300_0538	-	NAD-dependent epimerase/dehydratase family protein	0.567782	0.748681	0.927887	0.957485	1.11275	0.487025
SAUSA300_0539	ilvE	branched-chain amino acid aminotransferase	0.260568	0.358566	0	0	0	0
SAUSA300_0540	-	HAD family hydrolase	0.822669	1.09027	1.12902	1.43058	0.900559	0.491844
SAUSA300_0541	-	deoxynucleoside kinase family protein	2.04209	1.97586	1.62687	1.22816	1.44352	2.01679
SAUSA300_0542	-	deoxynucleoside kinase family protein	0.900279	0.909115	1.09731	1.1556	0.964404	1.61801
SAUSA300_0543	-	putative deaminase	0.188528	0.423526	0.00886525	0	0.1307	0
SAUSA300_0544	-	HAD superfamily hydrolase	0.59415	0.581931	0.402633	0.462621	0.792643	0.771287
SAUSA300_0545	-	hypothetical protein	0.548446	0.445112	0.0424549	0.18592	0.295443	0.458948
SAUSA300_0546	sdrC	sdrC protein	1.5971	1.31672	1.72739	1.49135	1.47192	1.54393
SAUSA300_0547	sdrD	sdrD protein	1.46788	1.65402	1.7625	1.76457	1.67229	1.63372
SAUSA300_0548	sdrE	sdrE protein	1.54507	1.68139	1.55718	1.75206	1.33238	1.53743
SAUSA300_0549	-	glycosyl transferase, group 1 family protein	1.44149	1.42348	2.16542	1.60123	1.46261	2.40512
SAUSA300_0550	-	glycosyl transferase, group 1 family protein	1.23941	1.39795	1.98776	1.08746	1.92168	1.9655
SAUSA300_0551	-	putative GTP cyclohydrolase	0.0149966	0.00452667	0	0	0	0
SAUSA300_0552	-	hypothetical protein	0.195003	0.641407	0.0577993	0.063234	0.190879	0.746812
SAUSA300_0553	-	hypothetical protein	0.483406	0.520527	0	0.128553	0.0976181	0.682625
SAUSA300_0554	-	glucosamine-6-phosphate isomerase	1.39509	1.36375	1.5339	1.50569	1.01466	0.466666
SAUSA300_0555	-	putative hexulose-6-phosphate synthase	0.856947	0.731029	0.539425	0.861603	0.856868	0.366572
SAUSA300_0556	-	SIS domain-containing protein	3.09786	2.9083	3.17623	3.04031	2.41712	2.67787
SAUSA300_0557	-	HAD family hydrolase	2.78793	2.16098	1.82646	1.45993	1.9355	1.1095
SAUSA300_0558	-	putative proline/betaine transporter	1.4771	1.81343	1.34447	1.63575	1.47534	1.29292
SAUSA300_0559	-	putative substrate--CoA ligase	1.88895	1.74515	1.94381	2.127	2.17364	1.4457
SAUSA300_0560	vraB	acetyl-CoA c-acetyltransferase	1.44069	1.9972	2.09269	2.31903	2.09865	3.16092
SAUSA300_0561	-	hypothetical protein	1.62041	1.6327	1.45928	1.11481	1.84375	0.871888
SAUSA300_0562	thiD	phosphomethylpyrimidine kinase	2.80517	3.83272	4.35403	3.4253	4.43547	2.7777
SAUSA300_0563	ung	uracil-DNA glycosylase	1.76436	1.39298	1.25911	2.03864	1.84524	1.17845
SAUSA300_0564	-	hypothetical protein	6.44881	7.56206	8.29881	5.80714	5.92008	14.2254
SAUSA300_0565	-	hypothetical protein	1.82445	1.89027	1.92557	1.51249	2.16674	1.20132
SAUSA300_0566	-	amino acid permease	0.783386	1.21212	1.47862	1.44068	1.89684	1.13514
SAUSA300_0567	-	hypothetical protein	1.95612	2.52321	2.36615	3.28365	3.82471	5.16363
SAUSA300_0568	-	hypothetical protein	2.15631	1.76529	1.88795	1.84643	2.77499	1.7022
SAUSA300_0569	-	putative heme peroxidase	0.117524	0.0769356	0	0	0.0194282	0
SAUSA300_0570	eutD	phosphotransacetylase	0.154587	0	0	0	0	0
SAUSA300_0571	-	lipoate-protein ligase A family protein	0.410402	0.171708	0	0	0	0
SAUSA300_0572	mvk	mevalonate kinase	0	0	0	0	0	0
SAUSA300_0573	mvaD	mevalonate diphosphate decarboxylase	0	0	0	0	0	0
SAUSA300_0574	-	phosphomevalonate kinase	0	0	0	0	0	0
SAUSA300_0575	-	hypothetical protein	0.306485	0.525029	0.395897	0.608428	0.610451	0.0216661
SAUSA300_0576	-	putative pyridine nucleotide-disulfide oxidoreductase	1.53316	1.87146	2.27979	2.34079	1.38284	2.37919
SAUSA300_0577	-	hypothetical protein	0.521908	0.583924	0.389882	0.425445	1.45326	1.32833
SAUSA300_0578	-	hypothetical protein	3.26782	1.43294	1.21552	3.62466	2.73194	1.34448
SAUSA300_0579	-	hypothetical protein	1.27971	1.12267	1.08283	1.14513	1.85082	1.73474
SAUSA300_0580	-	hypothetical protein	1.57122	0.920775	0.869706	1.01945	0.898712	0.459215
SAUSA300_0581	-	hypothetical protein	1.19227	1.13108	1.08411	1.11609	1.10319	1.4092
SAUSA300_0582	-	hypothetical protein	1.8702	1.27754	1.35284	1.33424	2.08075	1.2482
SAUSA300_0583	-	hypothetical protein	0.87383	0.791488	0.496619	0.751493	1.38515	1.01942
SAUSA300_0584	-	hypothetical protein	0.548446	0.617672	0.85573	0.813725	1.01818	0.779933
SAUSA300_0585	-	hypothetical protein	1.91589	1.22762	1.26106	1.24149	1.57991	1.7014
SAUSA300_0586	-	hypothetical protein	1.82196	1.08107	1.45367	1.63329	1.5957	2.19188
SAUSA300_0587	-	hypothetical protein	1.0594	0.653828	0.850769	0.950627	0.759722	1.3461
SAUSA300_0588	-	hypothetical protein	1.30563	0.987176	1.15218	1.20165	1.36475	0.581415
SAUSA300_0589	-	aldo/keto reductase family protein	1.34342	1.1172	1.68353	1.69787	1.75667	1.02284
SAUSA300_0590	-	hypothetical protein	1.37669	1.77935	1.72915	1.37925	2.39754	1.21281
SAUSA300_0591	-	acetyltransferase	1.06914	1.44094	0.301997	0.617822	1.74567	1.01839
SAUSA300_0592	-	hypothetical protein	1.13836	1.0504	0.478737	1.01137	1.53239	1.23941
SAUSA300_0593	-	hypothetical protein	1.81868	1.46733	1.71553	1.59462	0.873194	1.03912
SAUSA300_0594	adh	alcohol dehydrogenase	1.08337	1.04829	1.00149	1.0864	0.611242	0.374139
SAUSA300_0595	-	hypothetical protein	0	0	0	0	0	0
SAUSA300_0596	argS	arginyl-tRNA synthetase	0	0	0	0	0	0
SAUSA300_0597	-	putative endonuclease III	1.53761	2.09285	2.43689	1.55121	1.64214	1.90655
SAUSA300_0598	-	putative iron compound ABC transporter iron compound-binding protein	1.00691	0.992919	1.25432	1.05225	1.00947	0.794063
SAUSA300_0599	-	iron compound ABC transporter permease	1.73527	1.77301	1.22911	1.70567	1.41947	1.46366
SAUSA300_0600	-	HAD superfamily hydrolase	1.19953	0.94402	0.885592	1.10323	1.11663	1.0353
SAUSA300_0601	-	alpha/beta fold family hydrolase	0.978348	1.14801	1.00288	1.08154	1.4536	0.728652
SAUSA300_0602	-	hypothetical protein	1.91081	1.39824	1.7644	2.11421	1.59039	1.03765
SAUSA300_0603	-	hypothetical protein	0.717614	0.482146	0.635694	0.350045	0.524031	0.48483
SAUSA300_0604	-	alpha/beta fold family hydrolase	0.432577	0.835784	0.877322	1.11105	0.621332	0.565168
SAUSA300_0605	sarA	accessory regulator A	0.269145	0.0803675	0	0	0.0145277	0.0409249
SAUSA300_0606	-	hypothetical protein	0.509027	0.522073	0.533705	0.530714	0.308672	0.429479
SAUSA300_0607	-	hypothetical protein	0	0	0	0	0	0
SAUSA300_0608	-	hypothetical protein	0	0	0	0	0	0
SAUSA300_0609	-	phage integrase family protein	0	0	0	0	0	0
SAUSA300_0610	-	putative monovalent cation/H+ antiporter subunit A	0	0	0	0	0	0
SAUSA300_0611	-	putative monovalent cation/H+ antiporter subunit B	0	0	0	0	0	0
SAUSA300_0612	-	putative monovalent cation/H+ antiporter subunit C	3.92835	3.10416	2.20466	2.06908	1.65434	1.80927
SAUSA300_0613	-	putative monovalent cation/H+ antiporter subunit D	1.89508	1.61312	2.35731	2.31901	2.37418	2.0473
SAUSA300_0614	-	putative monovalent cation/H+ antiporter subunit E	1.11883	1.07915	1.26496	0.98916	0.92155	0.898137
SAUSA300_0615	-	putative monovalent cation/H+ antiporter subunit F	0.891225	2.142	1.6396	2.50301	3.02916	3.04943
SAUSA300_0616	-	putative monovalent cation/H+ antiporter subunit G	1.1883	1.53546	1.72456	1.48387	1.47188	16.3225
SAUSA300_0617	-	Na+/H+ antiporter	1.09196	1.13217	0.295047	0.895002	0.863038	0.772315
SAUSA300_0618	-	ABC transporter substrate-binding protein	0.929897	0.605383	0.130677	0.0341649	0.197548	0.163735
SAUSA300_0619	-	ABC transporter permease	1.34138	1.28253	0.416798	0.0636693	0.636918	0.104989
SAUSA300_0620	-	ABC transporter ATP-binding protein	1.31689	1.46181	0.485789	0.16019	0.772748	1.25211
SAUSA300_0621	-	iron-dependent repressor	0.381153	0.46725	0.329336	0.287621	0.483116	0.553027
SAUSA300_0622	-	hypothetical protein	2.04164	1.56381	1.95411	2.15955	1.97271	3.52398
SAUSA300_0623	tagA	teichoic acid biosynthesis protein	0.01626	0	0	0	0	0
SAUSA300_0624	tagH	teichoic acids export protein ATP-binding subunit	0	0	0	0	0	0
SAUSA300_0625	tagG	teichoic acid ABC transporter protein	0	0	0	0	0	0
SAUSA300_0626	tagB	teichoic acid biosynthesis protein B	0	0	0	0	0	0
SAUSA300_0627	tagX	teichoic acid biosynthesis protein X	1.63764	1.90275	1.33498	1.51298	1.3583	1.49383
SAUSA300_0628	-	glycerol-3-phosphate cytidylyltransferase	0	0	0	0	0	0
SAUSA300_0629	pbp4	penicillin-binding protein 4	0.786024	1.53827	1.52304	1.672	1.39989	1.46149
SAUSA300_0630	-	ABC transporter ATP-binding protein	0.875454	0.622476	0.0023579	0	0.156355	0.496628
SAUSA300_0631	-	putative nucleoside transporter	0.795056	0.611188	0.320803	0.131267	0.662417	0.890219
SAUSA300_0632	-	hypothetical protein	1.68078	1.91881	1.56782	2.29698	3.09685	6.73815
SAUSA300_0633	fhuA	ferrichrome transport ATP-binding protein fhuA	1.96429	2.80698	2.50097	2.40563	1.48022	2.92454
SAUSA300_0634	fhuB	ferrichrome transport permease fhuB	1.18035	1.25095	1.23795	1.57692	1.72914	1.77232
SAUSA300_0635	fhuG	ferrichrome transport permease fhuG	1.92264	1.60523	2.21465	1.28599	1.90948	1.95008
SAUSA300_0636	-	dihydroxyacetone kinase subunit DhaK	1.25051	1.47928	1.33553	1.22829	1.69161	0.81703
SAUSA300_0637	-	dihydroxyacetone kinase subunit DhaL	1.05119	1.17302	1.14292	0.772232	1.41302	0.619639
SAUSA300_0638	-	phosphotransferase mannnose-specific family component IIA	0.228519	0.457295	0.5142	0.816772	0.405808	0.127461
SAUSA300_0639	-	hypothetical protein	0.0348492	0.0102056	0	0	0	0
SAUSA300_0640	-	hypothetical protein	0.575868	0.532757	0.659368	0.456941	0.638867	1.61591
SAUSA300_0641	-	putative lipase/esterase	1.12057	1.25299	1.02071	1.35746	0.835868	1.03716
SAUSA300_0642	-	hypothetical protein	1.28214	0.720511	0.520161	0.569394	0.779239	1.87567
SAUSA300_0643	-	acetyltransferase	0.480543	0.683321	1.33101	0.622338	0.573509	0.674445
SAUSA300_0644	-	hypothetical protein	2.24589	3.33419	5.96265	2.66456	2.15025	2.51074
SAUSA300_0645	-	DNA-binding response regulator	0.918647	3.37434	4.53537	2.12895	2.58996	2.29582
SAUSA300_0646	-	sensor histidine kinase	1.62853	3.01371	3.62238	2.03018	2.62947	1.70913
SAUSA300_0647	-	ABC transporter ATP-binding protein	1.0221	2.46897	2.2639	1.69804	1.43296	1.6412
SAUSA300_0648	-	ABC transporter permease	1.56812	2.91441	2.64334	1.57464	1.75539	1.93121
SAUSA300_0649	-	hypothetical protein	0.342779	0.866644	0.841453	0.726523	1.48049	1.09878
SAUSA300_0650	-	phosphate transporter family protein	0.835134	0.502539	0.330756	0.432167	0.528043	0.816796
SAUSA300_0651	-	CHAP domain-contain protein	1.62207	1.8633	1.55042	1.80032	1.58828	5.2429
SAUSA300_0652	-	hypothetical protein	2.02503	1.34781	1.52602	1.26277	0.828842	2.06001
SAUSA300_0653	-	AraC family transcriptional regulator	1.17132	1.67162	1.27289	1.60491	1.31291	1.81116
SAUSA300_0654	sarX	hypothetical protein	1.24357	0.632113	0.77873	0.759438	0.855573	0.853215
SAUSA300_0655	-	hypothetical protein	0.702279	0.944711	1.31899	1.56102	1.63793	3.49161
SAUSA300_0656	-	hypothetical protein	1.2974	0.903095	1.38474	1.31567	1.33365	2.24203
SAUSA300_0657	-	hypothetical protein	0.826041	0.637856	0.299663	0.318021	0.426336	0.569314
SAUSA300_0658	-	LysR family transcriptional regulator	0.356925	0.9212	0.461258	0.866241	0.666736	0.837966
SAUSA300_0659	-	sugar efflux transporter	0.698022	0.960522	1.04947	1.27063	1.02326	0.466766
SAUSA300_0660	-	hypothetical protein	0.466974	0.721466	0.87665	0.334335	0.477296	0.923009
SAUSA300_0661	-	hypothetical protein	0.427069	0.640288	0.578211	0.610126	0.526848	1.02591
SAUSA300_0662	-	acetyltransferase	1.85209	1.99082	1.8513	1.57117	1.73216	3.51967
SAUSA300_0663	-	hypothetical protein	1.44066	0.486312	2.00132	0.691253	0.843167	1.32517
SAUSA300_0664	-	hypothetical protein	0.167581	0.386747	0.105829	0.524127	0.167858	0
SAUSA300_0665	-	acetyltransferase	1.43967	1.47842	1.89627	1.14019	1.49045	1.70712
SAUSA300_0666	-	hypothetical protein	0.277929	0.841768	0.696942	0.487072	1.01499	1.273
SAUSA300_0667	-	hypothetical protein	1.28542	1.23222	1.26882	0.853941	0.671015	4.11657
SAUSA300_0668	-	hypothetical protein	0.943884	1.14271	0.974693	1.45026	1.54128	1.95083
SAUSA300_0669	-	undecaprenyl pyrophosphate phosphatase	0.777609	0.816634	1.03613	0.484115	0.850623	0.987931
SAUSA300_0670	-	ABC transporter ATP-binding protein	0.741634	0.891923	0.967143	0.819255	0.991385	0.781115
SAUSA300_0671	-	ABC transporter ATP-binding protein	1.83367	1.5042	1.45539	1.25271	1.5349	1.54169
SAUSA300_0672	-	MarR family transcriptional regulator	0.569221	0.45878	0.502625	0.273056	0.617978	0.529935
SAUSA300_0673	-	cobalamin synthesis protein/P47K family protein	1.234	1.3314	1.57374	1.4853	1.32767	1.40293
SAUSA300_0674	-	aldo/keto reductase family oxidoreductase	1.11487	1.51114	1.55815	1.36186	1.14761	1.92807
SAUSA300_0675	-	hypothetical protein	0.918805	1.22377	1.28519	1.13074	1.27411	0.348154
SAUSA300_0676	-	anion transporter family protein	1.37517	1.47276	1.83082	2.22512	2.11722	2.38313
SAUSA300_0677	-	putative deoxyribodipyrimidine photolyase	1.41196	1.84945	1.24394	1.29928	1.58019	2.11102
SAUSA300_0678	-	hypothetical protein	1.90356	2.29398	2.04852	1.7969	2.20222	3.71951
SAUSA300_0679	-	hypothetical protein	2.42546	1.95434	2.03613	1.73193	2.12414	6.76699
SAUSA300_0680	norA	multi drug resistance protein	0.915761	1.205	1.60651	0.996292	1.27138	1.6877
SAUSA300_0681	-	hypothetical protein	0.664378	0.493643	0.716357	0.366845	0.445804	0.439861
SAUSA300_0682	ybaK	ybaK/ebsC protein	0.940193	1.29664	0.764616	0.914634	0.689052	0.85954
SAUSA300_0683	-	DeoR family transcriptional regulator	1.27971	1.50373	1.91989	1.21951	1.4373	2.5613
SAUSA300_0684	fruB	fructose 1-phosphate kinase	1.9574	2.04952	2.12386	1.40018	2.96714	1.92108
SAUSA300_0685	fruA	fructose specific permease	1.13916	0.979878	1.21937	0.857751	1.35334	1.68058
SAUSA300_0686	nagA	N-acetylglucosamine-6-phosphate deacetylase	1.87906	1.99307	2.57177	1.98449	1.71948	1.16519
SAUSA300_0687	-	putative hemolysin	0.525388	0.713719	0.897247	0.898866	0.470323	1.29893
SAUSA300_0688	-	aldo/keto reductase family oxidoreductase	0.603152	0.834103	0.888358	0.837816	0.717169	0.586679
SAUSA300_0689	-	glycosyl transferase, group 2 family protein	1.39118	1.11099	1.47638	1.47922	1.22012	1.20617
SAUSA300_0690	saeS	sensor histidine kinase SaeS	0.50457	0.790065	1.33747	1.97493	1.0142	0.90256
SAUSA300_0691	saeR	DNA-binding response regulator SaeR	0.907429	1.31146	1.24969	1.51063	1.48725	1.25112
SAUSA300_0692	-	hypothetical protein	2.02658	3.35321	3.06868	3.47236	2.60065	2.20567
SAUSA300_0693	-	hypothetical protein	1.31018	1.16222	0.666474	1.1018	1.19541	0.509396
SAUSA300_0694	-	hypothetical protein	2.12523	1.64455	1.29418	1.16918	1.16864	1.47316
SAUSA300_0695	-	radical activating enzyme family protein	1.30393	0.342987	0.743161	0.486902	0.826536	0.494135
SAUSA300_0696	-	6-pyruvoyl tetrahydrobiopterin synthase-like protein	0.523055	0.855504	1.24983	1.48299	0.841785	2.81914
SAUSA300_0697	-	exsB protein	1.117	1.01626	0.718404	1.1949	0.883757	0.667663
SAUSA300_0698	pabA	para-aminobenzoate synthase, glutamine amidotransferase, component II	2.14991	2.23458	2.05309	3.23893	2.00702	1.33318
SAUSA300_0699	-	chorismate-binding domain-containing protein	1.72971	1.73641	2.06054	1.5891	1.54248	2.63569
SAUSA300_0700	-	hypothetical protein	1.57838	1.19945	1.33494	2.61024	2.011	0.824095
SAUSA300_0701	-	hypothetical protein	1.10908	0.877954	1.13562	0.981256	0.873248	3.05196
SAUSA300_0702	-	hypothetical protein	1.5965	1.38765	0.847444	1.59694	1.19715	0.768565
SAUSA300_0703	-	sulfatase family protein	0	0	0	0	0	0
SAUSA300_0704	-	ABC transporter ATP-binding protein	1.43542	1.21992	1.25905	1.28571	1.08822	0.753357
SAUSA300_0705	recQ	ATP-dependent DNA helicase RecQ	0.785334	0.699517	0.814641	1.02755	0.638935	0.544869
SAUSA300_0706	-	putative osmoprotectant ABC transporter ATP-binding protein	1.22881	1.38997	1.60579	1.40223	1.24836	1.26132
SAUSA300_0707	-	osmoprotectant ABC transporter permease	1.14228	1.10389	1.11538	1.38255	1.08665	1.47807
SAUSA300_0708	hisC	histidinol-phosphate aminotransferase	1.68148	2.03974	1.42813	1.97422	1.49989	1.0625
SAUSA300_0709	-	hypothetical protein	1.72761	2.16766	1.69205	2.22617	2.39522	3.09958
SAUSA300_0710	-	hypothetical protein	0	0	0	0	0	0
SAUSA300_0711	-	hypothetical protein	1.27198	1.38574	1.54867	1.39732	0.989156	0.788498
SAUSA300_0712	-	amino acid/peptide transporter (peptide:H+ symporter)	0.901517	1.40939	0.746705	0.790856	2.02148	1.95543
SAUSA300_0713	folE	7-cyano-7-deazaguanine reductase	0.65626	1.38926	1.05906	1.13671	0.813479	1.71871
SAUSA300_0714	-	integral membrane protein	1.58135	1.55934	1.25608	1.29584	1.40819	2.47415
SAUSA300_0715	nrdI	ribonucleotide reductase stimulatory protein	0	0	0	0	0	0
SAUSA300_0716	-	ribonucleotide-diphosphate reductase subunit alpha	0	0	0	0	0	0
SAUSA300_0717	nrdF	ribonucleotide-diphosphate reductase subunit beta	0	0	0	0	0	0
SAUSA300_0718	-	iron compound ABC transporter permease	0.904936	0.755883	1.18395	0.895156	0.840455	1.67477
SAUSA300_0719	-	iron compound ABC transporter permease	1.2424	1.0894	1.18107	1.43901	0.875606	2.29417
SAUSA300_0720	-	putative iron compound ABC transporter ATP-binding protein	1.1426	1.4035	1.28218	1.74352	1.22985	2.39198
SAUSA300_0721	-	transferrin receptor	0.834639	1.27229	1.77956	1.20257	1.03904	1.18792
SAUSA300_0722	murB	UDP-N-acetylenolpyruvoylglucosamine reductase	0	0	0	0	0	0
SAUSA300_0723	-	hypothetical protein	0.902651	1.0032	1.22041	2.01815	0.485791	1.30651
SAUSA300_0724	-	hypothetical protein	1.35707	1.14342	1.10425	1.32604	1.08471	0.769694
SAUSA300_0725	-	hypothetical protein	1.0131	1.33459	0.59764	0.476137	2.03844	1.39568
SAUSA300_0726	-	glycerate kinase family protein	1.29724	1.90436	1.70523	2.08759	1.62151	1.7637
SAUSA300_0727	pepT	peptidase T	1.22953	1.50279	1.42881	1.48462	1.68415	1.07336
SAUSA300_0728	-	hypothetical protein	0.78094	0.655827	0.344082	0.451671	0.61319	0.804216
SAUSA300_0729	-	hypothetical protein	0.996695	1.2069	0.661131	1.08749	1.17842	2.77357
SAUSA300_0730	-	GGDEF domain-containing protein	0.581772	0.934619	0.14091	0.0454024	0.321799	0.199619
SAUSA300_0731	-	glycosyl transferase, group 4 family protein	0.0451532	0.0718656	0	0	0	0
SAUSA300_0732	-	hypothetical protein	2.38377	2.66405	2.69388	2.88937	1.76503	1.66598
SAUSA300_0733	-	degV family protein	0.75716	0.563818	0.53863	0.506625	0.35367	0.180766
SAUSA300_0734	-	putative comf operon protein 1	1.84952	1.97842	2.71437	2.51381	2.67534	2.23216
SAUSA300_0735	-	hypothetical protein	1.38825	1.21712	0.801994	0.907375	0.579643	1.30651
SAUSA300_0736	yfiA	ribosomal subunit interface protein	0.777523	0.684952	0.596505	0.671723	0.102045	0.621851
SAUSA300_0737	secA	preprotein translocase subunit SecA	0	0	0	0	0	0
SAUSA300_0739	-	LysM domain-containing protein	1.32827	2.86044	3.19508	3.21498	1.88717	3.33133
SAUSA300_0740	-	hypothetical protein	0.474617	0.558348	0.0402717	0.00933743	0.533866	1.44553
SAUSA300_0741	uvrB	excinuclease ABC subunit B	0.946227	0.893779	0.559672	0.398872	0.588266	0.74176
SAUSA300_0742	uvrA	excinuclease ABC subunit A	1.11887	1.10943	0.696656	0.31009	0.974596	0.770979
SAUSA300_0743	hprK	HPr kinase/phosphorylase	0.128194	0.0733443	0	0	0	0
SAUSA300_0744	lgt	prolipoprotein diacylglyceryl transferase	0.854439	0.536661	0.666353	1.06308	0.110153	0.0150676
SAUSA300_0745	-	putative acetyltransferase	1.4833	0.937794	0.862946	1.06117	1.18787	0.951944
SAUSA300_0746	-	TPR domain-containing protein	0.675121	0.517399	0.766392	1.05734	0.455504	1.15643
SAUSA300_0747	trxB	thioredoxin-disulfide reductase	0	0	0	0	0	0
SAUSA300_0748	-	hypothetical protein	1.05627	1.26414	1.56143	1.35219	1.53954	1.92831
SAUSA300_0749	-	hypothetical protein	0.0184832	0.0171151	0	0	0	0
SAUSA300_0750	-	hypothetical protein	0.0947316	0.0552774	0	0.00574854	0	0
SAUSA300_0751	-	Arg tRNA	4.65265	5.00558	8.4575	7.49774	6.87901	9.44525
SAUSA300_0752	clpP	ATP-dependent Clp protease proteolytic subunit	0.0278682	0	0	0	0	0
SAUSA300_0753	-	hypothetical protein	0.755992	0.447274	0.584235	0.657089	0.527053	0.539976
SAUSA300_0754	-	hypothetical protein	1.64534	2.65016	2.2392	3.86038	3.11264	4.66832
SAUSA300_0755	-	glycolytic operon regulator	0	0	0	0	0	0
SAUSA300_0756	gap	glyceraldehyde-3-phosphate dehydrogenase, type I	0	0	0	0	0	0
SAUSA300_0757	pgk	phosphoglycerate kinase	0	0	0	0	0	0
SAUSA300_0758	tpiA	triosephosphate isomerase	0	0	0	0	0	0
SAUSA300_0759	gpmI	phosphoglyceromutase	0.28012	0.308029	0.0887015	0.0254976	0.281589	0.341429
SAUSA300_0760	eno	phosphopyruvate hydratase	0	0	0	0	0	0
SAUSA300_0761	-	hypothetical protein	1.47659	2.46859	2.7368	2.94918	2.74088	2.69337
SAUSA300_0762	secG	preprotein translocase subunit SecG	0.70188	0.668118	0.736232	0.333914	0.398759	1.04042
SAUSA300_0763	est	carboxylesterase	0.443596	0.301281	0.113062	0.449236	0.0788091	0.151663
SAUSA300_0764	rnr	ribonuclease R	0.263946	0.400276	0.0663354	0.144789	0.0984487	0.0421774
SAUSA300_0765	smpB	SsrA-binding protein	0	0	0	0	0	0
SAUSA300_0766	ssrA	-	0	0	0	0	0	0
SAUSA300_0767	-	hypothetical protein	1.54631	1.65082	1.55246	1.06049	1.41631	1.22355
SAUSA300_0768	-	hypothetical protein	0	0.0149114	0	0	0.838589	0
SAUSA300_0769	-	hypothetical protein	0.822669	0.635828	0.855297	0.59056	0.391902	0.358965
SAUSA300_0770	-	hypothetical protein	1.21496	0.946622	0.888782	0.885598	1.07527	1.42219
SAUSA300_0771	-	acetyltransferase	1.35124	1.42312	3.38061	2.43141	1.83941	3.71563
SAUSA300_0772	clfA	clumping factor A	0.997323	1.11832	0.952871	1.47055	4.26427	4.17671
SAUSA300_0773	-	putative staphylocoagulase	1.03097	1.78291	1.8708	1.94077	1.5207	1.9017
SAUSA300_0774	empbp	secretory extracellular matrix and plasma binding protein	0.682492	0.931987	0.927355	1.6139	1.22082	1.30827
SAUSA300_0775	-	hypothetical protein	1.7041	1.61976	2.06171	3.36172	1.3707	2.21578
SAUSA300_0776	nuc	thermonuclease	1.24829	1.41292	1.05696	1.5994	1.19229	1.15988
SAUSA300_0777	-	cold shock protein	0.908999	0.215002	0.341966	0.479273	2.87632	0
SAUSA300_0778	-	hypothetical protein	2.0029	2.40038	2.41256	2.14012	1.30431	3.69112
SAUSA300_0779	-	hypothetical protein	0.839808	1.25849	0.412717	0.931572	0.601727	1.54594
SAUSA300_0780	-	hypothetical protein	1.05715	0.733638	0.767574	0.971093	0.695938	0.955669
SAUSA300_0782	-	hypothetical protein	2.96161	1.82045	1.3388	1.75098	3.02522	3.13805
SAUSA300_0781	-	hypothetical protein	2.23708	2.05324	1.19511	1.3877	1.76779	1.42749
SAUSA300_0783	-	phosphoglycerate mutase family protein	1.45837	1.12732	3.16337	1.22978	2.92975	1.87741
SAUSA300_0784	-	LysE/YggA family protein	0.953252	1.02438	1.02424	1.35824	1.12086	1.21932
SAUSA300_0785	-	acetyltransferase	2.58988	1.60317	1.77495	1.48704	1.43901	2.32606
SAUSA300_0786	-	OsmC/Ohr family protein	1.11799	1.04033	1.34312	1.63557	1.48015	2.44372
SAUSA300_0787	aroD	3-dehydroquinate dehydratase	0.508362	0.664357	0.0869812	0.251011	0.131226	0.700308
SAUSA300_0788	-	nitroreductase family protein	2.14688	2.02137	2.14263	2.04857	2.62669	2.65935
SAUSA300_0789	-	putative thioredoxin	3.02348	5.05268	5.1834	4.56101	3.63585	5.7971
SAUSA300_0790	-	hypothetical protein	0.967846	0.663627	0.320498	0.371965	0.415218	0.806952
SAUSA300_0791	gcvH	glycine cleavage system protein H	0.372402	0.42417	0.456022	0.856502	0.382883	0.313702
SAUSA300_0792	-	hypothetical protein	2.10564	1.14066	1.10349	1.09046	0.575311	0.733575
SAUSA300_0793	-	hypothetical protein	0.806958	1.16789	1.13309	1.22269	1.18581	0.786262
SAUSA300_0794	-	TOPRIM domain-containing protein	0.716027	1.12172	1.43839	0.568353	0.432971	2.26708
SAUSA300_0795	-	hypothetical protein	1.0758	1.36794	0.635828	1.01626	0.559584	0.823562
SAUSA300_0796	-	ABC transporter ATP-binding protein	0.740844	1.01122	1.34665	0.630701	1.10881	1.5301
SAUSA300_0797	-	ABC transporter permease	0.719835	0.543908	0.807507	0.756146	0.488607	0.476619
SAUSA300_0798	-	ABC transporter substrate-binding protein	1.11279	0.803618	1.1276	0.916762	0.942867	0.797024
SAUSA300_0799	int	integrase	1.1404	0.89514	0.980188	0.943298	1.23896	0.755314
SAUSA300_0800	sek	enterotoxin K	1.57317	0.892252	0.894737	0.929937	1.15888	2.269
SAUSA300_0801	seq	enterotoxin Q	1.15869	1.56023	1.46848	2.12667	1.65436	1.44034
SAUSA300_0802	-	hypothetical protein	1.08017	1.33814	1.04758	1.62078	0.938222	0.896658
SAUSA300_0803	-	Cro/CI family transcriptional regulator	0	0	0	0	0	0
SAUSA300_0804	-	putative transcriptional regulator	0.399909	0.319097	0.675781	0.516599	0.354816	0.287706
SAUSA300_0805	-	pathogenicity island protein	3.77057	4.16134	2.96964	3.98713	5.97863	2.26576
SAUSA300_0806	-	hypothetical protein	2.95511	2.55476	1.87971	2.86039	1.683	1.94792
SAUSA300_0807	-	hypothetical protein	1.39323	2.16483	2.52808	2.4434	1.81549	1.57319
SAUSA300_0808	-	hypothetical protein	5.79632	3.33471	6.25163	5.84648	13.1475	7.26712
SAUSA300_0809	-	putative DNA primase	2.31495	2.61945	2.5053	2.39942	2.92756	1.62512
SAUSA300_0810	-	hypothetical protein	2.18562	3.16089	3.3012	2.17891	2.79605	2.2424
SAUSA300_0811	-	hypothetical protein	3.30856	2.6344	3.75426	2.3104	2.16419	6.39208
SAUSA300_0812	-	hypothetical protein	2.76369	3.23227	3.84644	3.65468	3.98719	3.69815
SAUSA300_0813	-	hypothetical protein	1.89261	2.51356	2.19075	2.89533	1.8465	1.49441
SAUSA300_0814	-	hypothetical protein	0.720064	0.853415	1.02123	0.777778	0.836113	0.69971
SAUSA300_0815	ear	Ear protein	0.508316	0.621844	0.718722	0.889572	0.910499	0.410296
SAUSA300_0816	-	CsbD-like superfamily protein	0.288286	0.305994	0.439086	0.491627	0.140706	0.814563
SAUSA300_0817	-	hypothetical protein	0.704178	0.696866	0.781502	1.04498	0.715769	1.31326
SAUSA300_0818	sufC	FeS assembly ATPase SufC	0	0	0	0	0	0
SAUSA300_0819	sufD	FeS assembly protein SufD	0	0	0	0	0	0
SAUSA300_0820	sufS	SufS subfamily cysteine desulfurase	0	0	0	0	0	0
SAUSA300_0821	-	NifU family SUF system FeS assembly protein	0	0	0	0	0	0
SAUSA300_0822	sufB	FeS assembly protein SufB	0	0	0	0	0	0
SAUSA300_0823	-	hypothetical protein	1.01355	1.40256	1.22177	1.21287	1.03972	2.10916
SAUSA300_0824	-	hypothetical protein	0.890928	1.08883	1.05315	1.0714	1.14603	1.3961
SAUSA300_0825	-	2-nitropropane dioxygenase family oxidoreductase	0.632138	0.820963	0.832971	0.75083	0.630936	0.482901
SAUSA300_0826	-	hypothetical protein	1.84937	2.19388	2.09593	2.50073	2.10395	3.00255
SAUSA300_0827	-	hypothetical protein	1.27626	1.55411	0.886612	0.398151	1.65495	0.922113
SAUSA300_0828	-	5'-nucleotidase family protein	1.20236	1.55277	1.0794	1.25599	1.0694	1.47095
SAUSA300_0829	lipA	lipoyl synthase	0.380081	0.525926	0.404475	0.484882	0.394667	0.380267
SAUSA300_0830	-	hypothetical protein	2.94155	2.37887	2.45971	2.46851	2.39932	8.46007
SAUSA300_0831	-	hypothetical protein	1.02643	3.15239	0.830919	0.895815	3.14621	4.39718
SAUSA300_0832	-	hypothetical protein	1.37324	0.917811	0.971893	1.01626	0.553006	3.64943
SAUSA300_0833	-	hypothetical protein	1.35498	1.67192	1.40551	0.984377	1.97383	1.21006
SAUSA300_0834	-	D-isomer specific 2-hydroxyacid dehydrogenase	0.639854	1.11308	1.25614	1.08932	0.980659	1.31555
SAUSA300_0835	dltA	D-alanine--poly(phosphoribitol) ligase subunit 1	0.0237308	0.175752	0	0	0	0
SAUSA300_0836	dltB	dltB protein	0.0340581	0.0380843	0	0	0	0
SAUSA300_0837	dltC	D-alanine--poly(phosphoribitol) ligase subunit 2	0	0	0	0	0	0
SAUSA300_0838	dltD	D-alanine-activating enzyme/D-alanine-D-alanyl, dltD protein	0.067353	0.23756	0	0	0	0
SAUSA300_0839	-	hypothetical protein	1.67581	0.476476	0.243012	0.0331226	0.231001	0.503729
SAUSA300_0840	-	hypothetical protein	1.46905	1.18317	1.12176	1.18273	1.30728	2.2193
SAUSA300_0841	-	hypothetical protein	0.660778	1.1708	1.54283	0.888922	0.855345	0.3464
SAUSA300_0842	-	hypothetical protein	2.46191	0.647439	0	0.0948509	0.668189	0.309654
SAUSA300_0843	-	hypothetical protein	0.461433	1.06978	1.07139	0.647974	1.40487	1.32983
SAUSA300_0844	-	hypothetical protein	0.365631	0.623621	0.0949919	0.317158	0.262632	0.361814
SAUSA300_0845	ampA	cytosol aminopeptidase	1.3772	1.41924	1.5994	2.14143	1.2662	1.79456
SAUSA300_0846	-	Na+/H+ antiporter family protein	1.72274	1.15781	0.609101	0.720033	0.234781	0.268708
SAUSA300_0847	-	hypothetical protein	1.33172	0.296067	0.0539252	0.0280348	0.111793	0.655186
SAUSA300_0848	-	hypothetical protein	1.19701	0.975798	1.2513	1.31509	1.01767	0.918187
SAUSA300_0849	mnhG	putative monovalent cation/H+ antiporter subunit G	0	0.00981611	0	0	0	0
SAUSA300_0850	mnhF	putative monovalent cation/H+ antiporter subunit F	0	0	0	0	0	0
SAUSA300_0851	mnhE	putative monovalent cation/H+ antiporter subunit E	0	0	0	0	0	0
SAUSA300_0852	mnhD	putative monovalent cation/H+ antiporter subunit D	0	0	0	0	0	0
SAUSA300_0853	mnhC	putative monovalent cation/H+ antiporter subunit C	0	0	0	0	0	0
SAUSA300_0854	mnhB	putative monovalent cation/H+ antiporter subunit B	0	0	0	0	0	0
SAUSA300_0855	mnhA	monovalent cation/H+ antiporter subunit A	0	0	0	0	0	0
SAUSA300_0856	-	hypothetical protein	0.998955	1.85123	1.93539	2.05403	1.16492	2.35917
SAUSA300_0857	-	hypothetical protein	1.02834	0.77472	0.676197	0.95592	2.44329	0.807171
SAUSA300_0858	-	hypothetical protein	0.1793	0.090628	0.197459	0.0512473	0.123096	0
SAUSA300_0859	-	NADH-dependent flavin oxidoreductase	0.78112	1.34065	1.35933	1.29068	1.45211	1.23138
SAUSA300_0860	rocD	ornithine--oxo-acid transaminase	0.493932	1.04098	1.59108	1.02034	0.876826	0.848944
SAUSA300_0861	gudB	NAD-specific glutamate dehydrogenase	0.193203	0.363474	0.287461	0.770921	0.610699	0.346419
SAUSA300_0862	glpQ	glycerophosphoryl diester phosphodiesterase	1.13809	1.43821	1.33231	1.52614	0.957084	1.31498
SAUSA300_0863	argH	argininosuccinate lyase	1.57248	0.984818	0.866445	1.25708	0.884097	0.792067
SAUSA300_0864	argG	argininosuccinate synthase	0.811243	1.10453	1.2149	0.931841	0.672025	0.780937
SAUSA300_0865	pgi	glucose-6-phosphate isomerase	0	0	0	0	0	0
SAUSA300_0866	-	hypothetical protein	1.10913	0.922463	1.45279	1.5498	1.65772	0.7396
SAUSA300_0867	spsA	signal peptidase IA	1.00548	0.735901	0.520277	0.27154	0.613783	2.31351
SAUSA300_0868	spsB	signal peptidase IB	0	0	0	0	0	0
SAUSA300_0869	rexB	exonuclease RexB	0.0125462	0.0230484	0	0	0	0
SAUSA300_0870	rexA	exonuclease RexA	0.0476227	0.0533493	0	0	0	0
SAUSA300_0871	-	hypothetical protein	0.772395	0.733057	0.93158	0.839141	0.767543	0.564562
SAUSA300_0872	-	hypothetical protein	1.82815	1.77305	1.78628	1.21951	1.89661	1.64463
SAUSA300_0873	cdr	coenzyme A disulfide reductase	1.2186	0.879502	0.786807	0.94445	0.733039	1.05334
SAUSA300_0874	-	hypothetical protein	0.62412	0.907228	1.54418	1.65489	1.18076	1.8842
SAUSA300_0875	-	hypothetical protein	1.62609	4.98084	3.34556	2.47944	4.28366	18.5482
SAUSA300_0876	-	hypothetical protein	2.2222	1.95589	2.29616	1.88649	1.98337	2.24159
SAUSA300_0877	clpB	chaperone clpB	1.08392	1.01983	1.06927	1.06179	0.863233	0.792187
SAUSA300_0878	-	LysR family transcriptional regulator	1.45376	1.31145	1.1635	1.05307	1.34183	1.10141
SAUSA300_0879	-	isopropylmalate synthase-like protein	1.16329	0.771768	1.05805	0.946272	0.961731	1.28287
SAUSA300_0880	-	hypothetical protein	1.35859	1.19781	1.36153	1.97467	0.854832	1.56157
SAUSA300_0881	-	hypothetical protein	0.603018	0.78451	0.635043	0.802559	0.548088	0.592486
SAUSA300_0882	-	hypothetical protein	1.09924	0.761248	1.9333	1.14481	1.40771	1.4414
SAUSA300_0883	-	putative surface protein	0.735416	0.689241	0.706963	0.774	0.820301	1.39928
SAUSA300_0884	-	hypothetical protein	0.109689	0.215083	0.135417	0.207769	0.949767	0.162375
SAUSA300_0885	fabH	3-oxoacyl-(acyl carrier protein) synthase III	0	0	0	0	0	0
SAUSA300_0886	fabF	3-oxoacyl-(acyl-carrier-protein) synthase II	0	0	0	0	0	0
SAUSA300_0887	oppB	oligopeptide ABC transporter permease	1.29438	1.22007	1.04435	1.50111	1.78216	1.40451
SAUSA300_0888	oppC	oligopeptide ABC transporter permease	1.71823	1.76082	2.27774	1.6932	1.27776	2.23145
SAUSA300_0889	oppD	oligopeptide ABC transporter ATP-binding protein	1.97467	1.52993	1.57003	1.76849	1.36594	1.25487
SAUSA300_0890	oppF	oligopeptide ABC transporter ATP-binding protein	1.34552	1.42898	1.56892	1.43421	1.38008	2.98862
SAUSA300_0891	oppA	oligopeptide ABC transporter substrate-binding protein	0.422668	0.759349	0.904226	0.792077	1.28561	1.33551
SAUSA300_0892	oppA	oligopeptide ABC transporter oligopeptide-binding protein	0.683289	0.762011	0.647729	0.82438	0.615271	0.777941
SAUSA300_0893	oppF	oligopeptide ABC transporter ATP-binding protein	0.70812	0.958145	1.13941	0.811293	0.967693	1.51394
SAUSA300_0894	oppD	oligopeptide ABC transporter ATP-binding protein	2.06651	1.74799	1.9821	1.77924	1.74755	1.78821
SAUSA300_0895	oppB	oligopeptide ABC transporter permease	1.65077	1.47703	1.42965	1.62289	1.62322	2.20489
SAUSA300_0896	oppC	oligopeptide ABC transporter permease	1.12756	1.38534	0.815846	1.25428	0.634271	2.26171
SAUSA300_0897	trpS	tryptophanyl-tRNA synthetase	0	0	0	0	0	0
SAUSA300_0898	spxA	transcriptional regulator Spx	0	0	0	0	0	0
SAUSA300_0899	-	adaptor protein	2.74223	2.00572	1.67776	1.00403	4.20392	2.67371
SAUSA300_0900	-	putative competence protein	1.33194	2.11354	1.40934	1.20015	1.18892	2.87482
SAUSA300_0901	-	putative competence protein	0.761205	1.15055	1.31283	1.27558	1.30689	0.718742
SAUSA300_0902	pepF	oligoendopeptidase F	1.56175	1.51205	1.71043	1.81114	1.29309	2.86628
SAUSA300_0903	-	hypothetical protein	1.48956	0.512791	0.134204	0.00413502	0.318977	0.480359
SAUSA300_0904	-	hypothetical protein	0.143641	0.359171	0.53926	0.30219	0.220255	1.43441
SAUSA300_0905	-	hypothetical protein	1.41144	1.04859	1.40679	0.809466	0.960211	2.41602
SAUSA300_0906	-	hypothetical protein	0.242883	0.230789	0	0	0.0155636	0
SAUSA300_0907	-	GTP pyrophosphokinase	0.353166	0.426138	0	0	0	0
SAUSA300_0908	ppnK	inorganic polyphosphate/ATP-NAD kinase	0	0	0	0	0	0
SAUSA300_0909	-	RluA family pseudouridine synthase	1.8432	1.26707	1.28176	1.18864	1.83544	2.71157
SAUSA300_0910	mgtE	magnesium transporter	1.35094	1.16145	1.28876	0.840068	1.42836	2.00524
SAUSA300_0911	-	transporter, monovalent cation:proton antiporter-2 (CPA2) family protein	0.593545	0.712148	0.676959	0.87687	0.431569	0.553786
SAUSA300_0912	-	enoyl-(acyl carrier protein) reductase	0	0	0	0	0	0
SAUSA300_0913	-	hypothetical protein	1.23853	1.08505	1.5099	1.4525	0.734584	0.571228
SAUSA300_0914	-	sodium:alanine symporter family protein	1.32749	1.90068	2.27978	2.24878	1.86891	2.05924
SAUSA300_0915	-	hypothetical protein	0.952826	0.792055	0.986201	0.495856	0.61403	0.997709
SAUSA300_0916	-	hypothetical protein	0.215824	0.39651	0.424961	0.703854	0.373798	0.0417426
SAUSA300_0917	-	hypothetical protein	0.332169	0.649459	0.0751389	0.0701703	0.0440006	0.0620523
SAUSA300_0918	-	diacylglycerol glucosyltransferase	0.33486	0.601064	0.0395475	0.0317511	0.0317903	0
SAUSA300_0919	murE	UDP-N-acetylmuramoylalanyl-D-glutamate--L-lysine ligase	0	0	0	0	0	0
SAUSA300_0920	-	hypothetical protein	0.46376	0.666585	1.0507	0.392555	0.958057	0.269206
SAUSA300_0921	prfC	peptide chain release factor 3	0.851117	0.824292	0.875725	1.01926	0.912537	0.794742
SAUSA300_0922	-	TerC family membrane protein	0	0	0	0	0	0
SAUSA300_0923	htrA	serine protease	1.26371	1.45533	1.81419	1.75686	0.952057	1.21561
SAUSA300_0924	-	sodium transport family protein	1.13809	1.13411	0.612208	0.335503	0.616998	0.651469
SAUSA300_0925	-	5' nucleotidase family protein	1.01343	0.860918	1.43276	1.09746	0.865627	1.39052
SAUSA300_0926	-	Ser tRNA	0	0	0	0	0	0
SAUSA300_0927	-	Asn tRNA	0	0	0	0	0	0
SAUSA300_0928	comK	competence transcription factor	1.06204	0.881573	0.958171	0.930725	0.685416	1.38786
SAUSA300_0929	-	hypothetical protein	1.3508	1.32373	2.21383	1.27723	0.757632	0.485103
SAUSA300_0930	-	lipoate-protein ligase A family protein	0.496213	0.719211	0.650044	0.53438	0.760089	0.974879
SAUSA300_0931	-	hypothetical protein	0.548446	1.35415	2.78849	1.78184	1.34712	0.997041
SAUSA300_0932	-	hypothetical protein	1.21422	0.67374	0.699857	0.82312	0.34289	0.381009
SAUSA300_0933	-	hypothetical protein	0.303604	0.139059	0.31904	0.108078	0.288227	6.59641
SAUSA300_0934	-	membrane protein	0.977204	0.832698	1.17872	0.834718	0.891393	0.959278
SAUSA300_0935	-	hypothetical protein	1.4219	1.25677	1.28047	1.32082	1.60277	2.04314
SAUSA300_0936	-	ABC transporter ATP-binding protein	2.2754	1.80791	2.19227	1.54859	2.04677	1.78296
SAUSA300_0937	-	hypothetical protein	0.362584	0.230492	0.217518	0.139265	0.225035	0.11246
SAUSA300_0938	-	hypothetical protein	0.899794	0.567696	0.604436	0.586114	0.363423	1.24636
SAUSA300_0939	-	glycosyl transferase, group 1 family protein	0.946338	0.971041	1.09009	0.899606	0.893665	1.49324
SAUSA300_0940	-	hypothetical protein	0.340567	0.673158	0.319569	0.623233	0.595833	0.244105
SAUSA300_0941	-	putative ferrichrome ABC transporter	1.16766	1.45089	1.5518	2.07568	1.93494	1.92124
SAUSA300_0942	-	hypothetical protein	0.657432	1.43012	1.4464	1.59475	2.0371	1.30992
SAUSA300_0943	-	acetyltransferase	1.22705	0.764753	0.907002	1.30985	0.822058	0.75304
SAUSA300_0944	menA	1,4-dihydroxy-2-naphthoate octaprenyltransferase	0.0791028	0.0255468	0	0	0	0
SAUSA300_0945	-	isochorismate synthase family protein	0.534269	0.319653	0.139526	0.127137	0.152314	0.0433814
SAUSA300_0946	menD	2-succinyl-6-hydroxy-2,4-cyclohexadiene-1-carboxylic acid synthase/2-oxoglutarate decarboxylase	0.44099	0.369314	0.111121	0.192219	0.0685998	0.222672
SAUSA300_0947	-	alpha/beta fold family hydrolase	0.442295	0.604435	0.223919	0.324548	0.519547	0.472688
SAUSA300_0948	menB	naphthoate synthase	0.171389	0.0540333	0	0	0.00988859	0.222062
SAUSA300_0949	sspC	cysteine protease	0.617002	0.754826	1.62988	1.40986	0.513507	0.578525
SAUSA300_0950	sspB	cysteine protease	0.67696	1.12161	1.62252	1.68527	0.837682	0.991594
SAUSA300_0951	sspA	V8 protease	0.817292	1.07395	1.07623	1.20656	0.462957	0.848664
SAUSA300_0952	-	aminotransferase, class I	1.21364	1.19797	1.21495	1.39694	1.44958	1.49131
SAUSA300_0953	-	hypothetical protein	1.20353	1.0743	1.27889	1.21178	0.811837	0.769788
SAUSA300_0954	-	MarR family transcriptional regulator	0.975015	0.767601	1.29477	0.91087	0.905718	1.03219
SAUSA300_0955	atl	autolysin	1.2069	0.934746	0.911835	1.46265	1.15285	0.808851
SAUSA300_0956	-	hypothetical protein	1.15892	0.885466	1.29168	0.934798	0.82237	1.24919
SAUSA300_0957	-	hypothetical protein	0.514168	0.378351	0.261233	0.239505	0.330571	1.30147
SAUSA300_0958	-	hypothetical protein	0.3106	1.6142	0.0245991	0.0941366	0.105504	0.125352
SAUSA300_0959	fmt	fmt protein	0.854996	3.41557	0.0191143	0.0283672	0	0
SAUSA300_0960	qoxD	quinol oxidase, subunit IV	0.411335	0.856974	0.351973	0.113993	1.06486	0.309596
SAUSA300_0961	qoxC	quinol oxidase, subunit III	0.127971	0.344564	0.0561318	0.0501857	0.668412	0.0770864
SAUSA300_0962	qoxB	quinol oxidase, subunit I	0.293315	0.499087	0.141774	0.0505986	0.663336	1.00839
SAUSA300_0963	qoxA	quinol oxidase, subunit II	0.135498	0.23418	0.0818099	0.00557947	0.339575	0.660053
SAUSA300_0964	-	hypothetical protein	0.510622	0.887222	0.928264	1.16344	1.23236	3.77517
SAUSA300_0965	folD	bifunctional 5,10-methylene-tetrahydrofolate dehydrogenase/ 5,10-methylene-tetrahydrofolate cyclohydrolase	0.783231	1.14621	0.106663	0.100715	0.447847	0.501844
SAUSA300_0966	purE	phosphoribosylaminoimidazole carboxylase, catalytic subunit	0.460695	0.786327	0.0502128	0.00722674	0.0240826	0.125683
SAUSA300_0967	purK	phosphoribosylaminoimidazole carboxylase ATPase subunit	0.55454	0.3955	0.000851064	0.0201746	0.0571406	0.15695
SAUSA300_0968	purC	phosphoribosylaminoimidazole-succinocarboxamide synthase	0.51076	0.693996	0	0.0106975	0.051521	1.21513
SAUSA300_0969	purS	phosphoribosylformylglycinamidine synthase	1.86624	1.30908	0	0.161849	1.16948	0.1902
SAUSA300_0970	purQ	phosphoribosylformylglycinamidine synthase I	0.931004	1.21908	0.0315209	0.120027	0.224851	0.594865
SAUSA300_0971	purL	phosphoribosylformylglycinamidine synthase II	0.677991	0.577534	0.00443472	0.119199	0.154073	0.322619
SAUSA300_0972	purF	amidophosphoribosyltransferase	0.727834	1.28719	0.0504027	0.0345528	0.125774	0.775141
SAUSA300_0973	purM	phosphoribosylaminoimidazole synthetase	0.749418	1.36189	0.0325128	0.00804346	0.18764	0.154799
SAUSA300_0974	purN	phosphoribosylglycinamide formyltransferase	0.425326	0.569083	0	0.0608373	0.0973689	0.49611
SAUSA300_0975	purH	bifunctional phosphoribosylaminoimidazolecarboxamide formyltransferase/IMP cyclohydrolase	0.695096	0.941403	0.00407031	0.0297514	0.0801695	1.65643
SAUSA300_0976	purD	phosphoribosylamine--glycine ligase	0.729609	1.14609	0	0.0935993	0.140395	0.148224
SAUSA300_0977	-	cobalt transport family protein	1.55604	1.45744	1.22357	1.12621	0.911434	2.15389
SAUSA300_0978	-	ABC transporter ATP-binding protein	1.12096	1.32682	1.01957	1.3006	1.35054	1.62094
SAUSA300_0979	-	hypothetical protein	0.933525	0.719465	0.742547	0.552096	0.532153	0.371086
SAUSA300_0980	-	hypothetical protein	0.710949	0.60893	0.199391	0.220334	0.137221	0.269753
SAUSA300_0981	-	hypothetical protein	2.25052	1.4204	1.73779	1.90169	1.82466	1.34943
SAUSA300_0982	-	hypothetical protein	0.191661	0.435214	0.526559	0.450214	0.569627	0.416446
SAUSA300_0983	ptsH	phosphocarrier protein HPr	0.213285	0.0445361	0	0	0.0222987	0
SAUSA300_0984	ptsI	phosphoenolpyruvate-protein phosphotransferase	0.283572	0.176348	0.0406373	0	0.132451	0.0948714
SAUSA300_0985	-	hypothetical protein	0	0.0950617	0	0	0	0.239071
SAUSA300_0986	-	cytochrome D ubiquinol oxidase, subunit I	0.773975	0.768784	0.679017	0.593082	0.539539	1.91555
SAUSA300_0987	-	cytochrome D ubiquinol oxidase, subunit II	1.13722	1.22945	1.19319	1.10819	1.25107	1.93296
SAUSA300_0988	trkA	potassium uptake protein	1.71745	1.6802	0.646112	0.660945	0.598357	0.547018
SAUSA300_0989	-	hypothetical protein	0	0	0	0	0	0
SAUSA300_0990	rpoY	hypothetical protein	0	0	0	0	0	0
SAUSA300_0991	def	peptide deformylase	0	0	0	0	0	0
SAUSA300_0992	-	hypothetical protein	0.525108	0.529942	1.02805	0.869227	1.11434	1.08887
SAUSA300_0993	pdhA	pyruvate dehydrogenase E1 component, alpha subunit	0.218199	0.311931	0	0.0320541	0.0542024	0.0965366
SAUSA300_0994	pdhB	pyruvate dehydrogenase E1 component, beta subunit	0.320729	0.289301	0	0.0538836	0.0364316	0.03554
SAUSA300_0995	-	branched-chain alpha-keto acid dehydrogenase subunit E2	0.0222946	0.103903	0	0	0.028701	0.021658
SAUSA300_0996	lpdA	dihydrolipoamide dehydrogenase	0.0965906	0.0349624	0	0	0.0180294	0.0332251
SAUSA300_0997	-	hypothetical protein	1.30879	0.844672	1.07982	0.757576	0.416199	0.685839
SAUSA300_0998	-	hypothetical protein	0.514868	0.452778	0.272672	0.328153	0.78416	0.442969
SAUSA300_0999	potA	spermidine/putrescine ABC transporter ATP-binding protein	1.21471	0.603603	0.19634	0.416541	0.430321	0.604162
SAUSA300_1000	potB	spermidine/putrescine ABC transporter permease	0.822669	0.54604	0.193551	0.519681	0.441382	0.408353
SAUSA300_1001	potC	spermidine/putrescine ABC transporter permease	0.639854	0.2951	0.0970599	0.215412	0.333775	0.528745
SAUSA300_1002	potD	spermidine/putrescine ABC transporter spermidine/putrescine-binding protein	1.24593	0.519666	0.444749	0.671615	0.426907	0.628701
SAUSA300_1003	-	hypothetical protein	0.434443	0.675547	0.222563	0.319722	0.168549	1.29858
SAUSA300_1004	-	hypothetical protein	1.05576	0.590739	0.9159	1.21951	0.398334	0.793689
SAUSA300_1005	-	manganese transport protein MntH	0.805977	0.653613	0.649075	1.01233	0.720624	0.531602
SAUSA300_1006	-	hypothetical protein	0.445319	0.904263	1.12428	1.21141	0.504526	0.276591
SAUSA300_1007	-	inositol monophosphatase family protein	0.341147	0.546067	0.683523	0.343189	0.824579	0.93348
SAUSA300_1008	-	hypothetical protein	0.564577	0.499648	0.218627	0.576545	1.00388	0.535349
SAUSA300_1009	typA	GTP-binding protein	0.854733	0.989993	0.769898	0.749984	1.24389	0.810112
SAUSA300_1010	-	hypothetical protein	1.16337	1.19198	1.00509	1.06348	0.838528	13.956
SAUSA300_1011	-	hypothetical protein	1.13674	0.856768	1.3345	0.960091	0.935176	0.535107
SAUSA300_1012	-	hypothetical protein	1.6282	1.41808	1.8129	3.09959	0.76785	1.79808
SAUSA300_1013	-	cell cycle protein FtsW	0	0	0	0	0	0
SAUSA300_1014	pyc	pyruvate carboxylase	0.991519	0.906684	1.04008	1.01626	0.126716	0.682257
SAUSA300_1015	ctaA	cytochrome oxidase assembly protein	0.276791	0.38924	0.0268764	0.0560783	0.157788	0.340932
SAUSA300_1016	cyoE	protoheme IX farnesyltransferase	0.334617	0.401139	0.0862428	0.0483933	0.428066	0.47666
SAUSA300_1017	-	hypothetical protein	0.802604	0.412935	0.0512698	0.167724	0.686636	0.435885
SAUSA300_1018	-	hypothetical protein	0.383912	0.815374	0.729801	0.587173	0.355781	0.491306
SAUSA300_1019	-	hypothetical protein	1.74436	2.72851	1.59546	1.87218	1.05579	1.25296
SAUSA300_1020	-	glycerophosphoryl diester phosphodiesterase family protein	1.00843	1.56101	2.36131	2.54065	1.6105	2.5715
SAUSA300_1021	-	hypothetical protein	1.46252	0.936399	0.957945	0.931572	0.870894	1.02615
SAUSA300_1022	-	hypothetical protein	0.580276	0.472138	0.371509	0.462963	0.713562	0.266296
SAUSA300_1023	-	hypothetical protein	0.55454	0.743598	0.506442	0.561578	0.886764	0.480499
SAUSA300_1024	coaD	phosphopantetheine adenylyltransferase	0	0	0	0	0	0
SAUSA300_1025	-	hypothetical protein	1.56365	1.50597	0.724079	1.14984	0.987879	1.30781
SAUSA300_1026	-	hypothetical protein	0.347972	0.107965	0	0	0.0346101	0
SAUSA300_1027	rpmF	50S ribosomal protein L32	0.656473	0.486699	0.139265	0.0574854	0.882062	0
SAUSA300_1028	-	iron transport associated domain-containing protein	1.22411	1.20741	1.46856	1.20814	0.832332	1.08945
SAUSA300_1029	-	iron transport associated domain-containing protein	1.97034	2.89035	2.59979	2.27184	1.63499	1.99952
SAUSA300_1030	-	iron transport associated domain-containing protein	1.67638	1.81087	1.92052	3.07839	1.55205	1.02562
SAUSA300_1031	-	hypothetical protein	1.77542	2.17737	2.51772	2.77923	1.92393	1.57633
SAUSA300_1032	-	putative iron compound ABC transporter iron compound-binding protein	0.751402	1.10917	1.28146	1.61185	1.96486	0.904014
SAUSA300_1033	-	iron/heme permease	1.44663	1.59375	1.89352	1.60331	1.53085	0.793403
SAUSA300_1034	srtB	sortase B	0.774017	0.590969	0.795392	0.718303	0.633504	0.707115
SAUSA300_1035	-	heme-degrading monooxygenase IsdG	0.270795	0.377039	0.268688	0.613144	0.882495	0.258091
SAUSA300_1036	-	RNA methyltransferase	1.03132	0.877284	0.402463	0.91758	0.286017	2.01102
SAUSA300_1037	pheS	phenylalanyl-tRNA synthetase subunit alpha	0	0	0	0	0	0
SAUSA300_1038	pheT	phenylalanyl-tRNA synthetase subunit beta	0	0	0	0	0	0
SAUSA300_1039	rnhC	ribonuclease HIII	0.386725	0.49869	0.380115	0.454103	0.139739	0.407432
SAUSA300_1040	-	hypothetical protein	0.925503	0.430015	0.0542205	0.101626	0.559371	1.29366
SAUSA300_1041	-	hypothetical protein	0.743449	0.860497	0.860868	0.52444	0.623068	0.853251
SAUSA300_1042	-	hypothetical protein	0.299911	0.626403	0.4137	0.464859	0.273311	0.425884
SAUSA300_1043	mutS2	recombination and DNA strand exchange inhibitor protein	0.456241	0.411919	0.364657	0.324967	0.214467	0.29219
SAUSA300_1044	trx	thioredoxin	0	0	0	0	0	0
SAUSA300_1045	uvrC	excinuclease ABC subunit C	0.54746	0.901199	0.447612	0.252643	0.423532	0.467977
SAUSA300_1046	sdhC	succinate dehydrogenase, cytochrome b-558 subunit	0.201859	0.434978	0.503708	0.522715	0.721968	0.768443
SAUSA300_1047	sdhA	succinate dehydrogenase flavoprotein subunit	0.812513	1.01794	1.594	0.96067	0.765318	0.964612
SAUSA300_1048	sdhB	succinate dehydrogenase iron-sulfur subunit	0.79762	1.33892	1.8826	1.00801	1.75395	1.72183
SAUSA300_1049	murI	glutamate racemase	0	0	0	0	0	0
SAUSA300_1050	-	nucleoside-triphosphatase	0.537817	0.492366	0.462088	0.560913	0.456415	0.271469
SAUSA300_1051	-	hypothetical protein	0.452579	1.23805	1.23707	0.837244	0.885838	3.32978
SAUSA300_1052	-	fibrinogen-binding protein	0.644424	0.588739	1.17543	0.715899	0.395413	0.706986
SAUSA300_1053	-	formyl peptide receptor-like 1 inhibitory protein	0.77844	0.663716	0.42829	0.960166	0.7403	1.21957
SAUSA300_1054	-	hypothetical protein	0.850651	0.789436	0.67825	0.836974	0.576807	0.623557
SAUSA300_1055	efb	fibrinogen-binding protein	0.432984	0.202485	0.239009	0.174131	0.261656	0.0575209
SAUSA300_1056	-	hypothetical protein	1.05445	0.961941	1.03424	1.28791	1.25238	1.25375
SAUSA300_1057	-	hypothetical protein	0.8388	1.11699	1.65824	0.859504	1.58991	4.07474
SAUSA300_1058	-	alpha-hemolysin	1.03821	0.890931	0.889652	0.92258	0.80562	0.510275
SAUSA300_1059	-	superantigen-like protein	0.555167	0.410589	0.505005	0.722674	0.814459	0.693438
SAUSA300_1060	-	superantigen-like protein	0.757474	1.04832	1.33575	0.956812	0.835354	1.18711
SAUSA300_1061	-	superantigen-like protein	1.21309	1.87947	1.44375	2.33261	1.21485	2.72318
SAUSA300_1062	argF	ornithine carbamoyltransferase	0.919454	0.781524	2.03194	1.17451	1.5298	1.71904
SAUSA300_1063	arcC	carbamate kinase	1.15783	0.898655	1.60227	1.2036	1.13503	1.30314
SAUSA300_1064	-	TRAP family protein	1.14188	0.916078	1.36338	1.25321	0.969648	0.749745
SAUSA300_1065	-	exfoliative toxin A	1.42928	1.22628	1.19571	1.53876	0.729303	1.00112
SAUSA300_1066	-	Arg tRNA	0	0	0	0	0	0
SAUSA300_1067	-	anti protein	0.157886	0.320275	0.399679	0.326435	0.26516	1.00596
SAUSA300_1068	-	anti protein	0.893764	0.622204	0.390789	0.553297	0.244223	0.318761
SAUSA300_1069	-	hypothetical protein	1.44424	1.06722	1.26027	1.65379	1.19405	1.03629
SAUSA300_1070	-	hypothetical protein	1.27808	0.863917	1.3513	1.20177	0.687019	0.61036
SAUSA300_1071	-	hypothetical protein	0.766211	0.877192	0.597935	0.94813	0.875056	1.45454
SAUSA300_1072	mraZ	cell division protein MraZ	0	0	0	0	0	0
SAUSA300_1073	mraW	S-adenosyl-methyltransferase MraW	0	0	0	0	0	0
SAUSA300_1074	ftsL	cell division protein	0	0	0	0	0	0
SAUSA300_1075	pbpA	penicillin-binding protein 1	0	0	0	0	0	0
SAUSA300_1076	mraY	phospho-N-acetylmuramoyl-pentapeptide-transferase	0	0	0	0	0	0
SAUSA300_1077	murD	UDP-N-acetylmuramoyl-L-alanyl-D-glutamate synthetase	0	0	0	0	0	0
SAUSA300_1078	divIB	cell division protein	0	0	0	0	0	0
SAUSA300_1079	ftsA	cell division protein ftsA	0	0	0	0	0	0
SAUSA300_1080	ftsZ	cell division protein FtsZ	0	0	0	0	0	0
SAUSA300_1081	-	hypothetical protein	1.61647	2.23249	1.61928	2.67239	2.12161	2.91663
SAUSA300_1082	-	hypothetical protein	0.0145421	0.104406	0	0	0	0
SAUSA300_1083	-	hypothetical protein	0	0	0	0	0	0
SAUSA300_1084	-	hypothetical protein	0.501268	0.792828	0.787476	0.742343	2.23039	1.19199
SAUSA300_1085	-	hypothetical protein	0.897457	1.50384	1.48765	1.38444	0.837876	1.22456
SAUSA300_1086	-	hypothetical protein	0	0	0	0	0	0
SAUSA300_1087	ileS	isoleucyl-tRNA synthetase	0	0	0	0	0	0
SAUSA300_1088	-	glyoxalase family protein	1.47314	1.16224	1.67732	1.34802	1.2883	1.81593
SAUSA300_1089	lspA	lipoprotein signal peptidase	1.09324	0.734614	0.0505034	0.120145	0.21837	6.09969
SAUSA300_1090	-	hypothetical protein	0.445921	0.452728	0.0456338	0.109256	0.105108	0.193841
SAUSA300_1091	pyrR	bifunctional pyrimidine regulatory protein PyrR uracil phosphoribosyltransferase	0.139288	0.293633	0.0175224	0.315632	0.276284	0.422685
SAUSA300_1092	pyrP	uracil permease	0.0610769	0.0609587	0	0.00164244	0.114633	0.466265
SAUSA300_1093	pyrB	aspartate carbamoyltransferase catalytic subunit	0.199954	0.313628	0.0129773	0.244655	0.218426	0.867369
SAUSA300_1094	pyrC	dihydroorotase	0.137112	0.193395	0	0.237934	0.10376	0.322598
SAUSA300_1095	carA	carbamoyl phosphate synthase small subunit	0.193963	0.137325	0.0367707	0.199396	0.121299	0
SAUSA300_1096	carB	carbamoyl phosphate synthase large subunit	0.114877	0.258677	0.00632547	0.133263	0.218579	0.281217
SAUSA300_1097	pyrF	orotidine 5'-phosphate decarboxylase	0.137112	0.11557	0	0.0479325	0.0342202	0.351411
SAUSA300_1098	pyrE	orotate phosphoribosyltransferase	0.169104	0.207325	0	0.046748	0.119369	0.390424
SAUSA300_1099	-	hypothetical protein	1.32414	1.622	1.11681	1.73078	1.97328	1.3831
SAUSA300_1100	-	hypothetical protein	0.188528	0.440501	0.705307	1.09319	1.11756	2.44468
SAUSA300_1101	-	putative fibronectin/fibrinogen binding protein	1.24053	1.18994	0.706493	0.423314	0.66461	0.733311
SAUSA300_1102	gmk	guanylate kinase	0	0	0	0	0	0
SAUSA300_1103	rpoZ	DNA-directed RNA polymerase subunit omega	0.39024	0.380097	0.536657	0	0.0838038	0
SAUSA300_1104	coaBC	phosphopantothenoylcysteine decarboxylase/phosphopantothenate--cysteine ligase	0	0	0	0	0	0
SAUSA300_1105	priA	primosomal protein N`	0.01626	0.0108845	0	0	0	0
SAUSA300_1106	-	putative lipoprotein	1.55467	1.6757	1.31274	1.37377	1.19905	1.12983
SAUSA300_1107	-	hypothetical protein	1.25686	1.47949	1.30187	1.15176	1.47459	0.655511
SAUSA300_1108	def	peptide deformylase	0.0394715	0.125658	0.129729	0.0691194	0.0555991	0.329259
SAUSA300_1109	fmt	methionyl-tRNA formyltransferase	0.0318639	0.0605927	0	0	0	0
SAUSA300_1110	sun	ribosomal RNA small subunit methyltransferase B	0.59415	1.07505	0.600688	0.518519	1.13425	1.18526
SAUSA300_1111	-	ribosomal RNA large subunit methyltransferase N	1.22064	1.0487	0.754019	0.649017	0.715703	0.277311
SAUSA300_1112	-	protein phosphatase 2C domain-containing protein	0.316054	0.289256	0.281123	0.152726	0.0604074	0.0333247
SAUSA300_1113	pknB	protein kinase	0.486886	0.688376	0.436114	0.596698	0.22095	0.271951
SAUSA300_1114	rsgA	hypothetical protein	0.00607004	0.00538301	0	0	0	0
SAUSA300_1115	rpe	ribulose-phosphate 3-epimerase	0	0	0	0	0	0
SAUSA300_1116	-	hypothetical protein	0.0121255	0	0	0	0	0
SAUSA300_1117	rpmB	50S ribosomal protein L28	0	0	0	0	0	0
SAUSA300_1118	-	hypothetical protein	2.1212	1.42496	1.54456	0.499163	1.25992	1.76257
SAUSA300_1119	-	hypothetical protein	0.538652	0.487028	0.486431	0.307298	0.651699	0.56213
SAUSA300_1120	recG	ATP-dependent DNA helicase RecG	0.148229	0.473922	0	0	0.0143296	0
SAUSA300_1121	-	fatty acid biosynthesis transcriptional regulator	0	0.0222222	0	0	0	0.0588295
SAUSA300_1122	plsX	putative glycerol-3-phosphate acyltransferase PlsX	0	0	0	0	0	0
SAUSA300_1123	fabD	malonyl CoA-acyl carrier protein transacylase	0	0	0	0	0	0
SAUSA300_1124	fabG	3-oxoacyl-(acyl-carrier-protein) reductase	0	0	0	0	0	0
SAUSA300_1125	acpP	acyl carrier protein	0	0	0	0	0	0
SAUSA300_1126	rnc	ribonuclease III	0.316411	0.178247	0.0397804	0.0321381	0.173348	0
SAUSA300_1127	smc	chromosome segregation protein SMC	0.31086	0.124583	0	0	0.0051378	0
SAUSA300_1128	ftsY	signal recognition particle-docking protein FtsY	0	0	0	0	0	0
SAUSA300_1129	-	putative DNA-binding protein	0.297075	0.109451	0	0.0677507	0.0389089	0
SAUSA300_1130	ffh	signal recognition particle protein	0	0	0	0	0	0
SAUSA300_1131	rpsP	30S ribosomal protein S16	0	0	0	0	0	0
SAUSA300_1132	rimM	16S rRNA-processing protein RimM	0	0	0	0	0	0
SAUSA300_1133	trmD	tRNA (guanine-N(1)-)-methyltransferase	0	0	0	0	0	0
SAUSA300_1134	rplS	50S ribosomal protein L19	0	0	0	0	0	0
SAUSA300_1135	-	hypothetical protein	0.856385	0.790568	0.926251	0.901861	0.918296	0.968396
SAUSA300_1136	rbgA	ribosomal biogenesis GTPase	0	0	0	0	0	0
SAUSA300_1137	rnhB	ribonuclease HII	0.33181	0.42968	0.44921	0.448058	0.314229	0.410379
SAUSA300_1138	sucC	succinyl-CoA synthetase subunit beta	0.0756584	0.0683197	0	0.0561537	0.0121603	0
SAUSA300_1139	sucD	succinyl-CoA synthetase subunit alpha	0.192437	0.426594	0.045656	0.156302	0.0543216	0.0191736
SAUSA300_1140	lytN	cell wall hydrolase	0.79479	0.972738	1.37492	1.18812	0.844096	1.40066
SAUSA300_1141	-	endopeptidase resistance protein	1.13003	1.32606	1.21359	1.22967	0.863203	1.25859
SAUSA300_1142	dprA	DNA protecting protein DprA	1.46252	1.48321	1.44819	1.83223	1.08711	1.70929
SAUSA300_1143	topA	DNA topoisomerase I	0.0907099	0.023593	0	0	0.0306755	0
SAUSA300_1144	gid	tRNA (uracil-5-)-methyltransferase Gid	1.35605	0.794176	0.778871	0.809037	1.02859	1.04174
SAUSA300_1145	xerC	tyrosine recombinase xerC	0.0416231	0.291512	0	0	0	0
SAUSA300_1146	hslV	ATP-dependent protease peptidase subunit	0.853138	0.5089	0.296548	0.411979	0.970276	0.402677
SAUSA300_1147	hslU	ATP-dependent protease ATP-binding subunit HslU	0.400551	0.31516	0.236054	0.258823	0.503685	2.34494
SAUSA300_1148	codY	transcriptional repressor CodY	0.605746	0.588464	0.165044	0.0138198	0.194616	0.176164
SAUSA300_1149	rpsB	30S ribosomal protein S2	0	0	0	0	0	0
SAUSA300_1150	tsf	elongation factor Ts	0	0	0	0	0	0
SAUSA300_1151	pyrH	uridylate kinase	0	0	0	0	0	0
SAUSA300_1152	frr	ribosome recycling factor	0	0	0	0	0	0
SAUSA300_1153	uppS	undecaprenyl pyrophosphate synthase	0	0	0	0	0	0
SAUSA300_1154	cdsA	phosphatidate cytidylyltransferase	0	0.0192716	0.0200893	0.0100013	0	0
SAUSA300_1155	-	putative membrane-associated zinc metalloprotease	0	0	0	0	0	0
SAUSA300_1156	proS	prolyl-tRNA synthetase	0	0	0	0	0	0
SAUSA300_1157	polC	DNA polymerase III PolC	0	0	0	0	0	0
SAUSA300_1158	-	hypothetical protein	0.0430922	0.0383252	0	0	0	0
SAUSA300_1159	nusA	transcription elongation factor NusA	0	0	0	0	0	0
SAUSA300_1160	-	hypothetical protein	0	0	0	0	0	0
SAUSA300_1161	-	ribosomal protein L7Ae	0.00596137	0.0146056	0	0	0	0
SAUSA300_1162	infB	translation initiation factor IF-2	0.0139554	0	0	0	0	0
SAUSA300_1163	rbfA	ribosome-binding factor A	0.342779	0.157768	0	0	0.0434824	0
SAUSA300_1164	truB	tRNA pseudouridine synthase B	1.38208	1.09502	0.641368	0.471695	0.969536	1.24818
SAUSA300_1165	ribF	riboflavin biosynthesis protein ribF	0	0	0	0	0	0
SAUSA300_1166	rpsO	30S ribosomal protein S15	0	0	0	0	0	0
SAUSA300_1167	pnpA	polynucleotide phosphorylase/polyadenylase	0.474774	0.309044	0.044774	0.119238	0.130884	0.0917543
SAUSA300_1168	-	RNA-metabolising metallo-beta-lactamase	0.00907816	0.00399318	0	0	0	0
SAUSA300_1169	ftsK	DNA translocase FtsK	0.29358	0.750718	0.0756202	0.0732637	0.100269	0.126108
SAUSA300_1170	-	GntR family transcriptional regulator	0.332724	0.532883	0.907006	0.712511	0.345079	0.278009
SAUSA300_1171	-	hypothetical protein	0.578915	0.501317	0.343532	0.485547	0.34363	0.459865
SAUSA300_1172	-	M16 family peptidase	0.359488	0.355318	0.0297333	0.129673	0.10077	0.33651
SAUSA300_1173	-	putative acetoacetyl-CoA reductase	0.220056	0.397983	0.072287	0.242564	0.123996	0.189278
SAUSA300_1174	-	hypothetical protein	0.88694	0.856899	0.502903	0.982738	0.594772	0.950046
SAUSA300_1175	-	hypothetical protein	0	0.0368399	0	0	0	0
SAUSA300_1176	pgsA	CDP-diacylglycerol--glycerol-3-phosphate 3-phosphatidyltransferase	0	0	0	0	0	0
SAUSA300_1177	cinA	competence/damage-inducible protein cinA	0.599064	0.639874	0.744926	0.61607	0.73176	0.806525
SAUSA300_1178	recA	recombinase A	0.00890335	0	0	0	0	0
SAUSA300_1179	-	phosphodiesterase	0.581864	0.220536	0	0	0.0595926	0.0192586
SAUSA300_1180	-	hypothetical protein	2.57625	1.34868	1.58632	1.71516	1.77641	1.97096
SAUSA300_1181	-	hypothetical protein	0.501166	0.285172	0	0	0.0670428	0.252429
SAUSA300_1182	-	pyruvate ferredoxin oxidoreductase, alpha subunit	0.597586	0.659344	0.101289	0.139152	0.231167	0.277486
SAUSA300_1183	-	2-oxoglutarate ferredoxin oxidoreductase subunit beta	0.549118	0.472917	0.0584087	0.167052	0.118441	21.3633
SAUSA300_1184	-	hypothetical protein	1.77697	2.78368	2.06459	3.14905	1.88396	1.3349
SAUSA300_1185	miaB	(dimethylallyl)adenosine tRNA methylthiotransferase	1.03595	1.61147	0.612927	0.608439	0.563485	0.839154
SAUSA300_1186	-	hypothetical protein	0.702011	0.88563	2.62575	1.42412	2.39998	5.80607
SAUSA300_1187	-	hypothetical protein	1.52611	2.26831	1.00159	0.413868	0.996059	0.716499
SAUSA300_1188	mutS	DNA mismatch repair protein MutS	0.545822	1.05102	1.06924	1.24998	0.584748	1.57789
SAUSA300_1189	mutL	DNA mismatch repair protein	1.16486	1.41595	1.63285	2.1437	1.6245	1.67142
SAUSA300_1190	glpP	glycerol uptake operon antiterminator regulatory protein	0.86744	1.14413	1.69404	1.51725	0.842826	1.15833
SAUSA300_1191	glpF	glycerol uptake facilitator	1.01481	1.03945	0.873697	1.24394	0.921079	1.69045
SAUSA300_1192	glpK	glycerol kinase	1.71182	1.72481	1.86634	1.16729	1.97747	2.01937
SAUSA300_1193	glpD	aerobic glycerol-3-phosphate dehydrogenase	1.08723	0.406994	0.295872	0.269901	0.330047	0.337548
SAUSA300_1194	-	alpha/beta fold family hydrolase	1.53267	1.34463	1.70822	1.43773	0.999	2.00602
SAUSA300_1195	miaA	tRNA delta(2)-isopentenylpyrophosphate transferase	0.721765	0.550076	0.377772	0.196506	0.520025	0.284134
SAUSA300_1196	hfq	RNA chaperone, host factor-1 protein	1.47558	2.00602	2.42327	0.714608	3.01026	2.48365
SAUSA300_1197	-	glutathione peroxidase	1.17524	1.06286	1.38195	1.4589	0.790019	0.723213
SAUSA300_1198	-	putative GTP-binding protein	0.502742	0.731417	0.688199	0.574408	0.553312	1.12862
SAUSA300_1199	-	hypothetical protein	0.347349	0.421124	0.352698	0.425449	0.40543	0.608532
SAUSA300_1200	glnR	glutamine synthetase repressor	0	0	0	0	0	0
SAUSA300_1201	glnA	glutamine synthetase, type I	0.00365631	0	0	0	0	0
SAUSA300_1202	-	hypothetical protein	0.399412	0.162211	0.0999942	0.10899	0.049613	0
SAUSA300_1203	-	hypothetical protein	0.634141	0.555748	0.565642	0.486488	0.43746	0.218692
SAUSA300_1204	-	hypothetical protein	0.758684	0.757382	0.290495	0.570611	0.346394	0.307692
SAUSA300_1205	-	hypothetical protein	0	0.0351199	0	0	0	0
SAUSA300_1206	-	hypothetical protein	1.39092	0.861412	1.02253	0.934207	0.64854	0.993796
SAUSA300_1207	-	hypothetical protein	0.54493	0.61739	0.695113	0.70009	0.608123	0.645888
SAUSA300_1208	-	hypothetical protein	1.48468	1.00886	1.77293	1.78889	1.34152	1.57871
SAUSA300_1209	-	hypothetical protein	1.5572	1.37542	1.73141	2.17447	0.908876	0
SAUSA300_1210	-	hypothetical protein	0.679028	1.56496	1.67124	1.47438	0.915601	2.19938
SAUSA300_1211	-	hypothetical protein	0.525594	0.518461	0.804814	0.410268	0.503834	0.849674
SAUSA300_1212	-	hypothetical protein	1.01871	0.784203	0.74753	0.438002	0.737408	4.38789
SAUSA300_1213	-	hypothetical protein	1.16843	1.22033	1.29909	0.897451	1.30372	1.53197
SAUSA300_1214	-	hypothetical protein	1.42482	1.10984	1.36073	1.27837	1.0654	1.53829
SAUSA300_1215	-	hypothetical protein	0.497664	0.686007	0.562431	0.738984	0.573996	1.24745
SAUSA300_1216	-	cardiolipin synthetase	0.509271	0.806918	1.04928	1.02594	0.716273	0.95943
SAUSA300_1217	-	ABC transporter ATP-binding protein	0.592978	0.585575	0.824332	0.940258	0.408113	0.645719
SAUSA300_1218	-	ABC transporter permease	2.44892	1.44043	1.30362	1.83084	1.23432	1.45405
SAUSA300_1219	-	putative sensor histidine kinase	1.59569	1.44975	1.76871	2.2275	1.21659	2.04698
SAUSA300_1220	-	LuxR family DNA-binding response regulator	1.14458	2.27286	1.69102	2.12285	1.34954	0.93963
SAUSA300_1221	-	hypothetical protein	1.27971	0.828554	0.572578	1.12918	1.36821	5.09715
SAUSA300_1222	nuc	thermonuclease	1.04392	1.61631	1.28167	1.63833	0.749709	1.12638
SAUSA300_1223	-	hypothetical protein	1.01821	1.0693	1.09188	0.968806	0.832792	0.871574
SAUSA300_1224	-	hypothetical protein	1.44873	2.57656	1.9724	2.14395	3.48652	4.02952
SAUSA300_1225	-	aspartate kinase	0.776965	0.741117	0.747389	0.918653	0.777153	0.6632
SAUSA300_1226	-	homoserine dehydrogenase	1.26704	0.957099	0.924031	1.01402	0.72757	1.16712
SAUSA300_1227	thrC	threonine synthase	0.787609	0.723463	0.487527	1.29701	0.622857	0.503768
SAUSA300_1228	thrB	homoserine kinase	1.49627	1.4625	1.8993	1.96286	0.920321	1.45272
SAUSA300_1229	-	HAD superfamily hydrolase	0.994059	1.11949	1.23595	0.860832	0.665624	0.945429
SAUSA300_1230	-	hypothetical protein	0.548446	0.759464	0.847025	0.411924	1.15794	0.94611
SAUSA300_1231	-	gamma-aminobutyrate permease	0.805627	0.58458	0.696744	0.728607	0.146305	1.39735
SAUSA300_1232	-	catalase	0.6291	0.468959	0.163225	0.398755	0.339294	0.243744
SAUSA300_1233	rpmG	50S ribosomal protein L33	0.26851	0.248929	0.516967	0.413561	0.198912	0.0690608
SAUSA300_1234	rpsN	30S ribosomal protein S14	1.00914	0.678754	0.64818	0.838753	1.54521	2.51671
SAUSA300_1235	guaC	guanosine 5'-monophosphate oxidoreductase	1.27239	1.88571	1.82803	2.07949	1.15431	2.16377
SAUSA300_1236	-	hypothetical protein	1.15743	1.6583	1.60421	1.59874	1.8015	1.24411
SAUSA300_1237	lexA	LexA repressor	0	0	0	0	0	0
SAUSA300_1238	-	hypothetical protein	0.427465	0.42661	0.49548	0.366651	0.717358	0.549423
SAUSA300_1239	tkt	transketolase	0	0	0	0	0	0
SAUSA300_1240	-	hypothetical protein	0	0	0	0	0	0
SAUSA300_1241	-	hypothetical protein	0.267694	1.10999	0.828941	0.369725	0.749185	0.401922
SAUSA300_1242	sbcD	exonuclease SbcD	1.04677	1.27657	0.860685	0.87226	0.796042	1.16574
SAUSA300_1243	sbcC	exonuclease SbcC	0.922103	0.613372	0.665318	0.604064	0.534304	0.51733
SAUSA300_1244	mscL	large-conductance mechanosensitive channel	0.42831	0.409458	0.552065	0.543296	0.208075	0.617719
SAUSA300_1245	opuD	glycine betaine transporter opuD	0.627099	0.79137	0.631251	0.592512	0.516695	1.32779
SAUSA300_1246	acnA	aconitate hydratase	0.361267	0.397841	0.126812	0.136977	0.30616	0.455964
SAUSA300_1247	-	hypothetical protein	0.605885	0.416865	0.57568	0.64943	0.396207	0.854167
SAUSA300_1248	-	hypothetical protein	0.121877	0.685008	0.273166	0.0677507	0.269243	0.0204625
SAUSA300_1249	-	hypothetical protein	0	0	0	0	0	0
SAUSA300_1250	parE	DNA topoisomerase IV subunit B	0	0	0	0	0	0
SAUSA300_1251	parC	DNA topoisomerase IV subunit A	0	0	0	0	0	0
SAUSA300_1252	-	amino acid carrier protein	1.32435	1.15004	1.34967	1.4822	0.925825	0.406238
SAUSA300_1253	glcT	transcription antiterminator	1.27294	1.11231	1.00611	1.08666	0.891452	1.05085
SAUSA300_1254	-	hypothetical protein	0.895165	0.79042	2.19073	0.434344	0.327897	0.363021
SAUSA300_1255	fmtC	oxacillin resistance-related FmtC protein	0.964313	1.66642	0.889386	0.194013	0.0863844	0.06088
SAUSA300_1256	msrA	methionine sulfoxide reductase A	1.36408	0.798979	1.72706	1.61386	1.0602	4.12149
SAUSA300_1257	msrR	peptide methionine sulfoxide reductase regulator MsrR	0.532315	1.26515	0.442044	0.735294	0.113619	0.43108
SAUSA300_1258	-	4-oxalocrotonate tautomerase	0.137112	0.133721	0.29917	0.21078	0	0
SAUSA300_1259	-	ImpB/MucB/SamB family protein	0.76427	0.753373	0.730863	0.80318	0.538468	0.315438
SAUSA300_1260	-	prephenate dehydrogenase	0.813964	0.817333	0.857414	0.638792	0.541383	0.368978
SAUSA300_1261	-	putative glutamyl aminopeptidase	1.09458	1.01696	1.05828	1.05826	0.903499	2.65708
SAUSA300_1262	trpE	anthranilate synthase component I	1.62557	2.12992	1.83033	1.96141	1.39528	2.05721
SAUSA300_1263	trpG	anthranilate synthase component II	0.567743	1.06572	0.662166	0.765834	0.748373	0.380753
SAUSA300_1264	trpD	anthranilate phosphoribosyltransferase	1.05091	1.24583	0.805506	0.928435	0.90763	0.928712
SAUSA300_1265	trpC	indole-3-glycerol-phosphate synthase	1.68961	2.3601	2.51277	1.96477	2.19583	2.4121
SAUSA300_1266	trpF	N-(5'-phosphoribosyl)anthranilate isomerase	0.58294	1.18698	0.978057	0.8292	0.673858	0.947298
SAUSA300_1267	trpB	tryptophan synthase subunit beta	1.36443	1.92121	2.18437	1.91506	2.24674	2.68626
SAUSA300_1268	trpA	tryptophan synthase subunit alpha	2.01097	1.80592	1.73901	2.10278	1.77692	2.16323
SAUSA300_1269	femA	methicillin resistance protein FemA	0	0	0	0	0	0
SAUSA300_1270	femB	methicillin resistance protein FemB	0	0	0	0	0	0
SAUSA300_1271	-	hydrolase-like protein	1.54087	1.28195	1.09582	1.1747	0.895972	1.40575
SAUSA300_1272	-	hypothetical protein	1.9805	1.33558	1.49932	2.17034	1.22417	2.31726
SAUSA300_1273	opp-2F	oligopeptide permease, ATP-binding protein	0.52233	0.685571	0.728386	1.03598	0.453627	0.482485
SAUSA300_1274	-	peptide ABC transporter ATP-binding protein	0.685558	0.721824	0.596816	0.889017	0.432131	1.03921
SAUSA300_1275	-	peptide ABC transporter permease	0.615098	0.646464	1.12394	0.638299	0.693907	0.583473
SAUSA300_1276	opp-2B	oligopeptide permease, channel-forming protein	0.919617	1.11897	1.24274	0.876995	0.849369	1.09399
SAUSA300_1277	-	hypothetical protein	0.991422	0.771501	0.916077	0.521159	0.864667	0.737926
SAUSA300_1278	pepF	oligoendopeptidase F	1.06468	0.885769	1.05588	1.02376	0.884049	1.24612
SAUSA300_1279	phoU	phosphate transport system regulatory protein PhoU	1.21982	1.26224	1.08576	1.23781	0.896028	1.20163
SAUSA300_1280	pstB	phosphate transporter ATP-binding protein	1.24489	1.30921	1.2578	1.38244	1.32094	2.06544
SAUSA300_1281	pstA	phosphate ABC transporter permease PstA	1.80441	2.38982	2.90612	2.87838	1.83602	5.75596
SAUSA300_1282	pstC	phosphate ABC transporter permease PstC	1.05253	1.30113	1.09635	1.10261	1.01436	2.24315
SAUSA300_1283	pstS	phosphate ABC transporter phosphate-binding protein PstS	0.373579	0.492373	0.50163	0.718092	0.412023	0.382326
SAUSA300_1284	-	hypothetical protein	0.493669	0.316311	0.123005	0.391891	0.212492	0.356803
SAUSA300_1285	-	ABC transporter ATP-binding protein	0.505303	0.477586	0.196612	0.372921	0.23717	0.803295
SAUSA300_1286	-	aspartate kinase	1.10375	1.12766	1.02429	1.28698	0.716202	3.2367
SAUSA300_1287	asd	aspartate semialdehyde dehydrogenase	0.925684	1.26611	1.23512	1.51113	0.995937	2.58141
SAUSA300_1288	dapA	dihydrodipicolinate synthase	0.803303	1.65903	1.54624	1.62678	0.671439	2.19633
SAUSA300_1289	dapB	dihydrodipicolinate reductase	0.861517	1.40572	1.61908	1.17011	0.951406	1.22592
SAUSA300_1290	dapD	tetrahydrodipicolinate acetyltransferase	1.08283	1.31967	1.00543	1.26598	1.43137	2.18974
SAUSA300_1291	-	hippurate hydrolase	2.00622	1.06713	1.31419	1.45473	1.32599	1.05179
SAUSA300_1292	alr2	alanine racemase	1.71919	1.42771	1.90602	2.45293	1.05524	1.82884
SAUSA300_1293	lysA	diaminopimelate decarboxylase	1.20369	0.883437	0.88741	0.95164	0.643827	0.349492
SAUSA300_1294	-	hypothetical protein	1.24473	0.819911	0.883894	0.689029	0.718593	0.879483
SAUSA300_1295	-	CSD family cold shock protein	0	0	0	0	0	0.355191
SAUSA300_1296	-	hypothetical protein	0.491316	0.643239	0.985523	0.503425	0.723757	0.458738
SAUSA300_1297	-	acylphosphatase	3.81954	3.20739	3.68975	2.08091	3.30663	7.81862
SAUSA300_1298	-	hypothetical protein	1.58883	0.951452	1.16991	0.9559	0.875346	2.03838
SAUSA300_1299	-	putative tellurite resistance protein	1.17042	1.21247	1.19552	1.69246	1.50455	1.53514
SAUSA300_1300	brnQ	branched-chain amino acid transport system II carrier protein	0.761731	0.662083	1.00061	1.0151	0.828542	1.92639
SAUSA300_1301	-	hypothetical protein	0.666646	0.949206	0.614841	0.993988	1.03465	0.691758
SAUSA300_1302	-	ATPase family protein	1.03645	1.17406	0.987575	1.65643	0.952784	1.61636
SAUSA300_1303	-	hypothetical protein	0.999391	1.10626	1.03863	2.16501	0.998012	2.11193
SAUSA300_1304	-	hypothetical protein	1.15543	0.675132	0.896407	0.828658	0.465132	1.00597
SAUSA300_1305	sucB	dihydrolipoamide succinyltransferase	0.329068	0.506105	0.678594	0.552633	0.519499	0.872434
SAUSA300_1306	sucA	2-oxoglutarate dehydrogenase E1 component	0.649611	1.13659	1.67947	1.41972	1.21536	1.41832
SAUSA300_1307	arlS	sensor histidine kinase protein	0.469463	0.47059	0.448636	0.57303	0.388933	0.543195
SAUSA300_1308	arlR	DNA-binding response regulator	1.32033	0.862304	0.786377	1.07439	0.693482	0.689979
SAUSA300_1309	-	IS200 family transposase	1.35969	1.74846	2.12304	2.16379	2.14902	2.40581
SAUSA300_1310	-	hypothetical protein	1.49452	1.21712	0.707048	1.16983	1.2014	1.81666
SAUSA300_1311	murG	undecaprenyldiphospho-muramoylpentapeptide beta-N- acetylglucosaminyltransferase	0	0	0	0	0	0
SAUSA300_1312	-	acetyltransferase	1.13868	0.617318	0.797711	0.756872	0.475698	0.636675
SAUSA300_1313	ctpA	carboxyl-terminal protease	0.392363	0.373314	0.378906	0.470846	0.248468	0.221427
SAUSA300_1314	-	hypothetical protein	0.484461	0.172146	0.165957	0.229223	0.138906	0
SAUSA300_1315	crr	PTS system, glucose-specific IIA component	0.215077	0.410878	0.804151	0.490196	0.100997	0.715559
SAUSA300_1316	msrB	methionine sulfoxide reductase B	1.57599	2.91107	2.0867	2.37205	2.08387	1.92173
SAUSA300_1317	msrA	methionine sulfoxide reductase A	1.85369	1.70447	1.94899	2.23179	1.51266	2.27907
SAUSA300_1318	-	hypothetical protein	2.18437	1.94044	2.58297	2.91261	2.14306	2.40481
SAUSA300_1319	folA	dihydrofolate reductase	0	0	0	0	0	0
SAUSA300_1320	thyA	thymidylate synthase	0	0	0	0	0	0
SAUSA300_1321	-	hypothetical protein	1.03202	1.61665	1.14243	2.18405	1.00724	1.02611
SAUSA300_1322	-	hypothetical protein	0.397774	0.635928	0.832803	0.707287	0.780002	0.530142
SAUSA300_1323	-	hypothetical protein	0.923699	1.54356	1.16476	0.525365	1.23629	0.80984
SAUSA300_1324	-	hypothetical protein	2.23949	1.71485	0.919537	1.04066	1.20679	2.92933
SAUSA300_1325	-	hypothetical protein	0	0	0	0	0.325382	0.613874
SAUSA300_1326	-	putative cell wall enzyme EbsB	1.0822	1.47316	1.07324	1.55262	0.910674	2.00195
SAUSA300_1327	-	cell surface protein	1.11755	1.33708	1.39248	1.39393	1.09608	1.30527
SAUSA300_1328	-	putative drug transporter	1.04205	1.046	1.31322	1.26157	0.904605	0.95068
SAUSA300_1329	-	amino acid permease	1.234	1.18832	1.26086	1.38968	0.941657	0.51729
SAUSA300_1330	ilvA	threonine dehydratase	0.74732	0.62923	0.817341	1.22531	0.921994	1.37387
SAUSA300_1331	ald	alanine dehydrogenase	0.919227	1.17347	1.81997	1.45839	0.862385	2.50783
SAUSA300_1332	-	putative 5'-3' exonuclease	0.864218	1.64329	1.29939	1.3251	1.30639	1.65213
SAUSA300_1333	-	hypothetical protein	1.37422	1.43838	1.48816	1.65832	1.56526	1.86451
SAUSA300_1334	-	hypothetical protein	0.962025	0.971807	0.803509	0.695654	0.801268	1.26482
SAUSA300_1335	-	hypothetical protein	0.675011	0.668681	0.785499	0.945469	0.632118	0.570949
SAUSA300_1336	-	hypothetical protein	0.692444	0.619653	0.36407	0.271621	0.363612	0.497275
SAUSA300_1337	-	hypothetical protein	0.58082	1.20026	0.103834	0.10539	0.169478	0.0910747
SAUSA300_1338	-	hypothetical protein	0.502742	0.58395	0.815173	1.25823	0.690421	0.393591
SAUSA300_1339	-	hypothetical protein	0.95064	1.00011	1.00884	1.45032	1.11767	1.29028
SAUSA300_1340	recU	Holliday junction-specific endonuclease	0	0	0	0	0	0
SAUSA300_1341	pbp2	penicillin binding protein 2	0	0	0	0	0	0
SAUSA300_1342	-	hypothetical protein	0.672289	0.724394	0.723554	0.675686	0.596516	1.25709
SAUSA300_1343	nth	endonuclease III	0.3252	0.558254	0.632511	0.583698	0.344087	1.70629
SAUSA300_1344	-	putative DNA replication protein DnaD	0	0	0	0	0	0
SAUSA300_1345	asnC	asparaginyl-tRNA synthetase	0.756519	1.24653	0.858578	1.00913	0.781818	1.19045
SAUSA300_1346	-	DnaQ family exonuclease/DinG family helicase	1.1985	1.22841	1.4081	0.983897	1.78613	2.69724
SAUSA300_1347	birA	BirA bifunctional protein	0	0	0	0	0	0
SAUSA300_1348	-	tRNA CCA-pyrophosphorylase	0	0	0	0	0	0
SAUSA300_1349	-	glycosyl transferase, group 1 family protein	0.254887	0.314278	0.119798	0.170493	0.147708	0.21835
SAUSA300_1350	-	hypothetical protein	1.41266	0.999986	1.08824	1.11327	0.878215	0.470903
SAUSA300_1351	-	hypothetical protein	0	0	0	0	0	0
SAUSA300_1352	-	hypothetical protein	1.00324	1.33082	0.887812	0.931479	1.06161	0.800741
SAUSA300_1353	-	hypothetical protein	0.959781	0.770908	0.905229	0.854647	0.668707	0.855115
SAUSA300_1354	-	hypothetical protein	0.540136	0.470238	0.607917	0.468481	0.539469	0.366266
SAUSA300_1355	aroA	3-phosphoshikimate 1-carboxyvinyltransferase	0.313018	0.33908	0.069139	0.0787799	0.040879	0
SAUSA300_1356	aroB	3-dehydroquinate synthase	0.291915	0.311656	0.025843	0.0626512	0.0562301	0
SAUSA300_1357	aroC	chorismate synthase	0.439154	0.521762	0.0249118	0.215403	0.0463078	0.111549
SAUSA300_1358	ndk	nucleoside diphosphate kinase	0.306052	0.638756	0.302432	0.506517	0.37907	0.389431
SAUSA300_1359	-	polyprenyl synthetase	0.16783	0.076839	0	0	0	0
SAUSA300_1360	ubiE	ubiquinone/menaquinone biosynthesis methyltransferase	0.117524	0.151627	0	0	0.0448283	0
SAUSA300_1361	-	hypothetical protein	0.155588	0.0255812	0	0	0	0
SAUSA300_1362	hup	DNA-binding protein HU	0	0	0	0	0	0
SAUSA300_1363	gpsA	NAD(P)H-dependent glycerol-3-phosphate dehydrogenase	0.742512	0.434591	0	0.0396081	0.220869	0.49279
SAUSA300_1364	engA	GTP-binding protein EngA	0	0	0	0	0	0
SAUSA300_1365	rpsA	30S ribosomal protein S1	0.915955	1.50588	1.44551	1.01904	2.01194	2.61024
SAUSA300_1366	-	hypothetical protein	0.280752	0.192913	0.425627	0.00967867	0.083709	0
SAUSA300_1367	cmk	cytidylate kinase	0.0533211	0.133834	0	0	0	0
SAUSA300_1368	ansA	L-asparaginase	1.32215	1.59163	1.33089	1.79822	1.45909	3.32649
SAUSA300_1369	-	pyridine nucleotide-disulfide oxidoreductase	0.888621	1.28907	1.20584	1.26854	0.877439	1.4888
SAUSA300_1370	ebpS	cell surface elastin binding protein	0.120207	0.285351	0.130487	0.187474	0.208279	0.244574
SAUSA300_1371	recQ	ATP-dependent DNA helicase RecQ	1.46672	1.32409	1.42084	1.24325	0.968166	1.9136
SAUSA300_1372	-	hypothetical protein	1.669	1.46463	1.04738	1.19268	1.3903	1.92772
SAUSA300_1373	-	ferredoxin	1.69373	1.56338	0.195149	0.0996333	0.231044	0
SAUSA300_1374	-	hypothetical protein	0.79762	0.922624	0.931888	0.946338	1.24494	1.06892
SAUSA300_1375	-	hypothetical protein	1.87957	0.439762	0.823554	1.69941	0.990911	0.287753
SAUSA300_1376	-	putative lipoprotein	0.885951	0.763502	0.674645	1.36341	0.920189	0.838464
SAUSA300_1377	-	hypothetical protein	2.14808	1.88717	2.94373	2.21165	1.80912	1.91518
SAUSA300_1378	-	hypothetical protein	1.71872	1.36712	1.6151	1.44805	1.38216	1.16346
SAUSA300_1379	-	putative lipoprotein	0.718387	0.583007	0.621593	0.651106	0.714851	0.756921
SAUSA300_1380	-	hypothetical protein	0	0	0	0	0	0
SAUSA300_1381	lukF-PV	Panton-Valentine leukocidin, LukF-PV	1.14321	1.17232	1.66775	1.57317	1.33427	1.80304
SAUSA300_1382	lukS-PV	Panton-Valentine leukocidin, LukS-PV	1.03352	0.952156	1.1306	1.00482	1.10346	0.852298
SAUSA300_1383	-	phiSLT ORF484-like protein, lysin	1.24562	1.53461	1.71086	1.63231	1.41271	2.16124
SAUSA300_1384	-	phiSLT ORF100b-like protein, holin	1.87228	3.01991	1.57752	2.1614	2.28753	2.39359
SAUSA300_1385	-	phiSLT ORF 99-like protein	0	0	0.118172	0	0	0
SAUSA300_1386	-	phiETA ORF59-like protein	3.36043	2.88636	4.41891	4.26829	4.42184	7.17851
SAUSA300_1387	-	phiSLT ORF129-like protein	0.941499	1.38699	2.1238	1.85366	2.35766	0.276817
SAUSA300_1388	-	phiSLT ORF488-like protein	0.956265	1.65455	1.28288	1.68884	1.56857	2.74421
SAUSA300_1389	-	phiSLT ORF636-like protein	1.12023	1.19937	1.71136	1.7214	1.61695	1.15811
SAUSA300_1390	-	phiSLT ORF96-like protein	0.428473	0.557352	0.84652	1.08872	0.690317	3.10623
SAUSA300_1391	-	phiSLT ORF527-like protein	1.19307	1.11945	1.50401	1.34473	1.34445	2.49405
SAUSA300_1392	-	phiSLT ORF191-like protein	1.13358	1.46721	1.66738	1.88989	1.23189	1.46304
SAUSA300_1393	-	phiSLT ORF2067-like protein, phage tail tape measure protein	0.728827	0.787508	0.977363	0.943725	0.856297	1.31777
SAUSA300_1394	-	hypothetical protein	0	0	0	0	0	0
SAUSA300_1395	-	phiSLT ORF116b-like protein	2.61426	2.29983	3.10583	3.9458	2.11269	2.34484
SAUSA300_1396	-	phiSLT ORF151-like protein, major tail protein	1.31869	1.20605	1.45528	1.30918	1.3862	1.87499
SAUSA300_1397	-	phiSLT ORF213-like protein, major tail protein	1.0727	1.26025	1.58891	1.60498	1.16774	1.7061
SAUSA300_1398	-	phiSLT ORF123-like protein	0.611842	0.50016	0.637526	0.866189	0.41433	0.756735
SAUSA300_1399	-	phiSLT ORF110-like protein	0.796553	0.863865	0.961599	0.823493	0.684205	2.17124
SAUSA300_1400	-	phiSLT ORF92-like protein	0.0144328	0.182228	0.279495	0.449294	0.197112	0
SAUSA300_1401	-	phiSLT ORF387-like protein	1.31211	1.68604	1.60943	1.84156	2.2462	0.886598
SAUSA300_1402	-	phiSLT ORF257-like protein prophage protease	2.29738	2.20502	2.47663	2.70099	1.69191	2.82716
SAUSA300_1403	-	phiSLT ORF412-like protein, portal protein	0.879405	0.927494	1.00338	0.955908	0.900569	1.07073
SAUSA300_1404	-	phiSLT ORF 563-like protein, terminase, large subunit	1.12829	0.942693	1.16249	0.93712	0.95157	1.04491
SAUSA300_1405	-	phiSLT ORF 101-like protein, terminase, small subunit	0.457038	0.352514	0.401134	0.668635	1.16392	0.438517
SAUSA300_1406	-	phiSLT ORF 104b-like protein	0.412249	0.875914	0.756322	1.13053	1.02121	0.298343
SAUSA300_1407	-	phi SLT ORF 145-like protein, phage transcriptional regulator	2.00575	2.04063	1.79362	2.06285	2.51426	1.94502
SAUSA300_1408	-	phage helicase	1.19096	1.52859	1.20468	1.46486	1.15997	1.09926
SAUSA300_1409	-	hypothetical protein	1.59963	2.865	3.19433	3.7499	2.36802	5.65708
SAUSA300_1410	-	virulence-associated protein E	0.863157	1.04759	0.880399	1.08057	1.1414	0.926463
SAUSA300_1411	-	phiSLT ORF66-like protein	0.158535	0.373412	0.470507	0.33593	0.216184	3.45261
SAUSA300_1412	-	phiSLT ORF 50-like protein	2.59115	2.10138	3.0402	2.20566	1.68323	3.11197
SAUSA300_1413	-	hypothetical protein	1.52932	1.20429	2.08808	1.39207	1.50852	2.24199
SAUSA300_1414	-	phiSLT ORF 78B-like protein	1.05554	0.492195	0.572329	1.13886	0.703925	0.535845
SAUSA300_1415	-	phiSLT ORF 77-like protein	1.42008	1.98826	3.04694	1.52116	1.7821	3.67586
SAUSA300_1416	-	phiSLT ORF 81b-like protein	3.69059	3.8524	4.58029	4.43202	4.05111	3.65179
SAUSA300_1417	-	phiSLT ORF 175-like protein	2.87934	2.00684	1.96709	1.80668	2.32859	1.61047
SAUSA300_1418	-	phiSLT ORF 82-like protein	1.0569	1.89959	1.59567	2.23718	2.04865	6.81673
SAUSA300_1419	-	phiSLT ORF80-like protein	2.57986	4.74188	6.57837	11.4457	4.52159	2.64133
SAUSA300_1420	-	hypothetical protein	0.502742	0.86036	0.475663	1.33243	0.582125	2.81455
SAUSA300_1421	-	phiSLT ORF122-like protein, DNA polymerase	1.08927	1.9169	2.43643	2.23416	2.21343	1.22322
SAUSA300_1422	-	phiSLT ORF65-like protein	1.46252	0.872351	1.02541	1.18564	1.75363	0.602552
SAUSA300_1423	polA	phage related DNA polymerase family A	0.937601	1.11741	0.889434	1.24301	0.805256	1.14868
SAUSA300_1424	-	hypothetical protein	0.731261	1.06514	1.60038	1.1145	1.47659	1.65578
SAUSA300_1425	-	hypothetical protein	1.02287	1.6901	1.63274	1.88916	0.988719	1.31202
SAUSA300_1426	-	hypothetical protein	0.226943	0.681913	0.82785	1.36008	0.448899	0.973084
SAUSA300_1427	-	phiSLT ORF86-like protein	2.81764	2.44042	2.10725	3.15154	4.36031	2.56114
SAUSA300_1428	-	hypothetical protein	0.453064	0.675941	0.751611	0.730529	0.574122	1.22068
SAUSA300_1429	-	phiSLT ORF53-like protein	1.71389	0.89394	1.06132	1.35219	2.39639	1.02459
SAUSA300_1430	-	phiSLT ORF 87-like protein DNA-binding protein	3.58477	3.72383	4.83299	3.75574	3.01744	9.78756
SAUSA300_1431	-	phiSLT ORF71-like protein	1.35498	1.42269	3.51909	3.92555	0.631948	2.41036
SAUSA300_1432	-	phiSLT ORF78-like protein	1.72482	0.833807	0.604157	1.0305	1.21742	0.551338
SAUSA300_1433	-	putative phage regulatory protein	0.617002	1.24475	1.01501	1.0824	1.43447	1.65676
SAUSA300_1434	-	phiSLT ORF104a-like protein, repressor	0	0	0	0	0	0
SAUSA300_1435	-	phiSLT ORF153-like protein	0.53061	1.26086	1.44632	1.59049	1.04593	1.82211
SAUSA300_1436	-	phiSLT ORF144-like protein lipoprotein	2.83592	2.5436	2.25884	3.32806	2.39461	5.3488
SAUSA300_1437	-	phiSLT ORF204-like protein	1.05266	0.840581	1.03831	0.934668	0.857343	0.936551
SAUSA300_1438	-	phiSLT ORF401-like protein, integrase	0.80787	0.751769	0.870673	1.31608	0.786741	1.14395
SAUSA300_1440	-	hypothetical protein	0.895795	1.22303	1.83172	2.5813	0.698058	2.04903
SAUSA300_1441	srrB	respiratory response protein, SrrB	1.00233	0.710503	0.853851	0.156839	0.159719	0.0593842
SAUSA300_1442	srrA	respiratory response protein, SrrA	1.39905	0.672341	0.350462	0.00731875	0.0308444	0.0354179
SAUSA300_1443	rluB	ribosomal large subunit pseudouridine synthase B	0.967259	0.698135	0.30978	0.447154	0.627902	0.68011
SAUSA300_1444	scpB	segregation and condensation protein B	1.09106	1.00101	0.0875982	0.332026	0.430348	0.568513
SAUSA300_1445	scpA	hypothetical protein	0.424393	0.649197	0.126783	0.104247	0.27773	1.02041
SAUSA300_1446	-	hypothetical protein	0.933664	0.964931	1.23455	0.997978	1.07284	0.67934
SAUSA300_1447	xerD	tyrosine recombinase XerD	0.209476	0.412742	0	0	0.00238914	0
SAUSA300_1448	-	FUR family transcriptional regulator	0.0203128	0.00226215	0	0	0	0
SAUSA300_1449	-	MutT/nudix family protein	2.14688	2.6908	3.08227	3.04343	1.18468	4.95661
SAUSA300_1450	-	aldo/keto reductase family oxidoreductase	1.2093	1.25283	1.14302	1.59092	1.46052	2.12508
SAUSA300_1451	-	short chain dehydrogenase/reductase family oxidoreductase	1.0624	1.09882	1.07823	1.51118	1.17468	0.917749
SAUSA300_1452	proC	pyrroline-5-carboxylate reductase	1.46529	1.50702	1.48057	1.52439	1.74266	1.79827
SAUSA300_1453	-	ribonuclease Z	0	0	0	0	0	0
SAUSA300_1454	zwf	glucose-6-phosphate 1-dehydrogenase	0	0	0	0	0	0
SAUSA300_1455	-	AraC family transcriptional regulator	0.566728	1.12134	0.857479	1.02043	0.634248	0.726442
SAUSA300_1456	-	alpha-D-1,4-glucosidase	1.03548	1.31221	1.4547	1.38163	0.781462	0.825997
SAUSA300_1457	malR	maltose operon transcriptional repressor	1.49638	1.06214	1.85224	1.46291	1.31952	1.71092
SAUSA300_1458	-	glyoxalase family protein	1.39016	1.35203	1.11064	0.813008	1.8115	10.1322
SAUSA300_1459	gnd	6-phosphogluconate dehydrogenase	0	0	0	0	0	0
SAUSA300_1460	-	M20/M25/M40 family peptidase	0.700021	1.08624	1.15592	1.03856	1.19118	0.606027
SAUSA300_1461	-	hypothetical protein	0.643118	0.328823	0.378229	0.109154	0.397357	0.039032
SAUSA300_1462	-	hypothetical protein	0.941897	0.754257	0.878006	1.13016	0.563275	0.681846
SAUSA300_1463	-	hypothetical protein	2.51276	2.23703	2.36	2.8827	1.98338	1.47537
SAUSA300_1464	-	2-oxoisovalerate dehydrogenase, E2 component, dihydrolipoamide acetyltransferase	0.20664	0.127374	0	0	0.0115367	0
SAUSA300_1465	-	2-oxoisovalerate dehydrogenase, E1 component, beta subunit	0.0770078	0.144599	0	0	0	0
SAUSA300_1466	-	2-oxoisovalerate dehydrogenase, E1 component, alpha subunit	0.0695493	0.122977	0	0	0	0
SAUSA300_1467	lpdA	dihydrolipoamide dehydrogenase	0.185504	0.234763	0	0	0	0
SAUSA300_1468	recN	DNA repair protein RecN	0.369983	0.168147	0	0	0.0150728	0
SAUSA300_1469	argR	arginine repressor	0.0425152	0.0897915	0	0	0	0
SAUSA300_1470	-	geranyltranstransferase	0.642324	0.408832	0.0866595	0.102236	0.0613532	0.339704
SAUSA300_1471	xseB	exodeoxyribonuclease VII small subunit	0	0	0	0	0	0
SAUSA300_1472	xseA	exodeoxyribonuclease VII large subunit	0.61628	0.393071	0.0660254	0.100081	0.305937	0.137708
SAUSA300_1473	nusB	transcription antitermination protein NusB	0.176918	0.0915958	0.0273618	0	0.0334936	0
SAUSA300_1474	-	hypothetical protein	0.733547	0.522045	0.0540495	0.222824	0.335836	0.135052
SAUSA300_1475	accC	acetyl-CoA carboxylase biotin carboxylase subunit	0	0	0	0	0	0
SAUSA300_1476	accB	acetyl-CoA carboxylase, biotin carboxyl carrier protein	0	0	0	0	0	0
SAUSA300_1478	-	putative lipoprotein	1.37815	1.42754	1.27224	2.07421	2.02937	1.77201
SAUSA300_1479	-	hypothetical protein	1.69244	1.74896	2.01376	1.79516	1.29227	3.21594
SAUSA300_1480	-	putative traG membrane protein	0.21667	0.787442	1.02154	0.632897	0.85174	1.13801
SAUSA300_1481	-	hypothetical protein	0.939468	0.828152	0.789387	1.0058	0.86203	1.29349
SAUSA300_1482	-	FtsK/SpoIIIE family protein	1.259	1.28337	1.36832	1.41421	1.30351	0.786522
SAUSA300_1483	-	hypothetical protein	0.8141	0.871079	0.924799	0.681388	0.941643	1.16419
SAUSA300_1484	-	hypothetical protein	0.862242	1.03564	2.11235	1.11403	1.18891	1.20305
SAUSA300_1485	-	hypothetical protein	0.793419	0.616133	0.853761	1.23035	0.686862	5.25266
SAUSA300_1486	-	hypothetical protein	1.11689	1.25896	1.35826	1.36254	0.767135	2.21757
SAUSA300_1487	-	replication initiation factor family protein	0.872528	0.83018	0.907077	0.748209	0.688395	0.182876
SAUSA300_1488	-	hypothetical protein	2.09501	1.46267	1.68877	1.67555	1.67689	2.70502
SAUSA300_1489	-	hypothetical protein	1.5172	1.08527	2.82522	1.74861	1.84609	1.95118
SAUSA300_1490	efp	elongation factor P	0.0543505	0.228761	0	0	0.0280622	0.03323
SAUSA300_1491	-	proline dipeptidase	0.500688	0.63243	0.481712	0.687403	0.692166	0.982794
SAUSA300_1492	-	hypothetical protein	0.18069	0.661746	0.363465	0.782547	0.0560678	0.0318404
SAUSA300_1493	-	hypothetical protein	0.997175	0.80667	0.724294	0.854069	0.388096	1.83905
SAUSA300_1494	-	hypothetical protein	0.435819	0.601131	0.444702	0.538376	0.286081	0.785553
SAUSA300_1495	-	hypothetical protein	1.05266	1.2077	0.576463	0.803538	0.763487	0.917024
SAUSA300_1496	-	glycine dehydrogenase subunit 2	1.00157	1.27987	0.647141	1.23742	0.772385	1.23261
SAUSA300_1497	-	glycine dehydrogenase subunit 1	1.58564	1.53097	0.884309	1.37068	1.323	2.19766
SAUSA300_1498	gcvT	glycine cleavage system aminomethyltransferase T	0.661918	0.881358	0.53951	0.7437	0.505202	2.23248
SAUSA300_1499	aroK	shikimate kinase	0.420086	0.41857	0.0555661	0.253945	0.119497	0.0862035
SAUSA300_1500	-	hypothetical protein	1.73495	0.953869	1.2411	1.00453	0.538638	2.35814
SAUSA300_1501	-	hypothetical protein	0.614021	0.471263	0.777957	0.784533	0.534043	0.491449
SAUSA300_1502	-	putative competence protein ComGC	0.908999	0.720132	0.843138	0.511894	0.514925	0.599393
SAUSA300_1503	-	putative competence protein ComGB	1.09368	0.947371	1.37579	0.908394	0.676647	0.436187
SAUSA300_1504	-	putative competence protein ComGA	1.20462	1.25816	1.62847	1.16951	0.959467	1.36777
SAUSA300_1505	-	hypothetical protein	0.617002	1.24698	0.865856	0.869467	0.442528	1.23961
SAUSA300_1506	-	hypothetical protein	0.450007	0.50737	0.143767	0.724411	0.83112	0.233715
SAUSA300_1507	glk	glucokinase	1.83646	1.44222	0.857263	0.556083	1.23654	2.87976
SAUSA300_1508	-	hypothetical protein	3.22212	3.15427	1.05534	1.5131	2.3912	7.09519
SAUSA300_1509	-	rhomboid family peptidase	0.551405	0.57309	0.644026	0.525108	0.520736	0.56327
SAUSA300_1510	-	5-formyltetrahydrofolate cyclo-ligase	0.66597	1.10798	1.03206	0.204327	0.449955	1.91444
SAUSA300_1511	rpmG	50S ribosomal protein L33	0.0457038	0.191326	0.651833	0.262534	0.0107511	0
SAUSA300_1512	pbp3	penicillin-binding protein 3	0.84991	1.83931	0.446539	0.522114	0.900664	0.787387
SAUSA300_1513	-	Fe/Mn family superoxide dismutase	0.185412	0.393337	0.26052	0.029256	0.56434	0
SAUSA300_1514	fur	ferric uptake regulation protein	1.65219	0.813687	0.846889	0.652665	0.687343	0.944208
SAUSA300_1515	-	ABC transporter permease	1.50823	0.764679	0.485807	0.632071	0.367502	0.364883
SAUSA300_1516	-	ABC transporter ATP-binding protein	0.899794	0.714578	0.624883	0.38692	0.235435	0.784434
SAUSA300_1517	-	endonuclease IV	0.175674	0.203519	0.213751	0.194077	0.266102	0.244331
SAUSA300_1518	-	DEAD-box ATP dependent DNA helicase	0.180367	0.337868	0	0.0120983	0.195172	0.167288
SAUSA300_1519	-	hypothetical protein	1.66845	1.61298	0.933195	0.976675	1.11877	2.58465
SAUSA300_1520	-	hypothetical protein	0.0274223	0	0	0	0	0
SAUSA300_1521	rpoD	RNA polymerase sigma factor RpoD	0	0	0	0	0	0
SAUSA300_1522	dnaG	DNA primase	0	0	0	0	0	0.356052
SAUSA300_1523	-	hypothetical protein	0.989312	1.13666	0.314461	0.371065	1.12617	0.307072
SAUSA300_1524	-	CBS domain-containing protein	0.945238	1.12023	0.421784	0.342346	0.605368	0.640176
SAUSA300_1525	glyS	glycyl-tRNA synthetase	0	0	0	0	0	0
SAUSA300_1526	recO	DNA repair protein RecO	0.0137112	0.056601	0	0	0	0
SAUSA300_1527	era	GTP-binding protein Era	0.00806538	0.0257863	0	0	0	0
SAUSA300_1528	cdd	cytidine deaminase	0.0630398	0.0191571	0	0	0	0
SAUSA300_1529	dgkA	diacylglycerol kinase	0.347064	0.247513	0.296017	0.113976	0.0703583	0
SAUSA300_1530	-	hypothetical protein	0	0	0	0	0	0
SAUSA300_1531	phoH	PhoH family phosphate starvation-induced protein	0.399909	0.388992	0.120302	0.401172	0.35273	1.14462
SAUSA300_1532	-	hypothetical protein	1.58301	1.56453	1.50251	1.10198	1.71952	1.3578
SAUSA300_1533	-	hypothetical protein	0.438555	0.526662	1.06365	0.42311	0.508055	0.629361
SAUSA300_1534	-	hypothetical protein	0.516373	0.740758	0.360041	0.764671	0.491842	0.432115
SAUSA300_1535	rpsU	30S ribosomal protein S21	0	0	0	0	0	0
SAUSA300_1536	-	hypothetical protein	1.05119	1.16393	1.59809	1.11081	1.04672	1.97113
SAUSA300_1537	-	16S ribosomal RNA methyltransferase RsmE	0.497813	0.346503	0.286859	0.300228	0.267816	0.0672627
SAUSA300_1538	prmA	ribosomal protein L11 methyltransferase	1.58749	1.48954	2.01946	1.03779	1.35876	3.36976
SAUSA300_1539	dnaJ	chaperone protein DnaJ	0.137112	0.0524036	0	0	0	0.00611696
SAUSA300_1540	dnaK	molecular chaperone DnaK	0.131441	0.0632552	0	0	0.067611	0
SAUSA300_1541	grpE	heat shock protein GrpE	0.0941776	0.243113	0	0	0	0
SAUSA300_1542	hrcA	heat-inducible transcription repressor HrcA	0.389827	0.425928	0.287055	0.322546	0.604292	0.41607
SAUSA300_1543	-	coproporphyrinogen III oxidase	1.34686	1.73469	0.853627	1.4798	1.49932	2.08603
SAUSA300_1544	lepA	GTP-binding protein LepA	0.508661	0.562634	0.0852157	0.11698	0.219215	0.200805
SAUSA300_1545	rpsT	30S ribosomal protein S20	0.51036	0.36941	0.457969	0.643631	0.977703	0.475752
SAUSA300_1546	holA	DNA polymerase III subunit delta	0	0	0	0	0	0
SAUSA300_1547	-	DNA internalization-related competence protein ComEC/Rec2	1.49027	1.25395	1.36726	1.28121	1.24794	1.58897
SAUSA300_1548	-	ComE operon protein 2	1.05249	2.07808	2.19925	1.99445	1.58906	2.2548
SAUSA300_1549	-	ComE operon protein 1	0.994682	0.866314	1.15931	1.42276	0.991039	1.09347
SAUSA300_1550	-	hypothetical protein	1.27971	1.26356	1.36645	1.30512	2.84822	2.18783
SAUSA300_1551	-	hypothetical protein	0.10547	0.241449	0.6306	0.362206	0.443401	10.8927
SAUSA300_1552	-	hypothetical protein	0.2806	0.264419	0.20845	0.0530451	0.089074	0.150909
SAUSA300_1553	nadD	nicotinate (nicotinamide) nucleotide adenylyltransferase	0	0	0	0	0	0
SAUSA300_1554	-	hypothetical protein	0	0	0	0	0	0
SAUSA300_1555	aroE	shikimate 5-dehydrogenase	0.453865	0.265276	0.121831	0.153694	0.0768539	0.33849
SAUSA300_1556	-	GTP-binding protein YqeH	0	0	0	0	0	0
SAUSA300_1557	-	HAD superfamily hydrolase	0	0	0	0	0	0
SAUSA300_1558	mtnN	5'-methylthioadenosine/S-adenosylhomocysteine nucleosidase	0.0330083	0.00919664	0	0	0.0175204	0
SAUSA300_1559	-	putative enterotoxin type A	1.05576	1.00267	0.895171	0.811776	0.645046	0.913702
SAUSA300_1560	-	hypothetical protein	0.939235	0.88611	0.989515	0.801198	1.19964	1.17934
SAUSA300_1561	-	hypothetical protein	0.532052	0.483499	0.940535	0.600551	0.403667	0.384338
SAUSA300_1562	-	LamB/YcsF family protein	1.13287	2.43546	2.31021	2.1315	1.62964	2.16273
SAUSA300_1563	accC	acetyl-CoA carboxylase, biotin carboxylase	0.800605	1.60241	1.20656	1.35242	1.00868	0.710219
SAUSA300_1564	accB	acetyl-CoA carboxylase, biotin carboxyl carrier protein	0.979368	0.640897	1.16692	0.999322	1.17758	0.849755
SAUSA300_1565	-	hypothetical protein	1.00548	0.869964	0.900714	0.982385	0.750605	0.837996
SAUSA300_1566	-	hypothetical protein	0.920274	1.33589	1.07247	1.44592	0.806795	3.28519
SAUSA300_1567	greA	transcription elongation factor GreA	0.0347349	0	0	0	0	0
SAUSA300_1568	udk	uridine kinase	0.558794	0.407555	0.139632	0.176407	0.438505	0.4485
SAUSA300_1569	-	U32 family peptidase	0.333304	0.450042	0.37372	0.444235	0.331141	0.0730739
SAUSA300_1570	-	U32 family peptidase	1.63634	1.09135	0.288028	0.552271	0.264906	1.2763
SAUSA300_1571	-	O-methyltransferase family protein	0.793893	0.971541	0.414721	0.497257	0.624845	0.713866
SAUSA300_1572	-	hypothetical protein	0.490715	0.378819	0	0.125992	0.274626	0
SAUSA300_1573	-	Holliday junction resolvase-like protein	0.261165	0.0894778	0	0	0	0
SAUSA300_1574	-	hypothetical protein	0.486746	0.0560425	0	0	0	0
SAUSA300_1575	alaS	alanyl-tRNA synthetase	0	0	0	0	0	0
SAUSA300_1576	-	RecD/TraA family helicase	0.694309	0.46829	0.195475	0.288661	0.296407	0.180778
SAUSA300_1577	-	TPR domain-containing protein	0.507397	0.514626	0.401824	0.314497	0.305853	0.11819
SAUSA300_1578	mnmA	tRNA-specific 2-thiouridylase MnmA	0	0	0	0	0	0
SAUSA300_1579	-	aminotransferase, class V	0	0	0	0	0	0
SAUSA300_1580	-	luciferase family protein	1.42773	1.38868	1.63635	1.35434	1.63094	1.45193
SAUSA300_1581	-	hypothetical protein	1.30582	0.362228	0.914636	0.678313	1.06683	1.15856
SAUSA300_1582	-	hypothetical protein	0.0952163	0.0156214	0	0.00752785	0	0
SAUSA300_1583	-	hypothetical protein	0.624094	0.834119	0.16454	0	0.490495	0
SAUSA300_1584	-	recombination factor protein RarA	1.0112	1.28791	0.862494	0.905493	1.0124	1.29992
SAUSA300_1585	-	hypothetical protein	0.874677	1.27594	2.13054	1.26935	0.959728	2.08344
SAUSA300_1586	aspS	aspartyl-tRNA synthetase	0	0	0	0	0	0
SAUSA300_1587	hisS	histidyl-tRNA synthetase	0	0	0	0	0	0
SAUSA300_1588	lytH	N-acetylmuramoyl-L-alanine amidase	0.247338	0.814535	0.390038	0.434069	0.25946	0.253112
SAUSA300_1589	dtd	D-tyrosyl-tRNA(Tyr) deacylase	0.00830979	0.0668693	0	0	0	0
SAUSA300_1590	-	GTP pyrophosphokinase	0.075697	0.0518999	0	0	0.00815295	0
SAUSA300_1591	apt	adenine phosphoribosyltransferase	0.4209	0.734553	2.0347	12.3758	1.88486	5.95796
SAUSA300_1592	recJ	single-stranded-DNA-specific exonuclease RecJ	0.307108	0.484224	2.73127	5.1799	0.460744	0.636504
SAUSA300_1593	secF	bifunctional preprotein translocase subunit SecD/SecF	0.222806	0.232543	0.0212717	0.0899493	0.0329553	0.271547
SAUSA300_1594	yajC	preprotein translocase subunit YajC	1.53009	1.42179	2.16379	1.57938	3.5829	1.29438
SAUSA300_1595	tgt	queuine tRNA-ribosyltransferase	1.19943	1.3562	0.696611	1.03609	1.0332	2.05342
SAUSA300_1596	queA	S-adenosylmethionine:tRNA ribosyltransferase-isomerase	0.460695	0.328321	0.309829	0.364499	0.315918	0.407823
SAUSA300_1597	ruvB	Holliday junction DNA helicase RuvB	0	0	0	0	0	0
SAUSA300_1598	ruvA	Holliday junction DNA helicase RuvA	0	0	0	0	0	0
SAUSA300_1599	-	hypothetical protein	0.196192	0.0711301	0	0	0	0
SAUSA300_1600	obgE	GTPase ObgE	0	0	0	0	0	0
SAUSA300_1601	rpmA	50S ribosomal protein L27	0	0	0	0	0	0
SAUSA300_1602	-	hypothetical protein	0	0	0	0	0	0
SAUSA300_1603	rplU	50S ribosomal protein L21	0	0	0	0	0	0
SAUSA300_1604	mreD	rod shape-determining protein MreD	1.52053	1.04575	0.549345	0.83038	0.633426	1.27961
SAUSA300_1605	mreC	rod shape-determining protein MreC	1.14458	1.28929	0.657262	0.493893	0.602012	0.574309
SAUSA300_1606	-	hypothetical protein	0.548446	0.750704	0.525494	0.590399	0.590247	2.01266
SAUSA300_1607	-	hypothetical protein	0.671846	0.519234	0.735309	1.07272	0.576865	1.32582
SAUSA300_1608	radC	DNA repair protein RadC	1.08686	0.847356	1.00394	1.36052	1.01312	2.0372
SAUSA300_1609	-	type III leader peptidase family protein	1.34219	1.55527	1.74247	1.46936	1.01094	1.88158
SAUSA300_1610	folC	folylpolyglutamate synthase	0	0	0	0	0	0
SAUSA300_1611	valS	valyl-tRNA synthetase	0	0	0	0	0	0
SAUSA300_1612	tag	DNA-3-methyladenine glycosidase	0.573375	0.796268	0.690971	0.798124	0.323087	0.453338
SAUSA300_1613	-	putative abrB protein	1.32272	0.936323	1.1274	1.07228	0.98747	1.00144
SAUSA300_1614	hemL	glutamate-1-semialdehyde aminotransferase	0.323191	0.314826	0.0575104	0.0771989	0.283965	0.140016
SAUSA300_1615	hemB	delta-aminolevulinic acid dehydratase	0.113171	0.0362544	0	0.00143388	0.0245383	0
SAUSA300_1616	hemD	uroporphyrinogen III synthase	0.0277808	0.0174292	0	0	0	0
SAUSA300_1617	hemC	porphobilinogen deaminase	0.132957	0.0559603	0	0.00351952	0.0269689	0.133691
SAUSA300_1618	hemX	hemA concentration negative effector hemX	0.289458	0.235508	0.0404893	0.0900554	0.185542	0.169123
SAUSA300_1619	hemA	glutamyl-tRNA reductase	0.0320899	0.094025	0	0.0679909	0.0410106	0.148287
SAUSA300_1620	engB	ribosome biogenesis GTP-binding protein YsxC	0	0	0	0	0	0
SAUSA300_1621	clpX	ATP-dependent protease ATP-binding subunit ClpX	0.181643	0.142735	0	0	0	0.409304
SAUSA300_1622	tig	trigger factor	0.892151	0.912463	0.465021	0.44572	0.937078	2.04293
SAUSA300_1623	-	hypothetical protein	1.58975	1.19888	1.06488	1.63502	1.5707	1.93268
SAUSA300_1624	-	MutT/nudix family protein	0	0	0	0	0	0
SAUSA300_1625	rplT	50S ribosomal protein L20	0	0	0	0	0	0
SAUSA300_1626	rpmI	50S ribosomal protein L35	0	0	0	0	0	0
SAUSA300_1627	infC	translation initiation factor IF-3	0	0	0	0	0	0
SAUSA300_1628	lysP	lysine-specific permease	0	0	0	0	0	0
SAUSA300_1629	thrS	threonyl-tRNA synthetase	0	0	0	0	0	0
SAUSA300_1630	dnaI	primosomal protein DnaI	0	0	0	0	0	0
SAUSA300_1631	-	replication initiation and membrane attachment protein	0	0	0	0	0	0
SAUSA300_1632	nrdR	transcriptional regulator NrdR	0	0.118757	0	0	0	0
SAUSA300_1633	gap	glyceraldehyde 3-phosphate dehydrogenase 2	0.694368	0.510792	0.757605	0.633428	0.576981	0.933468
SAUSA300_1634	coaE	dephospho-CoA kinase	0	0	0	0	0	0
SAUSA300_1635	mutM	formamidopyrimidine-DNA glycosylase	0.772642	0.810792	0.563263	0.713061	0.613108	0.519929
SAUSA300_1636	polA	DNA polymerase I superfamily protein	0.381954	0.395433	0.0600734	0.0706543	0.17672	0.380788
SAUSA300_1637	-	hypothetical protein	1.70159	1.36532	1.57204	1.32649	1.50052	1.30523
SAUSA300_1638	phoR	sensory box histidine kinase PhoR	0.998479	0.91599	1.12832	0.836663	1.06582	1.66257
SAUSA300_1639	phoP	alkaline phosphatase synthesis transcriptional regulatory protein	1.93887	2.42984	1.19246	1.68209	3.59958	2.06629
SAUSA300_1640	icd	isocitrate dehydrogenase	0.316332	0.459354	0.172036	0.313379	0.207783	0.356926
SAUSA300_1641	gltA	citrate synthase	0.702279	0.895752	0.664855	0.96586	0.865232	0.418783
SAUSA300_1642	-	D-serine/D-alanine/glycine transporter	0.916274	1.0297	0.854836	1.16544	1.37574	1.17817
SAUSA300_1644	pyk	pyruvate kinase	0.224773	0.0726013	0.0612574	0	0.0782484	0
SAUSA300_1645	pfkA	6-phosphofructokinase	0.123625	0	0	0	0	0
SAUSA300_1646	accA	acetyl-CoA carboxylase carboxyltransferase subunit alpha	0	0	0	0	0	0
SAUSA300_1647	accD	acetyl-CoA carboxylase subunit beta	0	0	0	0	0	0
SAUSA300_1648	-	putative NADP-dependent malic enzyme	0.315402	0.196358	0.00126396	0.0346579	0.107452	10.5207
SAUSA300_1649	dnaE	DNA polymerase III, alpha subunit	0	0	0	0	0	0
SAUSA300_1650	-	hypothetical protein	0.087375	0.236283	0	0	0	0
SAUSA300_1651	-	CBS domain-containing protein	0.92381	0.847638	0.796884	0.604424	1.23344	1.34545
SAUSA300_1652	-	hypothetical protein	1.32246	0.536925	1.09071	0.962715	1.23914	0.292483
SAUSA300_1653	-	metal-dependent hydrolase	0.901612	1.64759	1.37612	1.07067	1.54626	1.6947
SAUSA300_1654	-	proline dipeptidase	0.671846	0.726281	0.741194	1.07829	0.465998	0.478972
SAUSA300_1655	ald	alanine dehydrogenase	1.54386	1.354	1.31951	1.90132	1.43295	1.87024
SAUSA300_1656	-	universal stress protein	0.658673	0.369945	0.498955	0.420453	0.362959	0.230513
SAUSA300_1657	ackA	acetate kinase	0.346719	0.167942	0	0	0.00106084	0
SAUSA300_1658	-	hypothetical protein	0.925503	0.744712	0.297025	0.483665	0.506023	0.533995
SAUSA300_1659	tpx	thiol peroxidase	0.589727	1.11829	0.612284	0.474983	1.51693	0.947763
SAUSA300_1660	-	hypothetical protein	1.12627	0.724968	0.694705	0.833656	0.917159	0.790948
SAUSA300_1661	thiI	thiamine biosynthesis protein ThiI	0.897186	1.19366	0.875293	0.872904	0.821574	0.887568
SAUSA300_1662	-	aminotransferase, class V	0.953819	0.671568	0.543309	0.696654	0.695412	1.07186
SAUSA300_1663	-	hypothetical protein	1.4921	1.57929	1.24705	1.36033	1.5197	2.70152
SAUSA300_1664	ezrA	septation ring formation regulator EzrA	0.118533	0.37621	0.0412636	0.076931	0.0311475	0
SAUSA300_1665	-	hypothetical protein	0.381848	0.988897	0.303198	0.444386	1.20524	0.776091
SAUSA300_1666	rpsD	30S ribosomal protein S4	0	0	0	0	0	0
SAUSA300_1667	-	putative glycerophosphoryl diester phosphodiesterase	2.00493	1.61492	2.54558	1.10063	1.47576	1.86919
SAUSA300_1668	-	OsmC/Ohr family protein	0.191956	0.449144	0.294704	0.499548	0.466525	0.132234
SAUSA300_1669	-	aminotransferase, class V	0.974272	0.950041	0.960589	1.2286	1.0327	0.642524
SAUSA300_1670	serA	D-3-phosphoglycerate dehydrogenase	0.514829	0.729093	0.839679	0.806289	0.662079	1.23704
SAUSA300_1671	-	hypothetical protein	0.774017	0.700066	0.469369	0.57406	0.586986	0.605076
SAUSA300_1672	nagE	phosphotransferase system, N-acetylglucosamine-specific IIBC component	1.26076	1.031	1.15368	1.12854	1.06894	0.72305
SAUSA300_1673	-	1-acyl-sn-glycerol-3-phosphate acyltransferases	0	0	0	0	0	0
SAUSA300_1674	-	putative serine protease HtrA	0.722309	1.03481	0.963342	0.827676	0.398259	0.20749
SAUSA300_1675	tyrS	tyrosyl-tRNA synthetase	0	0	0	0	0	0
SAUSA300_1676	sgtA	transglycosylase	1.68005	0.967625	1.28662	1.066	1.14048	2.507
SAUSA300_1677	-	cell wall surface anchor family protein	0.577932	0.748942	0.846505	0.889744	0.731013	1.12052
SAUSA300_1678	fhs	formate--tetrahydrofolate ligase	1.25321	1.27615	1.35192	0.954677	0.62596	1.00907
SAUSA300_1679	acsA	acetyl-CoA synthetase	0.764501	1.80004	1.64211	1.81042	1.27395	3.03631
SAUSA300_1680	acuA	acetoin utilization protein AcuA	0.623234	0.511872	0.212408	0.560483	0.382004	0.0186289
SAUSA300_1681	acuC	acetoin utilization protein AcuC	1.02536	0.961366	1.27967	1.15397	0.977969	1.42589
SAUSA300_1682	ccpA	catabolite control protein A	0.34625	0.450528	0.0469964	0.0265857	0.16572	0.516401
SAUSA300_1683	-	bifunctional 3-deoxy-7-phosphoheptulonate synthase/chorismate mutase	0.387657	0.293487	0.0307316	0.0987691	0.0724079	0
SAUSA300_1684	-	hypothetical protein	0.709102	1.24188	0.853703	1.08162	0.856048	1.38277
SAUSA300_1685	-	hypothetical protein	0.205667	0.220655	0	0.052695	0	0
SAUSA300_1686	murC	UDP-N-acetylmuramate--L-alanine ligase	0	0	0	0	0	0
SAUSA300_1687	-	FtsK/SpoIIIE family protein	0.0132815	0.0337469	0	0.0135115	0	0
SAUSA300_1688	-	phenylalanyl-tRNA synthetase (beta subunit)	0.0104738	0.0467158	0	0.0310524	0	0
SAUSA300_1689	-	hypothetical protein	0.0165594	0.0366164	0	0	0.0174511	0
SAUSA300_1690	-	putative thioredoxin	2.54418	2.68175	1.63008	3.56444	1.97827	1.83826
SAUSA300_1691	-	glutamyl-aminopeptidase	2.10941	1.61254	1.44834	2.32292	1.56116	1.96137
SAUSA300_1692	-	hypothetical protein	1.01379	0.503234	0.701138	0.694616	0.637514	1.22747
SAUSA300_1693	-	hypothetical protein	1.32305	1.8881	1.67388	2.57083	2.6396	1.20212
SAUSA300_1694	trmB	tRNA (guanine-N(7)-)-methyltransferase	0.709403	0.653882	0.892023	0.818409	1.42593	1.04033
SAUSA300_1695	-	hypothetical protein	0	0	0	0	0.00860092	0
SAUSA300_1696	dat	D-alanine aminotransferase	1.15604	0.606656	0.750651	0.493185	0.750202	0.68437
SAUSA300_1697	-	dipeptidase PepV	1.48683	0.84618	0.545229	0.906706	1.10978	0.679583
SAUSA300_1698	-	hypothetical protein	0.18158	0.172192	0.283889	0.237738	0.2736	0.147689
SAUSA300_1699	-	pseudouridine synthase family 1 protein	1.73193	1.88044	1.88786	1.88474	2.1065	1.60913
SAUSA300_1700	-	polysaccharide biosynthesis protein	0	0	0	0	0	0
SAUSA300_1701	-	hypothetical protein	0.827397	0.955727	0.860784	0.559657	0.814275	1.11248
SAUSA300_1702	-	cell wall surface anchor family protein	1.15876	1.06035	1.17735	1.12966	1.04123	1.24789
SAUSA300_1703	-	rhodanese-like domain-containing protein	0.604697	0.749195	0.427629	1.08054	0.569363	0.529495
SAUSA300_1704	leuS	leucyl-tRNA synthetase	0	0	0	0	0	0
SAUSA300_1705	-	putative drug transporter	1.20894	0.952338	1.15534	1.02622	0.72259	1.05483
SAUSA300_1706	-	hypothetical protein	0.337338	0.693743	0.887627	0.782359	0.43027	3.735
SAUSA300_1707	-	hypothetical protein	2.02863	1.71662	2.31168	1.63525	1.55909	3.21645
SAUSA300_1708	rot	accessory regulator Rot	1.44824	1.9353	0.675247	0.859304	0.846025	0.720628
SAUSA300_1710	-	putative lysophospholipase	1.18127	1.66954	0.412031	0.617052	1.16785	0.778172
SAUSA300_1711	putA	proline dehydrogenase	0.567782	0.550435	0.873082	0.451671	0.798123	1.22527
SAUSA300_1712	ribH	6,7-dimethyl-8-ribityllumazine synthase	0.439899	1.08538	1.54658	1.76222	0.870037	1.77581
SAUSA300_1713	ribBA	riboflavin biosynthesis protein	0.668837	1.33358	1.8054	1.8188	1.27834	0.837805
SAUSA300_1714	ribE	riboflavin synthase subunit alpha	0.79774	1.2713	1.36605	1.25544	0.612782	0.834664
SAUSA300_1715	ribD	riboflavin biosynthesis protein	1.85101	2.04943	2.40753	2.14079	2.68334	2.54945
SAUSA300_1716	-	hypothetical protein	1.45101	1.404	1.51005	1.30602	1.76375	1.81112
SAUSA300_1717	arsR	arsenical resistance operon repressor	1.75825	1.12463	1.72761	1.73495	1.37835	0.713917
SAUSA300_1718	arsB	aresenical pump membrane protein	1.02834	0.678924	0.895926	0.805069	0.838084	0.977058
SAUSA300_1719	arsC	arsenate reductase	1.86167	1.16465	1.65722	1.4589	1.50615	1.29399
SAUSA300_1720	-	hypothetical protein	0.152108	0.24515	0	0.0398741	0.187878	0.366131
SAUSA300_1721	-	hypothetical protein	0.574154	0.3393	0.218334	0.254065	0.700691	0.162227
SAUSA300_1722	-	hypothetical protein	0.562437	1.0149	0.84122	0.726361	0.803973	2.1207
SAUSA300_1723	-	hypothetical protein	0.956592	1.16319	1.36928	0.919098	2.60641	1.15222
SAUSA300_1724	-	hypothetical protein	0.964204	1.45167	1.71527	1.21733	2.04683	2.20333
SAUSA300_1725	-	putative translaldolase	0.218259	0.496175	0.444226	0.36825	0.496392	0.66436
SAUSA300_1726	-	crcB family protein	0.761205	0.523881	0.578608	0.727736	0.406469	0.487707
SAUSA300_1728	-	aldo/keto reductase family oxidoreductase	0.60422	0.500077	0.280901	0.808032	0.433542	0.591465
SAUSA300_1729	-	hypothetical protein	0.1646	0.178464	0.117963	0.149248	0.117952	0.0296983
SAUSA300_1730	metK	S-adenosylmethionine synthetase	0	0	0	0	0	0
SAUSA300_1731	pckA	phosphoenolpyruvate carboxykinase	0.423799	0.467484	0.794278	0.907243	0.703285	1.23507
SAUSA300_1732	-	putative transposase	1.45472	1.47509	1.68203	1.33188	2.16874	2.12926
SAUSA300_1733	-	hypothetical protein	0.987008	1.52833	1.50706	1.10035	0.968902	2.12615
SAUSA300_1734	-	hypothetical protein	0.639201	0.762566	0.0783787	0.0232288	0.337546	2.61176
SAUSA300_1736	-	hypothetical protein	0.265434	0.12904	0.179525	0.343965	0.0573394	0
SAUSA300_1735	menC	O-succinylbenzoic acid synthetase	0.567612	0.287207	0.0913348	0.0557304	0.132257	0.105582
SAUSA300_1737	menE	O-succinylbenzoate-CoA ligase	0.171623	0.174068	0	0.0133658	0.012287	0
SAUSA300_1738	-	putative lipoprotein	2.18212	1.56215	1.55752	2.03204	1.3088	2.57522
SAUSA300_1739	-	hypothetical protein	1.71389	1.11371	1.40146	1.00497	1.58587	0.921505
SAUSA300_1740	-	hypothetical protein	0.702697	0.873826	1.38485	1.36813	1.0948	1.13708
SAUSA300_1741	-	putative lipoprotein	0.451325	0.684351	0.210106	0.207016	0.025086	0
SAUSA300_1742	-	hypothetical protein	0.541675	0.35464	0.538163	0.575463	0.365763	2.01913
SAUSA300_1743	-	hypothetical protein	1.83958	1.10006	1.33739	0.909929	0.633944	1.42996
SAUSA300_1744	-	hypothetical protein	1.28114	0.889222	1.40862	1.38889	1.24992	2.08458
SAUSA300_1745	-	hypothetical protein	0.70841	0.705787	0.735221	0.785443	0.789774	1.94593
SAUSA300_1746	-	hypothetical protein	0	0	0	0	0	0
SAUSA300_1747	-	hypothetical protein	1.79851	2.4632	3.16161	3.27401	2.11883	2.48857
SAUSA300_1749	-	hypothetical protein	0.914077	1.17073	1.33773	0.916893	0.755405	1.16143
SAUSA300_1750	-	hypothetical protein	0.866422	0.774307	0.82759	0.714326	0.77743	0.869995
SAUSA300_1751	hsdS	type I restriction-modification enzyme, S subunit	1.41534	1.31166	1.39723	1.35501	1.55086	0.872992
SAUSA300_1752	hsdM	type I restriction-modification system, M subunit	1.36257	1.30221	0.918491	1.59562	1.15566	1.27863
SAUSA300_1753	splF	serine protease SplF	2.01727	1.80656	1.84598	1.5828	1.69776	2.65368
SAUSA300_1754	splE	serine protease SplE	1.46984	0.942984	0.957708	1.28839	1.1555	1.24343
SAUSA300_1755	splD	serine protease SplD	2.34297	1.79363	1.50979	2.33974	1.25757	2.06588
SAUSA300_1756	splC	serine protease SplC	1.33684	1.31613	1.26202	1.12683	1.63901	1.26839
SAUSA300_1757	splB	serine protease SplB	0.628822	0.905605	1.03378	0.993677	0.842151	1.40948
SAUSA300_1758	splA	serine protease SplA	0.438757	0.38897	0.670187	0.277778	0.609439	0.169882
SAUSA300_1759	-	hypothetical protein	1.1723	1.03212	0.753059	1.09892	0.724725	0.709401
SAUSA300_1760	epiG	lantibiotic epidermin immunity protein F	0.803919	1.22652	1.21728	1.43985	1.37071	1.17454
SAUSA300_1761	epiE	lantibiotic epidermin immunity protein F	1.71846	1.56632	1.80622	2.29124	1.85368	2.49026
SAUSA300_1762	epiF	lantibiotic epidermin immunity protein F	1.05552	1.12354	1.05088	1.55885	0.879213	1.21456
SAUSA300_1763	epiP	lantibiotic epidermin leader peptide processing serine protease EpiP	1.3771	0.952182	1.28485	1.12812	0.846758	1.60329
SAUSA300_1764	epiD	lantibiotic epidermin biosynthesis protein EpiD	1.46252	1.8871	1.38327	1.82181	1.51406	1.53943
SAUSA300_1765	epiC	lantibiotic epidermin biosynthesis protein EpiC	0.960677	0.665218	1.05337	1.30918	0.84101	1.00309
SAUSA300_1766	epiB	lantibiotic epidermin biosynthesis protein EpiB	1.38224	1.19156	1.37429	1.43638	1.08795	1.22561
SAUSA300_1767	epiA	lantibiotic epidermin biosynthesis protein EpiA	1.29799	1.18349	2.34422	1.60343	1.13528	4.47665
SAUSA300_1768	lukD	leukotoxin LukD	1.42223	1.20487	1.3568	1.26096	0.989575	2.13846
SAUSA300_1769	lukE	leukotoxin LukE	0.874334	0.96853	1.45034	1.13572	0.847842	1.05719
SAUSA300_1770	-	hypothetical protein	1.61081	1.84435	1.1456	1.87092	1.56131	2.03848
SAUSA300_1771	-	hypothetical protein	0.592072	0.714884	0.654215	0.569722	0.545559	0.916773
SAUSA300_1772	-	Ser tRNA	0	0	0	0	0	0
SAUSA300_1773	-	Glu tRNA	0	0	0	0	0	0
SAUSA300_1774	-	Asn tRNA	0	0	0	0	0	0
SAUSA300_1775	-	Gly tRNA	0	0	0	0	0	0
SAUSA300_1776	-	His tRNA	0	0	0	0	0	0
SAUSA300_1777	-	Phe tRNA	0	0	0	0	0	0
SAUSA300_1778	-	Asp tRNA	0	0	0	0	0	0
SAUSA300_1779	-	Met tRNA	0	0	0	0	0	0
SAUSA300_1780	-	hypothetical protein	1.234	1.44148	1.55216	2.06364	2.1008	1.18709
SAUSA300_1781	hemG	protoporphyrinogen oxidase	0.088707	0.0792516	0.00280464	0.0153979	0.0106977	0.151838
SAUSA300_1782	hemH	ferrochelatase	0.0580087	0.0518105	0.00228938	0	0.0246266	0
SAUSA300_1783	hemE	uroporphyrinogen decarboxylase	0.0715626	0.0933716	0	0.0674535	0.0258057	0.0512295
SAUSA300_1784	-	signal transduction protein TRAP	1.16766	0.910058	1.461	1.5222	0.987401	0.632491
SAUSA300_1785	-	putative ABC transporter protein EcsB	0.658697	0.484002	0.429113	0.438398	0.21561	0.339229
SAUSA300_1786	-	ABC transporter ATP-binding protein EcsA	0.821853	1.06915	1.0138	0.757759	0.430988	0.463505
SAUSA300_1787	-	HIT family protein	0.783494	1.04192	1.72181	1.26016	0.868627	0.639305
SAUSA300_1788	-	hypothetical protein	0.0865967	0.0071754	0.075188	0.00356583	0.0801496	0.179753
SAUSA300_1789	-	hypothetical protein	0.404805	0.354344	0.242272	0.277814	0.183464	0.444519
SAUSA300_1790	prsA	foldase protein PrsA	0.843534	0.78322	0.490691	0.652959	0.438261	0.541679
SAUSA300_1791	cbf1	3'-5' exoribonuclease YhaM	0.171901	0.140398	0	0	0	0
SAUSA300_1792	-	hypothetical protein	0.498055	0.463124	0.200095	0.0976305	0.120351	0.0590805
SAUSA300_1793	-	hypothetical protein	1.38007	0.950776	0.566634	0.455629	0.499637	0.358255
SAUSA300_1794	-	hypothetical protein	2.31131	1.47166	0.989307	0.454897	1.57796	2.52317
SAUSA300_1795	-	hypothetical protein	0.0842665	0.05432	0.00418527	0	0.0201892	0
SAUSA300_1796	-	hypothetical protein	1.22985	1.37081	1.65324	1.47255	1.61496	1.48099
SAUSA300_1797	-	hypothetical protein	0.135806	0.115742	0	0	0.0382359	0
SAUSA300_1798	-	DNA-binding response regulator	0.694309	0.839829	1.43107	0.803158	1.44808	1.08459
SAUSA300_1799	-	putative sensor histidine kinase	2.14539	1.79459	1.97359	1.35926	1.33236	2.11684
SAUSA300_1800	-	ribosomal large subunit pseudouridine synthase D	0.417864	0.534439	0.264374	0.376751	0.533187	0.0956512
SAUSA300_1801	fumC	fumarate hydratase	0.617002	0.675262	0.689937	0.982017	0.288234	1.34252
SAUSA300_1802	-	hypothetical protein	0.675525	0.60666	0.764533	0.775552	0.80972	0.216009
SAUSA300_1803	-	hypothetical protein	0	0.794941	0	0.324639	0	0
SAUSA300_1804	-	hypothetical protein	0.182815	0.252269	0.188387	0.141618	0.318164	0.539514
SAUSA300_1805	-	RNA methyltransferase	0.890572	0.8875	1.54407	1.80023	0.812335	0.454928
SAUSA300_1806	-	putative iron-sulfur cluster-binding protein	1.43747	1.64545	1.67983	1.45895	1.17318	2.40655
SAUSA300_1807	-	amino acid ABC transporter ATP-binding protein	0.678586	1.09755	0.885018	0.84784	0.712289	0.796543
SAUSA300_1808	-	amino acid ABC transporter permease/substrate-binding protein	0.91108	0.989631	1.12674	1.30596	1.02567	1.33782
SAUSA300_1809	-	hypothetical protein	1.66204	1.2475	1.43788	1.59106	1.24107	0.951835
SAUSA300_1810	-	IS1181, transposase	0.976078	1.00891	1.05374	1.20883	0.798014	1.32482
SAUSA300_1811	-	Leu tRNA	0	0	0	0	0	0
SAUSA300_1812	-	Xaa tRNA	0	0	0	0	0	0
SAUSA300_1813	-	Gly tRNA	0.493601	0.518473	0.346334	0.203252	4.62486	0
SAUSA300_1814	-	Cys tRNA	0	0	0	0	0	0
SAUSA300_1815	-	Gln tRNA	0	0	0	0	0	0
SAUSA300_1816	-	His tRNA	0	0	0	0	0	0
SAUSA300_1817	-	Trp tRNA	0	0	0	0	0	0
SAUSA300_1818	-	Tyr tRNA	0	0	0	0	0	0
SAUSA300_1819	-	Thr tRNA	0	0	0	0	0	0
SAUSA300_1820	-	Phe tRNA	0	0	0	0	0	0
SAUSA300_1821	-	Asp tRNA	0	0	0	0	0	0
SAUSA300_1822	-	Met tRNA	0	0	0	0	0	0
SAUSA300_1823	-	Ser tRNA	0	0	0	0	0	0
SAUSA300_1824	-	Asp tRNA	0	0	0	0	0	0
SAUSA300_1825	-	Ser tRNA	0	0	0	0	0	0
SAUSA300_1826	-	Met tRNA	0	0	0	0	0	0
SAUSA300_1827	-	Met tRNA	0	0	0	0	0	0
SAUSA300_1828	-	Ala tRNA	6.90128	2.87407	0	0	3.37862	12.6913
SAUSA300_1829	-	Pro tRNA	0	0	0	0	0	0
SAUSA300_1830	-	Arg tRNA	0	0	0	0	0	0
SAUSA300_1831	-	Leu tRNA	0	0	0	0	0	0
SAUSA300_1832	-	Gly tRNA	0	0	0	0	0	0
SAUSA300_1833	-	Leu tRNA	0	0	0	0	0	0
SAUSA300_1834	-	Lys tRNA	0	0	0	0	0	0
SAUSA300_1835	-	Thr tRNA	0	0	0	0	0	0
SAUSA300_1836	-	Val tRNA	0	0	0	0	0	0
SAUSA300_1837	rrfC	5S ribosomal RNA	0.554975	3.48868	2.97932	1.17273	3.39315	0.764574
SAUSA300_1838	rrlC	23S ribosomal RNA	0.241798	0.243541	0.0805333	0.105899	0.375402	0.676369
SAUSA300_1839	-	Ala tRNA	6.03291	0	0	0	3.63734	10.6331
SAUSA300_1840	-	Ile tRNA	0	0	0	0	0	0
SAUSA300_1841	rrsC	16S ribosomal RNA	0.503069	0.594883	0.257304	0.303265	1.03771	0.797859
SAUSA300_1842	-	FUR family transcriptional regulator	2.7019	2.4	0.933025	2.78907	1.34731	1.37509
SAUSA300_1843	-	D-isomer specific 2-hydroxyacid dehydrogenase family protein	1.57964	1.62122	1.59413	1.31013	1.67932	1.76704
SAUSA300_1844	-	bacterioferritin comigratory protein	1.89847	2.0031	1.49414	1.83448	2.81068	1.76443
SAUSA300_1845	hemL	glutamate-1-semialdehyde aminotransferase	0.30938	0.50708	0.303235	0.188858	0.306093	0.802429
SAUSA300_1846	-	hypothetical protein	0.598675	0.657133	0.781388	0.845877	0.460432	0.440789
SAUSA300_1847	-	hypothetical protein	0.918051	0.911426	0.928611	0.957019	0.97925	0.850828
SAUSA300_1848	-	hypothetical protein	0.167962	0.413137	0	0	0.0219725	0
SAUSA300_1849	mutY	A/G-specific adenine glycosylase	2.29027	1.69956	1.94451	2.32611	1.87796	1.54131
SAUSA300_1850	-	hypothetical protein	0.476994	0.924034	0.948858	0.69691	0.499331	0.481368
SAUSA300_1851	-	hypothetical protein	0.815638	0.889126	0.807702	0.682718	1.08793	0.660981
SAUSA300_1852	-	putative ABC transporter ATP-binding protein	1.51114	1.27393	1.11697	1.39706	1.51148	1.89367
SAUSA300_1853	-	hypothetical protein	0.601463	1.66167	2.24207	1.90379	3.30647	0.99532
SAUSA300_1854	recX	recombination regulator RecX	0.574247	0.622143	0.116764	0.371536	0.457856	0.524091
SAUSA300_1855	sgtB	glycosyltransferase	1.22893	0.338198	0.279994	0.167024	0.420406	0.875137
SAUSA300_1856	-	hypothetical protein	0.752519	0.61363	0.905214	0.676982	0.642661	3.36605
SAUSA300_1857	-	hypothetical protein	2.1298	2.08793	2.1571	1.91509	2.10755	2.50374
SAUSA300_1858	-	hypothetical protein	1.33079	1.22386	1.62215	1.65604	1.50408	2.84355
SAUSA300_1859	-	hypothetical protein	1.66757	1.34423	2.29176	2.29925	1.8808	0.74391
SAUSA300_1860	pepS	aminopeptidase PepS	0.956982	1.50803	1.21736	1.5048	1.15621	0.829053
SAUSA300_1861	-	hypothetical protein	2.00526	1.31401	2.02273	1.96477	2.09352	1.41122
SAUSA300_1862	-	hypothetical protein	1.62517	2.22876	1.50644	1.69177	1.82946	1.6195
SAUSA300_1863	-	hypothetical protein	0.229662	0.332346	0.370346	0.722674	1.58816	0.471311
SAUSA300_1864	-	hypothetical protein	2.07198	2.00421	2.72847	2.25748	2.39923	1.94597
SAUSA300_1865	vraR	DNA-binding response regulator	0.792676	1.34986	1.07474	1.44605	0.825505	1.39719
SAUSA300_1866	vraS	two-component sensor histidine kinase	0.755827	1.0161	0.856573	0.93383	0.417091	0.238071
SAUSA300_1867	-	hypothetical protein	1.4294	1.14196	1.57102	1.45189	1.0175	1.08809
SAUSA300_1868	-	hypothetical protein	1.24875	1.40858	1.52843	1.69377	2.37598	1.61363
SAUSA300_1869	map	methionine aminopeptidase	0	0	0	0	0	0
SAUSA300_1870	-	hypothetical protein	1.30905	1.21445	1.62587	1.35473	1.16693	0.473842
SAUSA300_1871	-	hypothetical protein	1.35153	0.98825	1.38022	1.07304	1.41814	1.12322
SAUSA300_1872	-	hypothetical protein	0.0214456	0.0145869	0	0	0	0
SAUSA300_1873	-	Mur ligase family protein	0	0	0	0	0	0
SAUSA300_1874	-	ferritins family protein	1.76874	1.35198	1.81957	0.455812	1.03769	1.51675
SAUSA300_1875	-	exonuclease	2.3067	2.44747	2.28508	2.37692	3.10233	3.9875
SAUSA300_1876	-	DNA polymerase IV	0.445612	0.690581	0.66958	0.751687	0.665335	0.554887
SAUSA300_1877	-	hypothetical protein	0.783494	0.775814	0.951888	0.859558	0.875073	0.54195
SAUSA300_1878	rumA	RNA methyltransferase	1.14415	1.15675	0.838591	1.26567	0.915013	1.57693
SAUSA300_1879	-	putative lipid kinase	0	0	0	0	0	0
SAUSA300_1880	gatB	aspartyl/glutamyl-tRNA amidotransferase subunit B	0	0	0	0	0	0
SAUSA300_1881	gatA	aspartyl/glutamyl-tRNA amidotransferase subunit A	0	0	0	0	0	0
SAUSA300_1882	gatC	aspartyl/glutamyl-tRNA amidotransferase subunit C	0	0	0	0	0	0
SAUSA300_1883	putP	high affinity proline permease	0.830916	1.00341	1.32431	1.29745	1.22059	0.521666
SAUSA300_1884	-	CamS sex pheromone cAM373	1.20851	1.38305	0.862277	0.59157	1.42131	1.65318
SAUSA300_1885	ligA	DNA ligase	0	0	0	0	0	0
SAUSA300_1886	pcrA	ATP-dependent DNA helicase, PcrA	0	0	0	0	0	0
SAUSA300_1887	pcrB	geranylgeranylglyceryl phosphate synthase-like protein	0.219378	0.681381	0.164216	0.169993	0.410454	0.178838
SAUSA300_1888	-	hypothetical protein	0.360553	0.256641	0.102927	0.610383	0.289987	0
SAUSA300_1889	purB	adenylosuccinate lyase	1.38127	1.36107	0.00874704	0.107397	0.00796381	0.0895568
SAUSA300_1890	-	staphopain A	1.45953	1.35034	1.66327	1.32399	1.45875	1.66372
SAUSA300_1891	-	hypothetical protein	3.65631	4.18746	6.04436	3.95965	3.70785	3.94552
SAUSA300_1892	-	hypothetical protein	0.718432	0.985133	0.955774	1.2837	1.19839	0.348396
SAUSA300_1893	nadE	NAD synthetase	0	0	0	0	0	0
SAUSA300_1894	-	nicotinate phosphoribosyltransferase	0	0	0	0	0	0
SAUSA300_1895	-	nitric oxide synthase oxygenase	2.89954	2.39941	2.23874	3.08817	2.48293	2.55647
SAUSA300_1896	pheA	prephenate dehydratase	1.8574	1.81486	1.18729	1.67864	2.2638	2.3144
SAUSA300_1897	-	sodium-dependent transporter	1.22824	1.36879	1.90172	1.69026	1.38701	2.26327
SAUSA300_1898	-	hypothetical protein	1.82037	1.49753	1.65398	1.39502	1.3684	3.28895
SAUSA300_1899	-	hypothetical protein	1.24521	0.881686	1.45712	0.748666	0.677863	0.866567
SAUSA300_1900	ppaC	putative manganese-dependent inorganic pyrophosphatase	0	0	0	0	0	0
SAUSA300_1901	aldA2	aldehyde dehydrogenase	0.567642	1.08212	0.990304	0.909892	1.14475	1.0889
SAUSA300_1902	-	hypothetical protein	0.760559	0.534627	0	0.00694879	0.0555748	0.0815627
SAUSA300_1903	-	hypothetical protein	0.722121	1.01152	0.486797	0.887211	0.79826	2.16858
SAUSA300_1904	-	hypothetical protein	0.553823	0.572372	0.479768	0.959137	0.730507	0.297332
SAUSA300_1905	-	hypothetical protein	2.07832	2.26347	2.99832	2.71805	2.32885	2.45027
SAUSA300_1906	-	hypothetical protein	1.65917	1.22813	0.915615	0.763087	1.78055	1.02762
SAUSA300_1907	-	hypothetical protein	0.855731	0.948716	1.29117	1.07873	2.55237	1.29936
SAUSA300_1908	-	hypothetical protein	0.557016	0.616196	0.772781	0.564824	0.577266	0.575727
SAUSA300_1909	-	hypothetical protein	1.41266	1.67682	1.1373	1.59898	4.15269	5.29304
SAUSA300_1910	-	hypothetical protein	0.387247	0.934519	0.0274031	0.0274665	0.0633449	0.180531
SAUSA300_1911	-	ABC transporter ATP-binding protein	0.0562034	0.321419	0	0.0091555	0.00654785	0.107447
SAUSA300_1912	-	hypothetical protein	0.842256	2.9988	0.000956633	0.0200026	0.554505	1.08345
SAUSA300_1913	-	ABC transporter ATP-binding protein	0.798112	0.948729	0	0.0276396	0.249343	0.245579
SAUSA300_1914	-	GntR family regulatory protein	0.278378	1.89306	0	0.0359284	0.0787573	0.439478
SAUSA300_1915	-	hypothetical protein	1.39397	1.54656	0.940522	1.12302	1.46543	1.49937
SAUSA300_1916	-	hypothetical protein	0.474943	0.569459	0.445097	0.705678	0.0362371	0.036073
SAUSA300_1918	-	truncated beta-hemolysin	0.822669	2.89644	4.46778	1.25565	1.21133	21.0686
SAUSA300_1919	-	hypothetical protein	1.45515	2.44336	2.42865	3.79768	1.50062	5.41301
SAUSA300_1920	chs	chemotaxis-inhibiting protein CHIPS	2.17093	3.69476	2.97913	3.91448	2.9052	2.76901
SAUSA300_1921	-	truncated amidase	1.43967	2.18237	1.96619	3.14194	1.94929	0.986074
SAUSA300_1922	sak	staphylokinase	1.13998	1.89143	1.64779	2.11769	1.35911	3.47907
SAUSA300_1923	-	autolysin	0.959781	2.09855	2.6215	2.77188	1.39077	2.55824
SAUSA300_1924	-	holin	0.674132	0.564699	1.35252	0.664333	0.481573	1.28407
SAUSA300_1925	-	phiPVL ORF17-like protein	1.60501	1.28657	1.89307	1.58616	0.309131	0.961967
SAUSA300_1926	-	phi77 ORF044-like protein	1.10342	2.61262	3.71342	2.95092	2.16496	7.78426
SAUSA300_1927	-	phi77 ORF109-like protein	1.64534	2.41519	2.75073	2.27449	1.69772	10.7284
SAUSA300_1928	-	phi77 ORF002-like protein, phage minor structural protein	1.28476	1.83338	2.06737	2.26073	1.17611	1.69263
SAUSA300_1929	-	phi77 ORF004-like protein phage tail component	2.0769	3.391	3.41631	4.23192	1.78627	2.92387
SAUSA300_1930	-	phi77 ORF001-like protein, phage tail tape measure protein	1.12182	1.67094	1.60367	1.76165	1.17755	1.31206
SAUSA300_1931	-	phi77 ORF100-like protein	0.58958	0.0763475	0.215967	0.13776	0.155995	0
SAUSA300_1932	-	hypothetical protein	1.72844	4.43151	5.25028	3.32646	2.59597	3.20356
SAUSA300_1933	-	hypothetical protein	4.16819	7.08182	6.90758	7.06527	3.70399	3.27061
SAUSA300_1934	-	phi77 ORF020-like protein, phage major tail protein	1.68881	4.02113	2.46864	4.79763	2.63867	2.56223
SAUSA300_1935	-	phi77 ORF029-like protein	0.199033	0.722035	0.295813	0.431273	0.410885	0.468148
SAUSA300_1936	-	hypothetical protein	1.91562	3.12655	3.49883	3.05423	1.98099	2.72243
SAUSA300_1937	-	phi77 ORF045-like protein	0.465348	3.20867	2.35433	1.63012	2.98814	38.7615
SAUSA300_1938	-	phi77 ORF006-like protein capsid protein	0.798548	1.75915	1.79888	1.9058	1.58118	2.16099
SAUSA300_1939	-	phi77 ORF015-like protein protease	1.17371	1.7267	2.04754	1.91191	1.36226	1.32626
SAUSA300_1940	-	phage portal protein	2.21709	3.75267	3.39286	4.33988	2.63884	2.86285
SAUSA300_1941	-	phi77 ORF003-like protein, phage terminase, large subunit	1.5038	3.22872	2.95671	3.99729	1.99847	3.72355
SAUSA300_1942	-	hypothetical protein	0.524325	1.7785	1.68799	2.11533	1.25844	2.69123
SAUSA300_1943	-	phi77 ORF040-like protein	5.1493	8.32326	8.3409	10.6723	4.06754	6.16648
SAUSA300_1944	-	phi77 ORF026-like protein phage transcriptional activator	2.49729	5.03732	5.26763	4.86782	2.81143	3.81464
SAUSA300_1945	-	phi77 ORF071-like protein	3.69605	4.20525	6.47499	6.12702	2.14646	3.78461
SAUSA300_1946	-	phiPVL ORF057-like protein, transcriptional activator RinB	3.15838	9.98654	9.97682	6.87253	5.37299	1.89575
SAUSA300_1947	-	phi77 ORF031-like protein	1.63518	2.39242	2.68344	3.0745	2.34777	0.832922
SAUSA300_1948	-	phi77 ORF069-like protein	1.22747	1.95936	3.85306	6.88234	3.53825	9.96443
SAUSA300_1949	dut	dUTP diphosphatase	1.32236	1.74654	2.04901	3.48941	1.97623	2.80052
SAUSA300_1950	-	hypothetical protein	1.46493	4.32331	1.56281	2.83008	1.82067	0.441576
SAUSA300_1951	-	phiPVL ORF052-like protein	0.415143	0.394226	1.07318	0.7095	0.471644	0.107428
SAUSA300_1952	-	phiPV083 ORF027-like protein	2.55238	3.46808	4.71374	3.48612	3.82708	7.85307
SAUSA300_1953	-	phiPVL ORF051-like protein	5.42352	6.93258	6.35218	7.65144	4.87193	7.86997
SAUSA300_1954	-	phiPVL ORF050-like protein	1.15922	2.33807	1.42045	1.66913	1.58434	1.60425
SAUSA300_1955	-	putative endodeoxyribonuclease RusA	1.1326	3.4509	2.78683	2.90234	2.69295	3.54064
SAUSA300_1956	-	hypothetical protein	3.53443	8.38971	10.7655	7.83348	8.88087	2.24336
SAUSA300_1957	-	phiPVL ORF046-like protein	1.03976	1.19703	1.45831	1.97089	0.946249	0.830538
SAUSA300_1958	-	single-strand binding protein	0.98439	1.25763	1.05393	1.06606	1.42511	0.998261
SAUSA300_1959	-	phiPVL ORF044-like protein	2.61809	1.85938	1.63003	2.12591	1.80454	2.0197
SAUSA300_1960	-	putative phage-related DNA recombination protein	1.31069	1.49434	1.89357	1.41052	1.01934	1.6266
SAUSA300_1961	-	phiPVL ORF41-like protein	0.680073	1.12546	0.994095	0.763866	0.901399	0.632579
SAUSA300_1962	-	phiPVL ORF39-like protein	1.9364	2.97778	2.52785	1.75914	0.85499	0.855702
SAUSA300_1963	-	hypothetical protein	0.182815	1.6967	0.193744	0.933454	1.82411	0
SAUSA300_1964	-	hypothetical protein	2.70197	3.23893	2.73882	2.99286	2.93338	3.63634
SAUSA300_1965	-	hypothetical protein	2.52514	2.50786	2.01329	2.73158	1.52138	0.380503
SAUSA300_1966	-	phi77 ORF014-like protein, phage anti-repressor protein	2.60846	4.80987	3.94836	3.75273	3.21299	3.45447
SAUSA300_1967	-	hypothetical protein	0.309045	1.30868	0.672927	0.908719	1.45642	1.7315
SAUSA300_1968	-	putative phage transcriptional regulator	1.29633	1.07052	1.21884	1.52696	1.53355	0.755449
SAUSA300_1969	-	phi77 ORF011-like protein, phage transcriptional repressor	1.8874	1.46746	1.9784	1.02253	2.39178	4.80887
SAUSA300_1970	-	putative exonuclease	1.25965	1.10713	1.10558	1.04046	1.05505	1.66421
SAUSA300_1971	-	phi77 ORF017-like protein	0.636211	0.511342	0.830483	0.821191	0.730866	0.690351
SAUSA300_1972	int	integrase	2.3137	2.80296	3.34829	3.29404	2.66192	1.82202
SAUSA300_1973	-	truncated beta-hemolysin	3.12371	3.10344	3.25045	3.16571	2.66974	3.33196
SAUSA300_1974	-	leukocidin/hemolysin toxin family protein	2.22388	2.39722	1.89255	2.58403	2.72284	2.23765
SAUSA300_1975	-	Aerolysin/leukocidin family protein	1.52597	1.60705	1.20804	1.04835	1.44558	2.40575
SAUSA300_1976	-	succinyl-diaminopimelate desuccinylase	1.39999	1.35838	1.51428	1.28751	0.864343	2.73788
SAUSA300_1977	-	hypothetical protein	1.37705	1.13106	1.21602	1.44476	1.37107	1.99156
SAUSA300_1978	-	ferric hydroxamate receptor	1.98812	2.15453	2.25709	1.63247	2.61326	3.65198
SAUSA300_1979	-	cation transport family protein	0.95731	1.30621	1.43554	1.26559	1.42268	1.45756
SAUSA300_1980	-	acetyltransferase	1.4344	1.40988	2.27905	1.87762	0.952058	1.05496
SAUSA300_1981	-	phage terminase family protein	1.13856	1.61787	1.25108	1.62425	1.39089	1.28579
SAUSA300_1982	groEL	chaperonin GroEL	0	0	0	0	0	0
SAUSA300_1983	groES	co-chaperonin GroES	0	0	0	0	0	0
SAUSA300_1984	-	hypothetical protein	1.42917	1.11615	0.902194	1.14718	0.827107	2.36573
SAUSA300_1985	sdrH	serine-aspartate repeat-containing protein SdrH	1.20585	1.07297	1.63094	1.28464	1.94373	1.32152
SAUSA300_1986	-	hypothetical protein	0.907901	0.925856	1.34193	0.91555	1.38715	1.5287
SAUSA300_1987	-	carbon-nitrogen family hydrolase	1.1942	1.4071	1.6184	1.46502	1.11218	2.52429
SAUSA300_1988	-	delta-hemolysin	0	0.00823045	0.0070922	0.0501857	0.342859	0.214185
SAUSA300_1989	agrB	accessory gene regulator protein B	1.09036	0.99852	3.61797	3.76106	4.89318	6.85205
SAUSA300_1990	agrD	accessory gene regulator protein D	0.316411	0.284164	1.16137	1.30724	1.82293	0.756678
SAUSA300_1991	agrC	accessory gene regulator protein C	1.88147	1.15414	3.7132	3.75389	8.20066	9.07212
SAUSA300_1992	agrA	accessory gene regulator protein A	0.834592	1.12523	2.47121	2.98938	4.65138	7.04243
SAUSA300_1993	-	PfkB family kinase	0.612431	1.27709	1.5593	1.50374	1.16892	0.991057
SAUSA300_1994	scrB	sucrose-6-phosphate hydrolase	1.29806	1.45106	0.951776	0.923519	1.19216	0.483088
SAUSA300_1995	scrR	sucrose operon repressor	0.936616	1.18785	1.4686	0.937991	1.24509	0.81503
SAUSA300_1996	amt	ammonium transporter	1.70683	1.78934	1.95141	1.9079	1.7069	2.68843
SAUSA300_1997	-	hypothetical protein	0.423799	1.48509	1.47503	1.6794	1.45923	0.871545
SAUSA300_1998	-	hypothetical protein	1.53217	1.62488	1.8037	1.83223	1.83135	2.20013
SAUSA300_1999	rex	redox-sensing transcriptional repressor Rex	0.356282	0.31914	0.101064	0.110865	0.186885	0.372578
SAUSA300_2000	vga	ABC transporter ATP-binding protein	1.06238	1.65685	1.40545	1.72649	1.30391	2.00845
SAUSA300_2001	-	DNA mismatch repair protein-like protein	1.50366	1.54726	1.54918	1.57407	1.47114	1.04254
SAUSA300_2002	-	putative DNA-binding/iron metalloprotein/AP endonuclease	0	0	0	0	0	0
SAUSA300_2003	rimI	ribosomal-protein-alanine acetyltransferase	0.422761	0.124188	0	0	0.0161267	0
SAUSA300_2004	-	hypothetical protein	0	0	0	0	0	0
SAUSA300_2005	-	hypothetical protein	0	0	0	0	0	0
SAUSA300_2006	ilvD	dihydroxy-acid dehydratase	0.38242	0.865703	1.25278	1.24163	0.779243	0.78483
SAUSA300_2007	ilvB	acetolactate synthase large subunit	0.832026	1.30398	1.91112	1.56627	1.4679	1.89571
SAUSA300_2008	ilvN	acetolactate synthase 1 regulatory subunit	2.65518	2.54236	2.64311	2.84499	1.9617	3.10394
SAUSA300_2009	ilvC	ketol-acid reductoisomerase	1.19973	1.52009	1.23415	1.47128	0.999867	0.922231
SAUSA300_2010	leuA	2-isopropylmalate synthase	1.44526	2.28457	1.88437	2.84733	1.69775	3.95319
SAUSA300_2011	leuB	3-isopropylmalate dehydrogenase	1.39723	1.18767	1.3817	1.57293	0.828166	2.21891
SAUSA300_2012	leuC	isopropylmalate isomerase large subunit	1.14578	1.18617	1.37376	1.19089	1.09401	0.816829
SAUSA300_2013	leuD	isopropylmalate isomerase small subunit	1.37112	1.48881	0.882618	2.02865	1.84694	0.890965
SAUSA300_2014	ilvA	threonine dehydratase	0.999448	0.907977	1.1007	1.05461	0.771395	1.1675
[truncated: 631 more rows]
