# Supplementary material for: Genetic requirements for Staphylococcus aureus nitric oxide resistance and virulence
Source: PLoS Pathog. 2018 Mar 19;14(3):e1006907. doi: 10.1371/journal.ppat.1006907 (PMC5884563; doi:10.1371/journal.ppat.1006907)
Supplement: S3 Table — Genes are sorted from lowest to highest NO·:Aerobic R-value ratios. Orange cells represent genes with log-transformed R-values ≤ 3 SD below mean, Green cells represent genes with R-value ratios between 2 and 3 SD below the mean, Dark-grey cells represent genes with R-value ratios between 2 and 3 SD above mean and Light-grey cells represent genes with R-values ≥ 3 SD above the mean. (XLSX) [file ppat.1006907.s010.xlsx]

## Sheet: Sheet1
locus_tag	gene_symbol	description	Aerobic_1	Aerobic_2	NO·_1	NO·_2	Aerobic_Avg	NO·_Avg	NO·/Aerob
SAUSA300_0432	-	sodium dependent transporter	0.109954	0	0	0	0.0549769	0	0
SAUSA300_2063	atpE	F0F1 ATP synthase subunit C	0.0549451	0	0	0	0.0274725	0	0
SAUSA300_1583	-	hypothetical protein	0.227833	0.101247	0	0	0.16454	0	0
SAUSA300_0984	ptsI	phosphoenolpyruvate-protein phosphotransferase	0.0421063	0.0391683	0	0	0.0406373	0	0
SAUSA300_1473	nusB	transcription antitermination protein NusB	0.0547235	0	0	0	0.0273618	0	0
SAUSA300_2062	atpF	F0F1 ATP synthase subunit B	0.254464	0	0	0	0.127232	0	0
SAUSA300_2061	atpH	F0F1 ATP synthase subunit delta	0.0375	0.0902128	0	0	0.0638564	0	0
SAUSA300_2060	atpA	F0F1 ATP synthase subunit alpha	0.132665	0.25291	0	0	0.192788	0	0
SAUSA300_2527	-	hypothetical protein	0	0.106383	0	0	0.0531915	0	0
SAUSA300_2058	atpD	F0F1 ATP synthase subunit beta	0.133266	0.0932463	0	0	0.113256	0	0
SAUSA300_2064	atpB	F0F1 ATP synthase subunit A	0.172321	0.140426	0	0	0.156373	0	0
SAUSA300_2057	atpC	F0F1 ATP synthase subunit epsilon	0.0487013	0.0560928	0	0	0.0523971	0	0
SAUSA300_1644	pyk	pyruvate kinase	0.0614754	0.0610394	0	0	0.0612574	0	0
SAUSA300_2481	-	hypothetical protein	0.442995	0.157119	0	0	0.300057	0	0
SAUSA300_2059	atpG	F0F1 ATP synthase subunit gamma	0.220026	0.21155	0	0	0.215788	0	0
SAUSA300_1103	rpoZ	DNA-directed RNA polymerase subunit omega	0.971841	0.101473	0	0	0.536657	0	0
SAUSA300_1442	srrA	respiratory response protein, SrrA	0.580357	0.120567	0.005855	0.0087825	0.350462	0.00731875	0.0208831
SAUSA300_1366	-	hypothetical protein	0.133929	0.717325	0.0193573	0	0.425627	0.00967867	0.0227398
SAUSA300_0903	-	Thioredoxin-like protein	0.113179	0.155229	0.00572541	0.00254463	0.134204	0.00413502	0.0308114
SAUSA300_0963	qoxA	quinol oxidase, subunit II	0.0409664	0.122653	0.00159413	0.0095648	0.0818099	0.00557947	0.0682004
SAUSA300_1148	codY	transcriptional repressor CodY	0.13193	0.198158	0	0.0276396	0.165044	0.0138198	0.083734
SAUSA300_2639	-	cold shock protein	0	0.186579	0	0.0208464	0.0932897	0.0104232	0.111729
SAUSA300_1513	sodA	Fe/Mn family superoxide dismutase	0.2222	0.298839	0	0.0585119	0.26052	0.029256	0.112299
SAUSA300_0323	-	hypothetical protein	1.76339	0	0	0.22019	0.881696	0.110095	0.124867
SAUSA300_0839	nfu	Fe-S Biogenesis protein	0.171131	0.314894	0.0662451	0	0.243012	0.0331226	0.1363
SAUSA300_0619	sitD	ABC transporter permease	0.283993	0.549603	0.122441	0.00489764	0.416798	0.0636693	0.152758
SAUSA300_0491	cysK	cysteine synthase A	0.584296	0.5801	0.103619	0.0863489	0.582198	0.0949838	0.163147
SAUSA300_0278	esxA	6 kDa early secretory antigenic target ESAT-6	7.9789	5.25919	1.48641	0.673401	6.61904	1.0799	0.163151
SAUSA300_0510	clpC	endopeptidase	0.323933	0.288531	0.0429638	0.0640327	0.306232	0.0534982	0.174698
SAUSA300_1441	srrB	respiratory response protein, SrrB	0.63947	1.06823	0.119615	0.194063	0.853851	0.156839	0.183684
SAUSA300_1510	ygfA	5-formyltetrahydrofolate cyclo-ligase	1.08844	0.975684	0.0483933	0.360262	1.03206	0.204327	0.19798
SAUSA300_1254	-	hypothetical protein	0.578818	3.80264	0.367178	0.501511	2.19073	0.434344	0.198265
SAUSA300_0460	pstA	c-diAMP binding PII-like protein	0.488946	0.729483	0.212931	0.0365639	0.609214	0.124747	0.204767
SAUSA300_0305	lchA	formate/nitrite transporter family protein	1.33405	1.71543	0.512364	0.135501	1.52474	0.323933	0.212451
SAUSA300_0235	ldh1	L-lactate dehydrogenase	0.516304	0.603608	0.174777	0.0687326	0.559956	0.121755	0.217436
SAUSA300_1255	fmtC	oxacillin resistance-related FmtC protein	0.97624	0.802532	0.209971	0.178055	0.889386	0.194013	0.218143
SAUSA300_2249	ssaA	secretory antigen precursor SsaA	0.462329	0.465171	0.0643477	0.139214	0.46375	0.101781	0.219473
SAUSA300_0489	-	putative cell division protein FtsH	0.0371503	0.0252939	0.00742257	0.00726464	0.0312221	0.0073436	0.235205
SAUSA300_0292	-	hypothetical protein	0.84375	1.38723	0.0745257	0.460705	1.11549	0.267615	0.239908
SAUSA300_0280	essA	ESAT-6 secretion component protein	0.0492611	0.322817	0	0.0903342	0.186039	0.0451671	0.242783
SAUSA300_1248	-	hypothetical protein, Fe-S biogenesis family	0.282738	0.263593	0.0802971	0.0552043	0.273166	0.0677507	0.24802
SAUSA300_1874	-	ferritins family protein	2.16964	1.4695	0.700843	0.21078	1.81957	0.455812	0.250505
SAUSA300_1552	-	hypothetical protein, HAD family hydrolase (YqeK)	0.259551	0.157348	0.0535703	0.0525199	0.20845	0.0530451	0.254474
SAUSA300_0858	-	hypothetical protein	0.394918	0	0	0.102495	0.197459	0.0512473	0.259534
SAUSA300_0618	sitA	ABC transporter substrate-binding protein	0.0240385	0.237316	0.00347439	0.0648553	0.130677	0.0341649	0.261445
SAUSA300_0285	esxB	10 kDa culture filtrate antigen (CFP-10)	0.709586	2.02912	0.551514	0.17116	1.36935	0.361337	0.263875
SAUSA300_1918	-	truncated beta-hemolysin	7.38095	1.55461	0.849142	1.66215	4.46778	1.25565	0.281045
SAUSA300_0759	gpmI	phosphoglyceromutase	0.0460829	0.13132	0.001457	0.0495381	0.0887015	0.0254976	0.287454
SAUSA300_1461	-	hypothetical protein	0.446429	0.31003	0.148406	0.0699015	0.378229	0.109154	0.288592
SAUSA300_1196	hfq	RNA chaperone, host factor-1 protein	1.39668	3.44985	0.31617	1.11305	2.42327	0.714608	0.294895
SAUSA300_0234	hmp	putative flavohemoprotein	1.20355	2.40138	0.487072	0.607009	1.80246	0.547041	0.303496
SAUSA300_2563	-	putative transcriptional regulator	0.948661	1.08747	0.506875	0.131737	1.01807	0.319306	0.31364
SAUSA300_0730	-	GGDEF domain-containing protein	0.111607	0.170213	0.0414032	0.0494015	0.14091	0.0454024	0.322208
SAUSA300_1118	-	hypothetical protein	1.59664	1.49249	0.143472	0.854854	1.54456	0.499163	0.323174
SAUSA300_0960	qoxD	quinol oxidase, subunit IV	0.36352	0.340426	0.0129049	0.215082	0.351973	0.113993	0.323869
SAUSA300_0620	sitB	ABC transporter ATP-binding protein	0.64089	0.330689	0.113683	0.206697	0.485789	0.16019	0.329752
SAUSA300_0933	-	hypothetical protein	0.255102	0.382979	0.0774293	0.138728	0.31904	0.108078	0.338761
SAUSA300_0663	-	hypothetical protein	2.2302	1.77243	0.557716	0.824791	2.00132	0.691253	0.345399
SAUSA300_2592	-	hypothetical protein	1.7875	1.94043	0.552846	0.772358	1.86396	0.662602	0.35548
SAUSA300_0962	qoxB	quinol oxidase, subunit I	0.154272	0.129276	0.0471682	0.054029	0.141774	0.0505986	0.356897
SAUSA300_2597	cap1B	capsular polysaccharide biosynthesis protein Cap1B	0.552114	0.711246	0.196339	0.26455	0.63168	0.230444	0.364812
SAUSA300_0092	-	hypothetical protein	1.55987	0.850438	0.579866	0.308199	1.20516	0.444033	0.368444
SAUSA300_0920	-	hypothetical protein	0.642069	1.45932	0.151443	0.633668	1.0507	0.392555	0.373614
SAUSA300_0090	-	hypothetical protein	1.86985	1.60393	0.390869	0.931138	1.73689	0.661003	0.380568
SAUSA300_2627	-	2-oxoglutarate/malate translocator	1.23692	1.77305	0.563448	0.583979	1.50499	0.573714	0.381209
SAUSA300_0660	-	hypothetical protein	0.579387	1.17391	0.37312	0.29555	0.87665	0.334335	0.381378
SAUSA300_1529	dgkA	diacylglycerol kinase	0.375279	0.216755	0.0656335	0.162319	0.296017	0.113976	0.385033
SAUSA300_0783	-	phosphoglycerate mutase family protein	3.28869	3.03804	1.20993	1.24962	3.16337	1.22978	0.388756
SAUSA300_1837	rrfC	5S ribosomal RNA	0.0255102	5.93313	0.590399	1.75507	2.97932	1.17273	0.393624
SAUSA300_0794	-	TOPRIM domain-containing protein	2.125	0.751773	0.546522	0.590184	1.43839	0.568353	0.395132
SAUSA300_0287	-	hypothetical protein	0.85084	0.926158	0.53802	0.167384	0.888499	0.352702	0.396964
SAUSA300_1533	-	hypothetical protein	1.12855	0.998748	0.490196	0.356023	1.06365	0.42311	0.397791
SAUSA300_2132	-	hypothetical protein	0.12987	0.781431	0.141661	0.221729	0.455651	0.181695	0.398759
SAUSA300_2548	-	hypothetical protein	2.54801	2.72019	1.02776	1.12492	2.6341	1.07634	0.408618
SAUSA300_0631	-	putative nucleoside transporter	0.174851	0.466755	0.12421	0.138324	0.320803	0.131267	0.409182
SAUSA300_1027	rpmF	50S ribosomal protein L32	0	0.27853	0	0.114971	0.139265	0.0574854	0.412777
SAUSA300_1187	-	hypothetical protein	0.9375	1.06568	0.309297	0.51844	1.00159	0.413868	0.413211
SAUSA300_2023	rsbW	serine-protein kinase RsbW	0.831322	1.17999	0.417491	0.415049	1.00566	0.41627	0.413929
SAUSA300_1758	splA	serine protease SplA	0.735268	0.605106	0.317073	0.238482	0.670187	0.277778	0.414478
SAUSA300_2363	-	cation efflux family protein	0.715561	0.591489	0.34327	0.201316	0.653525	0.272293	0.416653
SAUSA300_2635	-	hypothetical protein	2.32515	2.58274	0.923417	1.1342	2.45395	1.02881	0.419246
SAUSA300_2622	-	hypothetical protein	1.3074	1.14218	0.59255	0.44737	1.22479	0.51996	0.42453
SAUSA300_2041	-	hypothetical protein	1.64435	0.744681	0.60411	0.42156	1.19451	0.512835	0.429326
SAUSA300_1667	-	putative glycerophosphoryl diester phosphodiesterase	2.85672	2.23444	0.733753	1.46751	2.54558	1.10063	0.432368
SAUSA300_0447	-	Ser tRNA	3.14732	9.6383	4.13279	1.40018	6.39281	2.76649	0.43275
SAUSA300_2112	-	hypothetical protein	0.0498188	0.0764724	0.00589136	0.0490947	0.0631456	0.027493	0.435391
SAUSA300_0742	uvrA	excinuclease ABC subunit A	0.705915	0.687398	0.369371	0.250808	0.696656	0.31009	0.445111
SAUSA300_1241	-	hypothetical protein	1.13265	0.525228	0.212931	0.52652	0.828941	0.369725	0.446021
SAUSA300_0644	-	hypothetical protein	5.77381	6.15149	2.54381	2.78531	5.96265	2.66456	0.446875
SAUSA300_0827	-	hypothetical protein	0.914873	0.85835	0.482608	0.313695	0.886612	0.398151	0.449071
SAUSA300_1323	-	hypothetical protein	1.2265	1.10302	0.513479	0.537251	1.16476	0.525365	0.451049
SAUSA300_0762	secG	preprotein translocase subunit SecG	0.569728	0.902736	0.438766	0.229062	0.736232	0.333914	0.453545
SAUSA300_2642	-	hypothetical protein	1.46875	2.51206	0.73773	1.06896	1.9904	0.903342	0.453849
SAUSA300_1794	-	hypothetical protein	0.841837	1.13678	0.34198	0.567815	0.989307	0.454897	0.459814
SAUSA300_2025	rsbU	sigma-B regulation protein	0.223818	0.13571	0.107424	0.0579848	0.179764	0.0827047	0.460074
SAUSA300_2426	-	hypothetical protein	4.01786	2.48104	1.72813	1.27253	3.24945	1.50033	0.46172
SAUSA300_2286	-	hypothetical protein	4.28571	3.35843	1.28726	2.25836	3.82207	1.77281	0.463835
SAUSA300_0669	-	undecaprenyl pyrophosphate phosphatase	1.01861	1.05364	0.678779	0.289451	1.03613	0.484115	0.467236
SAUSA300_0643	-	acetyltransferase	0.558673	2.10334	0.824623	0.420054	1.33101	0.622338	0.467569
SAUSA300_0796	-	ABC transporter ATP-binding protein	1.90812	0.785175	0.375907	0.885494	1.34665	0.630701	0.468348
SAUSA300_2330	-	hypothetical protein	1.44009	0.922443	0.791153	0.31617	1.18127	0.553661	0.468701
SAUSA300_0645	bceR	DNA-binding response regulator	3.575	5.49574	1.77913	2.47877	4.53537	2.12895	0.469411
SAUSA300_0475	-	regulatory protein SpoVG	1.51786	3.47872	1.49051	0.863821	2.49829	1.17717	0.471189
SAUSA300_0094	-	hypothetical protein	1.70401	1.51184	0.828348	0.720969	1.60793	0.774659	0.481775
SAUSA300_1230	-	hypothetical protein	0.991071	0.702979	0.569106	0.254743	0.847025	0.411924	0.486319
SAUSA300_1792	-	hypothetical protein	0.211538	0.188652	0.0968198	0.0984412	0.200095	0.0976305	0.487919
SAUSA300_2290	-	putative 3-methyladenine DNA glycosylase	0.815364	0.70012	0.483203	0.260776	0.757742	0.37199	0.490918
SAUSA300_1924	-	holin	1.25558	1.44947	0.52695	0.801716	1.35252	0.664333	0.49118
SAUSA300_0022	-	hypothetical protein	0.873871	1.30594	0.722155	0.355107	1.08991	0.538631	0.494199
SAUSA300_1415	-	phiSLT ORF 77-like protein	2.20026	3.89362	1.33888	1.70345	3.04694	1.52116	0.499244
SAUSA300_1007	-	inositol monophosphatase family protein	0.731027	0.636018	0.431507	0.254872	0.683523	0.343189	0.502089
SAUSA300_0915	-	hypothetical protein	1.12319	0.849214	0.608774	0.382939	0.986201	0.495856	0.502794
SAUSA300_1211	-	hypothetical protein	0.978423	0.631206	0.301114	0.519422	0.804814	0.410268	0.509767
SAUSA300_1373	-	ferredoxin	0.370273	0.020025	0	0.199267	0.195149	0.0996333	0.51055
SAUSA300_1296	-	hypothetical protein	1.52158	0.449468	0.560825	0.446025	0.985523	0.503425	0.51082
SAUSA300_0681	-	hypothetical protein	0.829704	0.60301	0.396589	0.337101	0.716357	0.366845	0.512098
SAUSA300_1899	-	hypothetical protein	1.14387	1.77037	0.96044	0.536892	1.45712	0.748666	0.513798
SAUSA300_1538	prmA	ribosomal protein L11 methyltransferase	1.99637	2.04255	1.04802	1.02755	2.01946	1.03779	0.513892
SAUSA300_1969	-	phi77 ORF011-like protein, phage transcriptional repressor	1.04663	2.91017	0.705109	1.33996	1.9784	1.02253	0.51685
SAUSA300_1711	putA	proline dehydrogenase	0.661058	1.08511	0.399555	0.503787	0.873082	0.451671	0.51733
SAUSA300_1057	-	hypothetical protein	1.65441	1.66208	0.810351	0.908656	1.65824	0.859504	0.518321
SAUSA300_2311	-	hypothetical protein	0.0975094	0.338186	0.119455	0.106975	0.217848	0.113215	0.519698
SAUSA300_1195	miaA	tRNA delta(2)-isopentenylpyrophosphate transferase	0.385552	0.369992	0.143127	0.249886	0.377772	0.196506	0.520172
SAUSA300_2080	-	hypothetical protein	2.05824	2.85601	0.973719	1.58295	2.45713	1.27833	0.520256
SAUSA300_0867	spsA	signal peptidase IA	0.56335	0.477204	0.403278	0.139803	0.520277	0.27154	0.521915
SAUSA300_2212	-	hypothetical protein	0.227273	0	0.119077	0	0.113636	0.0595385	0.523939
SAUSA300_1484	-	hypothetical protein	0.986498	3.23819	1.12092	1.10715	2.11235	1.11403	0.52739
SAUSA300_2086	-	hypothetical protein	1.18945	1.58474	0.779263	0.686852	1.38709	0.733057	0.528484
SAUSA300_0096	-	hypothetical protein	2.05322	1.91084	1.04673	1.06896	1.98203	1.05784	0.533717
SAUSA300_2156	-	lactose phosphotransferase system repressor	2.21392	1.11159	0.608373	1.16974	1.66276	0.889055	0.534687
SAUSA300_1048	sdhB	succinate dehydrogenase iron-sulfur subunit	2.34375	1.42144	0.955458	1.06056	1.8826	1.00801	0.535436
SAUSA300_2437	sarT	accessory regulator T	1.82823	1.50355	0.76569	1.02164	1.66589	0.893664	0.536449
SAUSA300_2542	-	putative AMP-binding enzyme	0.94451	1.69439	0.858549	0.568322	1.31945	0.713435	0.540706
SAUSA300_1186	-	hypothetical protein	2.88214	2.36936	2.28455	0.563686	2.62575	1.42412	0.542366
SAUSA300_0672	-	MarR family transcriptional regulator	0.649351	0.355899	0.0328488	0.513263	0.502625	0.273056	0.543259
SAUSA300_1112	-	protein phosphatase 2C domain-containing protein	0.208838	0.353408	0.190621	0.114832	0.281123	0.152726	0.543272
SAUSA300_0025	-	5'-nucleotidase family protein	1.43562	1.5949	0.990111	0.666809	1.51526	0.82846	0.546744
SAUSA300_0550	-	glycosyl transferase, group 1 family protein	2.09685	1.87867	1.0716	1.10332	1.98776	1.08746	0.547077
SAUSA300_0924	-	sodium transport family protein	0.713778	0.510638	0.232679	0.438326	0.612208	0.335503	0.54802
SAUSA300_0192	-	hypothetical protein	2.84694	3.00304	1.28113	1.93089	2.92499	1.60601	0.549067
SAUSA300_2279	-	LysR family regulatory protein	1.32105	1.31675	0.655241	0.794242	1.3189	0.724741	0.549504
SAUSA300_0603	-	hypothetical protein	0.633681	0.637707	0.42156	0.278531	0.635694	0.350045	0.550651
SAUSA300_2103	-	ABC transporter ATP-binding protein	2.46394	2.82815	1.23688	1.69377	2.64605	1.46533	0.553779
SAUSA300_0200	-	peptide ABC transporter ATP-binding protein	1.1773	0.686525	0.578139	0.458554	0.93191	0.518346	0.556219
SAUSA300_0507	ctsR	transcriptional regulator CtsR	0.690569	0.662234	0.296409	0.457317	0.676402	0.376863	0.557159
SAUSA300_0132	-	glycosyl transferase, group 1 family protein	2.80231	2.74191	1.99128	1.11052	2.77211	1.5509	0.559466
SAUSA300_2358	-	ABC transporter permease	1.73634	1.8962	0.905395	1.12781	1.81627	1.0166	0.559721
SAUSA300_0904	-	Hemoglobin-like protein	0.833333	0.245187	0.255947	0.348432	0.53926	0.30219	0.560378
SAUSA300_0646	bceS	sensor histidine kinase	2.17262	5.07214	1.99774	2.06263	3.62238	2.03018	0.560456
SAUSA300_1016	cyoE	protoheme IX farnesyltransferase	0.156781	0.0157042	0.0500065	0.0467802	0.0862428	0.0483933	0.561129
SAUSA300_1798	-	DNA-binding response regulator	0.971695	1.89045	0.314728	1.29159	1.43107	0.803158	0.561228
SAUSA300_1297	-	acylphosphatase	3.36735	4.01216	2.51645	1.64537	3.68975	2.08091	0.563971
SAUSA300_1045	uvrC	excinuclease ABC subunit C	0.377698	0.517526	0.310321	0.194966	0.447612	0.252643	0.564425
SAUSA300_1682	ccpA	catabolite control protein A	0.0805267	0.0134662	0.00914777	0.0440236	0.0469964	0.0265857	0.565696
SAUSA300_0317	-	hypothetical protein	2.52083	2.83972	1.5545	1.47922	2.68027	1.51686	0.565935
SAUSA300_2353	-	hypothetical protein	3.01339	3.90274	1.89809	2.02714	3.45806	1.96262	0.567548
SAUSA300_1275	-	peptide ABC transporter permease	1.09747	1.15041	0.423442	0.853157	1.12394	0.638299	0.567911
SAUSA300_1277	-	hypothetical protein	0.679945	1.15221	0.521159	0.521159	0.916077	0.521159	0.568903
SAUSA300_2560	-	hypothetical protein	1.33092	1.67553	0.598464	1.12636	1.50322	0.86241	0.573707
SAUSA300_1551	-	hypothetical protein	0.685096	0.576105	0.411716	0.312695	0.6306	0.362206	0.574382
SAUSA300_0905	-	Adenylate cyclase	1.89076	0.92282	0.805923	0.813008	1.40679	0.809466	0.5754
SAUSA300_0841	-	hypothetical protein	1.66039	1.42528	1.10578	0.672065	1.54283	0.888922	0.576162
SAUSA300_0929	-	hypothetical protein	2.21726	2.2104	1.68122	0.873231	2.21383	1.27723	0.57693
SAUSA300_1062	argF	ornithine carbamoyltransferase	2.43435	1.62954	0.954155	1.39487	2.03194	1.17451	0.578024
SAUSA300_0233	-	hypothetical protein	0.904605	2.271	0.505159	1.33124	1.5878	0.9182	0.578284
SAUSA300_0635	fhuG	ferrichrome transport permease fhuG	1.98034	2.44896	1.12969	1.4423	2.21465	1.28599	0.580676
SAUSA300_0479	-	50S ribosomal protein L25/general stress protein Ctc	0.835193	0.783688	0.344399	0.597523	0.809441	0.470961	0.581835
SAUSA300_2250	nhaC	Na+/H+ antiporter NhaC	1.42099	1.82744	0.870192	1.02103	1.62422	0.945609	0.582193
SAUSA300_2461	-	glyoxalase family protein	1.64773	1.11412	0.702143	0.907448	1.38092	0.804796	0.582795
SAUSA300_0062	arcB	ornithine carbamoyltransferase	3.53693	4.31238	1.97606	2.60737	3.92466	2.29172	0.583928
SAUSA300_0113	-	immunoglobulin G binding protein A	2.38839	2.5333	1.40429	1.47292	2.46084	1.4386	0.584597
SAUSA300_0421	-	hypothetical protein	1.64062	2.38298	1.39265	0.961683	2.0118	1.17717	0.585131
SAUSA300_1212	-	hypothetical protein	0.93515	0.55991	0.266248	0.609756	0.74753	0.438002	0.585932
SAUSA300_2127	-	hypothetical protein	1.0646	1.1307	0.479325	0.807017	1.09765	0.643171	0.585954
SAUSA300_1813	-	Gly tRNA	0.616071	0.0765957	0.406504	0	0.346334	0.203252	0.586868
SAUSA300_2574	-	hypothetical protein	0.208333	0.49803	0.259293	0.158921	0.353182	0.209107	0.592067
SAUSA300_0882	-	hypothetical protein	1.99863	1.86798	1.17782	1.11181	1.9333	1.14481	0.592154
SAUSA300_0648	-	ABC transporter permease	2.81029	2.47639	1.73472	1.41457	2.64334	1.57464	0.595703
SAUSA300_1585	-	hypothetical protein	1.54942	2.71167	1.09024	1.44846	2.13054	1.26935	0.595789
SAUSA300_1855	sgtB	glycosyltransferase	0.208333	0.351655	0.171259	0.16279	0.279994	0.167024	0.596528
SAUSA300_2022	rpoF	RNA polymerase sigma factor SigB	0.532581	0.335946	0.130747	0.388279	0.434264	0.259513	0.597593
SAUSA300_0080	-	hypothetical protein	4.08163	6.59574	2.69067	3.69725	5.33869	3.19396	0.598267
SAUSA300_0899	-	adaptor protein	2.1596	1.19592	0.751844	1.25621	1.67776	1.00403	0.598433
SAUSA300_1101	-	putative fibronectin/fibrinogen binding protein	0.794844	0.618141	0.437068	0.40956	0.706493	0.423314	0.599177
SAUSA300_2219	moaA	molybdenum cofactor biosynthesis protein A	1.15023	0.359908	0.472894	0.432625	0.755067	0.45276	0.599628
SAUSA300_2532	panD	aspartate alpha-decarboxylase	3.0971	1.24468	1.2421	1.36631	2.17089	1.3042	0.600768
SAUSA300_0665	-	acetyltransferase	2.05636	1.73617	1.22346	1.05691	1.89627	1.14019	0.60128
SAUSA300_1047	sdhA	succinate dehydrogenase flavoprotein subunit	2.06998	1.11802	0.897552	1.02379	1.594	0.96067	0.602679
SAUSA300_2376	-	hypothetical protein	2.81746	4.36879	1.96477	2.36751	3.59313	2.16614	0.602856
SAUSA300_0843	-	hypothetical protein	0.690247	1.45254	1.11875	0.177194	1.07139	0.647974	0.604797
SAUSA300_2372	bioA	adenosylmethionine-8-amino-7-oxononanoate aminotransferase	2.6828	3.77604	2.15019	1.76865	3.22942	1.95942	0.606741
SAUSA300_1502	-	putative competence protein ComGC	0.570437	1.11584	0.635685	0.388103	0.843138	0.511894	0.60713
SAUSA300_2040	-	hypothetical protein	0.436282	0.466925	0.34327	0.205305	0.451604	0.274288	0.607364
SAUSA300_1052	-	fibrinogen-binding protein	1.49554	0.855319	0.903342	0.528455	1.17543	0.715899	0.609054
SAUSA300_1041	-	hypothetical protein	1.12599	0.595745	0.634347	0.414534	0.860868	0.52444	0.609199
SAUSA300_1315	crr	PTS system, glucose-specific IIA component	0.72282	0.885482	0.43573	0.544662	0.804151	0.490196	0.609582
SAUSA300_1735	menC	O-succinylbenzoic acid synthetase	0.141489	0.0411805	0.0852347	0.0262261	0.0913348	0.0557304	0.610177
SAUSA300_2585	-	hypothetical protein	0.708705	1.71144	0.698679	0.779133	1.21007	0.738906	0.61063
SAUSA300_0116	sirB	iron compound ABC transporter permease SirB	1.97092	1.15929	0.99978	0.913108	1.5651	0.956444	0.611106
SAUSA300_0084	-	hypothetical protein	0.319549	0.701008	0.295963	0.328056	0.510278	0.31201	0.61145
SAUSA300_2470	sdaAB	L-serine dehydratase, iron-sulfur-dependent, beta subunit	1.24158	1.61863	0.749945	1.00476	1.4301	0.87735	0.613488
SAUSA300_0811	-	hypothetical protein	4.65839	2.85014	2.00895	2.61184	3.75426	2.3104	0.615406
SAUSA300_2468	-	acetyltransferase	4.69455	3.08399	2.64109	2.15911	3.88927	2.4001	0.617108
SAUSA300_0471	-	hypothetical protein	0.969388	2.61398	0.825913	1.38728	1.79168	1.10659	0.617628
SAUSA300_1489	-	hypothetical protein	3.05166	2.59878	2.13415	1.36308	2.82522	1.74861	0.618929
SAUSA300_1516	-	ABC transporter ATP-binding protein	0.470843	0.778923	0.511306	0.262534	0.624883	0.38692	0.619188
SAUSA300_1480	-	putative traG membrane protein	1.22354	0.819543	0.593306	0.672488	1.02154	0.632897	0.61955
SAUSA300_0286	-	hypothetical protein	2.60782	2.83501	1.88338	1.49137	2.72141	1.68738	0.620037
SAUSA300_0680	norA	multi drug resistance protein	1.80451	1.40851	0.899539	1.09304	1.60651	0.996292	0.620159
SAUSA300_2090	deoC	deoxyribose-phosphate aldolase	1.75521	2.44752	0.879253	1.73366	2.10136	1.30646	0.62172
SAUSA300_1845	hemL	glutamate-1-semialdehyde aminotransferase	0.309066	0.297405	0.235762	0.141954	0.303235	0.188858	0.62281
SAUSA300_0290	-	putative lipoprotein	1.05574	1.41461	0.743426	0.80019	1.23517	0.771808	0.624858
SAUSA300_1192	glpK	glycerol kinase	1.63936	2.09333	1.23825	1.09633	1.86634	1.16729	0.625442
SAUSA300_2257	-	hypothetical protein	1.86508	1.32104	1.07397	0.923417	1.59306	0.998695	0.626904
SAUSA300_1119	-	hypothetical protein	0.459184	0.513678	0.174216	0.440379	0.486431	0.307298	0.63174
SAUSA300_1932	-	hypothetical protein	1.85065	8.6499	2.15262	4.50029	5.25028	3.32646	0.633577
SAUSA300_0007	-	hypothetical protein	0.522753	0.199039	0.0859632	0.371536	0.360896	0.22875	0.633837
SAUSA300_2069	-	hypothetical protein	1.74665	2.3617	0.781015	1.8255	2.05418	1.30326	0.634444
SAUSA300_0683	-	DeoR family transcriptional regulator	1.94515	1.89463	1.18438	1.25464	1.91989	1.21951	0.635198
SAUSA300_2280	fosB	fosfomycin resistance protein FosB	0.607578	0.610275	0.496838	0.277613	0.608927	0.387225	0.635915
SAUSA300_0597	-	putative endonuclease III	2.77423	2.09954	1.81596	1.28646	2.43689	1.55121	0.636553
SAUSA300_1561	-	hypothetical protein	1.10054	0.780527	0.623748	0.577354	0.940535	0.600551	0.63852
SAUSA300_1995	scrR	sucrose operon repressor	1.60347	1.33372	1.12361	0.752373	1.4686	0.937991	0.638698
SAUSA300_0931	-	hypothetical protein	3.05357	2.5234	1.46341	2.10027	2.78849	1.78184	0.639
SAUSA300_0937	-	hypothetical protein	0.0818452	0.353191	0.141524	0.137007	0.217518	0.139265	0.640246
SAUSA300_0860	rocD	ornithine--oxo-acid transaminase	2.27625	0.905922	1.30604	0.734646	1.59108	1.02034	0.641287
SAUSA300_2588	secY	preprotein translocase subunit SecY	2.66183	2.51216	1.4397	1.88492	2.58699	1.66231	0.642565
SAUSA300_0169	-	hypothetical protein	3.29241	1.04255	1.22328	1.56956	2.16748	1.39642	0.644258
SAUSA300_0239	-	PTS system, fructose-specific enzyme II, BC component	4.06078	5.59902	3.33542	2.90112	4.8299	3.11827	0.645618
SAUSA300_2633	-	ABC transporter ATP-binding protein	1.59325	1.79669	1.12466	1.07096	1.69497	1.09781	0.647687
SAUSA300_1507	glk	glucokinase	0.725301	0.989224	0.51209	0.600077	0.857263	0.556083	0.648674
SAUSA300_2317	-	putative zinc-binding dehydrogenase	3.127	1.32423	1.34153	1.54984	2.22561	1.44568	0.649567
SAUSA300_1701	-	hypothetical protein	0.692221	1.02935	0.388333	0.73098	0.860784	0.559657	0.650171
SAUSA300_0910	mgtE	magnesium transporter	1.31817	1.25934	1.10883	0.571303	1.28876	0.840068	0.651843
SAUSA300_0335	-	MATE efflux family protein	1.32999	1.37287	1.00798	0.757678	1.35143	0.882829	0.653256
SAUSA300_2147	-	alcohol dehydrogenase, zinc-containing	3.37392	2.22953	2.19882	1.46383	2.80172	1.83132	0.653641
SAUSA300_2169	-	hypothetical protein	0.940411	1.77182	0.606483	1.16649	1.35611	0.886487	0.653696
SAUSA300_1891	-	hypothetical protein	5.75893	6.32979	3.49292	4.42638	6.04436	3.95965	0.655099
SAUSA300_0695	-	radical activating enzyme family protein	0.771429	0.714894	0.0948509	0.878952	0.743161	0.486902	0.655176
SAUSA300_0503	-	transcriptional regulator, gntR family protein	1.32743	1.00659	0.841787	0.689698	1.16701	0.765743	0.656157
SAUSA300_2464	-	HAD superfamily hydrolase	3.08873	2.26197	2.05546	1.45664	2.67535	1.75605	0.656381
SAUSA300_1696	dat	D-alanine aminotransferase	0.823267	0.678035	0.428423	0.557947	0.750651	0.493185	0.65701
SAUSA300_2364	sbi	IgG-binding protein SBI	4.08742	2.62543	2.39648	2.02569	3.35642	2.21109	0.658763
SAUSA300_0684	fruB	fructose 1-phosphate kinase	1.84939	2.39833	1.05735	1.74301	2.12386	1.40018	0.659264
SAUSA300_0810	-	hypothetical protein	2.54464	4.05775	2.06559	2.29223	3.3012	2.17891	0.660036
SAUSA300_2399	-	ABC transporter ATP-binding protein	2.15503	2.60426	2.37333	0.768662	2.37964	1.57099	0.660181
SAUSA300_2418	-	hypothetical protein	1.00765	0.524316	0.761389	0.250032	0.765985	0.50571	0.66021
SAUSA300_1503	-	putative competence protein ComGB	1.35965	1.39194	0.797556	1.01923	1.37579	0.908394	0.660269
SAUSA300_1951	-	phiPVL ORF052-like protein	0.323661	1.8227	1.0539	0.365101	1.07318	0.7095	0.661121
SAUSA300_2237	-	putative urea transporter	2.20135	1.4517	1.44846	0.976544	1.82653	1.2125	0.66383
SAUSA300_2163	-	hypothetical protein	2.29592	3.63391	1.26145	2.67956	2.96491	1.97051	0.664608
SAUSA300_2051	-	hypothetical protein	0.738636	1.13733	0.635077	0.613178	0.937984	0.624127	0.665393
SAUSA300_2596	cap1C	capsular polysaccharide biosynthesis protein Cap1C	1.64302	2.43921	0.907375	1.81233	2.04111	1.35985	0.666231
SAUSA300_1413	-	hypothetical protein	1.99176	2.1844	1.47083	1.31332	2.08808	1.39207	0.666677
SAUSA300_0107	-	Na/Pi cotransporter family protein	0.817191	0.829787	0.43636	0.664493	0.823489	0.550426	0.668408
SAUSA300_2173	truA	tRNA pseudouridine synthase A	1.03877	0.953507	0.64865	0.68378	0.99614	0.666215	0.668797
SAUSA300_2032	kdpC	potassium-transporting ATPase subunit C	3.22735	3.47483	2.03583	2.45224	3.35109	2.24403	0.669643
SAUSA300_2100	-	lytic regulatory protein	0.800971	1.36253	0.806869	0.641987	1.08175	0.724428	0.669682
SAUSA300_1723	-	hypothetical protein	1.79298	0.945571	1.3235	0.514695	1.36928	0.919098	0.671229
SAUSA300_0667	-	hypothetical protein	1.62807	0.909574	0.383921	1.32396	1.26882	0.853941	0.673019
SAUSA300_0076	-	ABC transporter ATP-binding protein	1.4364	1.26465	0.939001	0.884325	1.35053	0.911663	0.675042
SAUSA300_0637	-	dihydroxyacetone kinase subunit DhaL	0.399306	1.88652	0.641122	0.903342	1.14292	0.772232	0.675669
SAUSA300_0721	-	transferrin receptor	2.1503	1.40881	0.971093	1.43406	1.77956	1.20257	0.675772
SAUSA300_1051	-	hypothetical protein	1.51514	0.959004	1.04656	0.627933	1.23707	0.837244	0.676796
SAUSA300_1743	-	hypothetical protein	1.72619	0.948582	0.961683	0.858175	1.33739	0.909929	0.680379
SAUSA300_1986	-	hypothetical protein	1.1945	1.48936	0.893577	0.937523	1.34193	0.91555	0.682263
SAUSA300_0872	-	hypothetical protein	2.61905	0.953507	1.26468	1.17435	1.78628	1.21951	0.682712
SAUSA300_0767	-	hypothetical protein	2.06473	1.04019	1.24774	0.873231	1.55246	1.06049	0.6831
SAUSA300_2638	-	hypothetical protein	1.64187	1.93617	0.895815	1.55074	1.78902	1.22328	0.68377
SAUSA300_1767	epiA	lantibiotic epidermin biosynthesis protein EpiA	3.07143	1.61702	2.54743	0.65944	2.34422	1.60343	0.683993
SAUSA300_2612	hisG	ATP phosphoribosyltransferase catalytic subunit	1.0119	2.21543	0.868526	1.3409	1.61367	1.10471	0.684598
SAUSA300_1749	-	hypothetical protein	1.33929	1.33617	0.840108	0.993677	1.33773	0.916893	0.68541
SAUSA300_1884	-	CamS sex pheromone cAM373	1.05804	0.666517	0.494223	0.688917	0.862277	0.59157	0.686056
SAUSA300_2632	-	hypothetical protein	0.827206	1.55653	1.05346	0.584516	1.19187	0.818986	0.687145
SAUSA300_1799	-	putative sensor histidine kinase	1.40651	2.54068	0.911844	1.80668	1.97359	1.35926	0.688725
SAUSA300_1946	-	phiPVL ORF057-like protein, transcriptional activator RinB	11.3064	8.64726	5.69106	8.05401	9.97682	6.87253	0.68885
SAUSA300_0769	-	hypothetical protein	1.30208	0.408511	0.630081	0.551039	0.855297	0.59056	0.690474
SAUSA300_1213	-	hypothetical protein	1.27717	1.321	1.16256	0.63234	1.29909	0.897451	0.690832
SAUSA300_0049	-	hypothetical protein	1.33929	1.18633	0.639868	1.10865	1.26281	0.874257	0.692312
SAUSA300_1937	-	phi77 ORF045-like protein	1.42045	3.2882	1.32216	1.93808	2.35433	1.63012	0.692394
SAUSA300_0640	-	hypothetical protein	0.722789	0.595947	0.371876	0.542005	0.659368	0.456941	0.692998
SAUSA300_2106	-	putative transcriptional regulator	1.37792	1.6683	0.96675	1.14438	1.52311	1.05556	0.693032
SAUSA300_1536	-	hypothetical protein	1.27894	1.91723	1.17931	1.04232	1.59809	1.11081	0.695089
SAUSA300_1962	-	phiPVL ORF39-like protein	2.31438	2.74132	1.7116	1.80668	2.52785	1.75914	0.695904
SAUSA300_1424	-	hypothetical protein	1.03906	2.1617	0.948509	1.28049	1.60038	1.1145	0.696395
SAUSA300_1229	-	HAD superfamily hydrolase	1.05764	1.41427	0.850869	0.870795	1.23595	0.860832	0.696492
SAUSA300_2444	gntR	gluconate operon transcriptional repressor	3.55357	3.40426	2.03252	2.81843	3.47891	2.42547	0.697193
SAUSA300_2555	-	glutathione peroxidase	1.96429	1.71064	1.18564	1.37986	1.83746	1.28275	0.698108
SAUSA300_1346	-	DnaQ family exonuclease/DinG family helicase	1.35124	1.46495	1.07695	0.890841	1.4081	0.983897	0.698742
SAUSA300_0666	-	hypothetical protein	0.564672	0.829212	0.615249	0.358895	0.696942	0.487072	0.698871
SAUSA300_0564	-	hypothetical protein	8.18571	8.41191	5.97742	5.63686	8.29881	5.80714	0.699755
SAUSA300_0045	-	HNH endonuclease family protein	1.30102	1.34407	0.836237	1.01626	1.32255	0.926249	0.700352
SAUSA300_0833	-	hypothetical protein	1.21652	1.59449	0.884744	1.08401	1.40551	0.984377	0.700373
SAUSA300_0472	ipk	4-diphosphocytidyl-2-C-methyl-D-erythritol kinase	34.1042	40.9766	23.327	29.3105	37.5404	26.3187	0.701077
SAUSA300_0997	-	hypothetical protein	1.50974	0.649903	0.595385	0.919767	1.07982	0.757576	0.701575
SAUSA300_0685	fruA	fructose specific permease	1.23573	1.20301	0.568494	1.14701	1.21937	0.857751	0.703437
SAUSA300_0954	-	MarR family transcriptional regulator	1.79167	0.797872	0.707618	1.11412	1.29477	0.91087	0.7035
SAUSA300_0390	-	hypothetical protein	0.842532	0.960928	0.554324	0.714462	0.90173	0.634393	0.703528
SAUSA300_1258	-	4-oxalocrotonate tautomerase	0.282738	0.315603	0.42156	0	0.29917	0.21078	0.704548
SAUSA300_0058	-	hypothetical protein	5.42411	3.60638	1.06143	5.30149	4.51525	3.18146	0.704604
SAUSA300_2381	-	hypothetical protein	1.29278	1.54255	0.694444	1.3042	1.41767	0.999322	0.704906
SAUSA300_1365	rpsA	30S ribosomal protein S1	1.33929	1.55173	0.697306	1.34078	1.44551	1.01904	0.704972
SAUSA300_0508	-	hypothetical protein	0.0649351	0.965184	0.533793	0.192987	0.515059	0.36339	0.70553
SAUSA300_1276	opp-2B	oligopeptide permease, channel-forming protein	1.17063	1.31485	0.974515	0.779475	1.24274	0.876995	0.705693
SAUSA300_0044	-	metallo-beta-lactamase family protein	1.78515	2.43361	1.01254	1.9662	2.10938	1.48937	0.706071
SAUSA300_1678	fhs	formate--tetrahydrofolate ligase	1.56062	1.14321	1.2309	0.678456	1.35192	0.954677	0.706164
SAUSA300_0936	-	ABC transporter ATP-binding protein	1.478	2.90653	1.03078	2.0664	2.19227	1.54859	0.706386
SAUSA300_1707	-	hypothetical protein	2.50101	2.12234	1.83953	1.43098	2.31168	1.63525	0.707389
SAUSA300_0934	-	membrane protein	1.2172	1.14024	0.598901	1.07054	1.17872	0.834718	0.708158
SAUSA300_2604	-	hypothetical protein	3.41837	1.7386	1.97875	1.67979	2.57848	1.82927	0.709435
SAUSA300_1724	-	hypothetical protein	2.07913	1.35141	1.20203	1.23263	1.71527	1.21733	0.7097
SAUSA300_0429	-	hypothetical protein	2.89286	3.7911	2.88043	1.87238	3.34198	2.37641	0.711077
SAUSA300_0893	oppF	oligopeptide ABC transporter ATP-binding protein	0.985533	1.29329	0.992533	0.630053	1.13941	0.811293	0.712027
SAUSA300_0741	uvrB	excinuclease ABC subunit B	0.477525	0.64182	0.424882	0.372862	0.559672	0.398872	0.712689
SAUSA300_2606	hisF	imidazole glycerol phosphate synthase subunit HisF	1.41369	1.72104	1.10659	1.12751	1.56737	1.11705	0.712693
SAUSA300_1411	-	phiSLT ORF66-like protein	0.558036	0.382979	0.457317	0.214544	0.470507	0.33593	0.713975
SAUSA300_2125	-	ATP-binding Mrp/Nbp35 family protein	1.59439	1.35198	0.847851	1.26016	1.47318	1.05401	0.715463
SAUSA300_0534	-	amidohydrolase	0.601084	0.992908	0.65331	0.48716	0.796996	0.570235	0.71548
SAUSA300_1060	-	superantigen-like protein	1.71875	0.952753	1.02755	0.886073	1.33575	0.956812	0.71631
SAUSA300_1739	-	hypothetical protein	1.43562	1.3673	1.03647	0.97347	1.40146	1.00497	0.717086
SAUSA300_0245	-	2-C-methyl-D-erythritol 4-phosphate cytidylyltransferase	2.31605	1.75532	1.54572	1.37383	2.03569	1.45978	0.717093
SAUSA300_2108	mtlD	mannitol-1-phosphate 5-dehydrogenase	2.19662	2.90826	2.09809	1.56385	2.55244	1.83097	0.71734
SAUSA300_1504	-	putative competence protein ComGA	1.85268	1.40426	0.853605	1.48541	1.62847	1.16951	0.718164
SAUSA300_0771	-	acetyltransferase	3.17935	3.58187	1.87787	2.98496	3.38061	2.43141	0.719224
SAUSA300_0266	-	hypothetical protein	1.54994	1.69149	0.948509	1.38324	1.62072	1.16588	0.719358
SAUSA300_1011	-	hypothetical protein	1.52988	1.13912	1.08633	0.833854	1.3345	0.960091	0.719441
SAUSA300_0124	-	HPCH/HPAI aldolase family protein	1.03795	2.33156	1.15553	1.27315	1.68475	1.21434	0.72078
SAUSA300_1289	dapB	dihydrodipicolinate reductase	1.79241	1.44574	0.909553	1.43067	1.61908	1.17011	0.722702
SAUSA300_0348	-	twin arginine-targeting protein translocase	0.443638	0.763298	0.296409	0.575881	0.603468	0.436145	0.722731
SAUSA300_1978	-	ferric hydroxamate receptor	2.36607	2.14811	1.63306	1.63188	2.25709	1.63247	0.723263
SAUSA300_0956	-	hypothetical protein	0.969388	1.61398	1.00013	0.869467	1.29168	0.934798	0.723704
SAUSA300_2456	-	hypothetical protein	2.10077	1.42006	1.05497	1.49729	1.76041	1.27613	0.724905
SAUSA300_0387	pbuX	xanthine permease	0.0884885	0.24734	0.190347	0.0532327	0.167914	0.12179	0.725309
SAUSA300_1412	-	phiSLT ORF 50-like protein	3.03075	3.04965	1.5959	2.81542	3.0402	2.20566	0.725499
SAUSA300_2524	-	hypothetical protein	0.892857	1.95319	1.73442	0.331978	1.42302	1.0332	0.726058
SAUSA300_1956	-	hypothetical protein	9.61607	11.9149	6.28726	9.3797	10.7655	7.83348	0.727648
SAUSA300_1055	efb	fibrinogen-binding protein	0.236137	0.241881	0.181857	0.166405	0.239009	0.174131	0.728554
SAUSA300_0392	-	hypothetical protein	5.29762	2.01891	1.61598	3.72378	3.65827	2.66988	0.729821
SAUSA300_1594	yajC	preprotein translocase subunit YajC	2.31464	2.01295	1.4532	1.70555	2.16379	1.57938	0.729911
SAUSA300_1733	-	hypothetical protein	1.52023	1.49389	1.21086	0.989833	1.50706	1.10035	0.730129
SAUSA300_1908	-	hypothetical protein	0.63244	0.913121	0.550004	0.579645	0.772781	0.564824	0.730899
SAUSA300_2498	crtN	squalene synthase	1.49382	1.62357	1.14655	1.13381	1.55869	1.14018	0.731497
SAUSA300_1787	-	HIT family protein	1.75	1.69362	1.29178	1.22855	1.72181	1.26016	0.731883
SAUSA300_1458	-	glyoxalase family protein	1.41276	0.808511	1.08401	0.542005	1.11064	0.813008	0.732021
SAUSA300_1532	-	hypothetical protein	1.03693	1.96809	1.06245	1.1415	1.50251	1.10198	0.733424
SAUSA300_2301	tcaB	teicoplanin resistance associated membrane protein TcaB protein	0.942966	1.14633	0.674281	0.858636	1.04465	0.766458	0.7337
SAUSA300_0129	-	acetoin reductase	1.40797	1.51555	1.25773	0.889445	1.46176	1.07359	0.73445
SAUSA300_1850	-	hypothetical protein	1.16952	0.728199	0.692775	0.701045	0.948858	0.69691	0.734472
SAUSA300_2099	-	cation efflux family protein	0.358333	0.714894	0.515507	0.273713	0.536613	0.39461	0.735371
SAUSA300_1164	truB	tRNA pseudouridine synthase B	0.785714	0.497021	0.549232	0.394158	0.641368	0.471695	0.735452
SAUSA300_2310	-	hypothetical protein	2.88273	1.71251	1.39577	1.98956	2.29762	1.69267	0.736704
SAUSA300_1483	-	hypothetical protein	1.01981	0.829787	0.614696	0.74808	0.924799	0.681388	0.736796
SAUSA300_0549	-	glycosyl transferase, group 1 family protein	2.32143	2.00941	1.71555	1.48692	2.16542	1.60123	0.739456
SAUSA300_1952	-	phiPV083 ORF027-like protein	4.01013	5.41735	3.18949	3.78275	4.71374	3.48612	0.739566
SAUSA300_1238	-	hypothetical protein	0.475315	0.515645	0.642967	0.0903342	0.49548	0.366651	0.739991
SAUSA300_0189	entB	isochorismatase	2.83482	2.82766	2.21319	1.97832	2.83124	2.09575	0.740225
SAUSA300_0875	-	hypothetical protein	5.81767	0.87346	3.00956	1.94932	3.34556	2.47944	0.741112
SAUSA300_1638	phoR	sensory box histidine kinase PhoR	1.14964	1.107	0.776743	0.896584	1.12832	0.836663	0.741513
SAUSA300_1581	-	hypothetical protein	0.96301	0.866261	0.982385	0.374242	0.914636	0.678313	0.741621
SAUSA300_0173	-	hypothetical protein	2.23901	3.3246	0.918398	3.21034	2.78181	2.06437	0.742096
SAUSA300_2408	-	oligopeptide ABC transporter ATP-binding protein	3.24714	3.22441	2.65208	2.15439	3.23577	2.40323	0.742707
SAUSA300_0225	-	putative acyl-CoA acetyltransferase FadA	5.95238	3.21581	3.51013	3.29935	4.58409	3.40474	0.742729
SAUSA300_0888	oppC	oligopeptide ABC transporter permease	2.1892	2.36628	1.71349	1.6729	2.27774	1.6932	0.743367
SAUSA300_0979	-	hypothetical protein	0.547112	0.937981	0.582368	0.521824	0.742547	0.552096	0.743517
SAUSA300_1960	-	putative phage-related DNA recombination protein	1.80085	1.9863	1.95979	0.861237	1.89357	1.41052	0.744897
SAUSA300_1260	-	prephenate dehydrogenase	0.790816	0.924012	0.565234	0.71235	0.857414	0.638792	0.745022
SAUSA300_2098	arsR	ArsR family transcriptional regulator	2.00893	1.80851	1.93089	0.914634	1.90872	1.42276	0.745402
SAUSA300_1336	-	hypothetical protein	0.462329	0.265812	0.153444	0.389798	0.36407	0.271621	0.746069
SAUSA300_1786	-	ABC transporter ATP-binding protein EcsA	0.995297	1.03229	0.980772	0.534746	1.0138	0.757759	0.747448
SAUSA300_1856	-	hypothetical protein	1.00291	0.807521	1.01363	0.340329	0.905214	0.676982	0.747869
SAUSA300_2482	-	hypothetical protein	1.61502	0.782228	1.086	0.707397	1.19862	0.8967	0.748108
SAUSA300_2153	lacC	tagatose-6-phosphate kinase	1.67488	1.86207	1.6704	0.978102	1.76847	1.32425	0.748812
SAUSA300_0647	-	ABC transporter ATP-binding protein	1.99202	2.53578	1.63457	1.76152	2.2639	1.69804	0.750052
SAUSA300_0474	-	putative endoribonuclease L-PSP	2.05357	1.00784	0.834403	1.46199	1.53071	1.1482	0.750109
SAUSA300_0302	-	hypothetical protein	3.1095	5.08038	3.41576	2.7301	4.09494	3.07293	0.750422
SAUSA300_2454	-	membrane spanning protein	1.51408	1.55349	0.865173	1.43771	1.53379	1.15144	0.750719
SAUSA300_1063	arcC	carbamate kinase	1.47727	1.72727	1.23696	1.17024	1.60227	1.2036	0.751184
SAUSA300_1377	-	hypothetical protein	3.38068	2.50677	1.11789	3.30541	2.94373	2.21165	0.751309
SAUSA300_2537	-	L-lactate dehydrogenase	1.26313	1.08511	1.14612	0.618391	1.17412	0.882253	0.751418
SAUSA300_1605	mreC	rod shape-determining protein MreC	0.652174	0.66235	0.308969	0.678816	0.657262	0.493893	0.75144
SAUSA300_1804	-	hypothetical protein	0.208333	0.16844	0.0715146	0.211721	0.188387	0.141618	0.75174
SAUSA300_0281	-	hypothetical protein	1.67702	3.45051	1.81454	2.05019	2.56376	1.93237	0.753723
SAUSA300_2329	gltT	proton/sodium-glutamate symport protein	1.26864	0.934609	0.62198	1.03926	1.10162	0.830619	0.753997
SAUSA300_0541	-	deoxynucleoside kinase family protein	1.75532	1.49842	0.807242	1.64908	1.62687	1.22816	0.754924
SAUSA300_0718	-	iron compound ABC transporter permease	1.15513	1.21277	0.835592	0.95472	1.18395	0.895156	0.756076
SAUSA300_2493	-	hypothetical protein	7.90522	3.56137	4.64353	4.04419	5.7333	4.34386	0.757655
SAUSA300_2404	-	hypothetical protein	2.03593	1.84592	1.58449	1.35738	1.94092	1.47094	0.757854
SAUSA300_1651	-	CBS domain-containing protein	0.934193	0.659574	0.471745	0.737102	0.796884	0.604424	0.758484
SAUSA300_2496	-	D-lactate dehydrogenase	2.61824	1.66763	1.2305	2.02642	2.14293	1.62846	0.75992
SAUSA300_2388	panE	2-dehydropantoate 2-reductase	1.05804	1.02199	1.12918	0.451671	1.04001	0.790425	0.760016
SAUSA300_2223	mobB	molybdopterin-guanine dinucleotide biosynthesis protein B	3.15306	0.966565	0.638792	2.4971	2.05981	1.56794	0.761207
SAUSA300_2093	-	hypothetical protein	2.22008	2.10006	0.496838	2.79304	2.16007	1.64494	0.761521
SAUSA300_0814	-	hypothetical protein	1.13438	0.908085	0.790425	0.765131	1.02123	0.777778	0.761609
SAUSA300_0561	-	hypothetical protein	1.30411	1.61444	1.10865	1.12097	1.45928	1.11481	0.763944
SAUSA300_2599	tetR	intercellular adhesion operon transcription regulator	1.20536	0.962128	0.569106	1.08762	1.08374	0.828365	0.764356
SAUSA300_0804	-	putative transcriptional regulator	0.351562	1	0.383921	0.649277	0.675781	0.516599	0.764447
SAUSA300_2538	-	amino acid permease family protein	1.87381	2.23687	1.35222	1.7905	2.05534	1.57136	0.764523
SAUSA300_2611	hisD	histidinol dehydrogenase	1.71216	2.37548	1.83235	1.29445	2.04382	1.5634	0.76494
SAUSA300_0925	-	5' nucleotidase family protein	1.53416	1.33136	1.10797	1.08696	1.43276	1.09746	0.765978
SAUSA300_0864	argG	argininosuccinate synthase	1.40067	1.02913	0.960339	0.903342	1.2149	0.931841	0.767011
SAUSA300_0082	-	hypothetical protein	1.12537	2.61525	1.54321	1.32678	1.87031	1.435	0.767251
SAUSA300_1961	-	phiPVL ORF41-like protein	0.907679	1.08051	0.939476	0.588257	0.994095	0.763866	0.768404
SAUSA300_2222	moaE	molybdopterin converting factor, subunit 2	0.297619	0.387707	0.0853157	0.441634	0.342663	0.263475	0.768904
SAUSA300_0164	cap5M	capsular polysaccharide biosynthesis protein Cap5M	2.12302	2.03877	1.19442	2.00943	2.08089	1.60193	0.769827
SAUSA300_1354	-	hypothetical protein	0.571733	0.644101	0.465786	0.471175	0.607917	0.468481	0.770633
SAUSA300_1514	fur	ferric uptake regulation protein	0.435268	1.25851	1.02078	0.284553	0.846889	0.652665	0.770661
SAUSA300_0699	-	chorismate-binding domain-containing protein	1.99219	2.12889	1.86054	1.31766	2.06054	1.5891	0.771207
SAUSA300_0686	nagA	N-acetylglucosamine-6-phosphate deacetylase	2.27848	2.86507	1.81355	2.15544	2.57177	1.98449	0.771644
SAUSA300_0406	-	putative restriction/modification system specificity protein	1.71146	1.53626	1.0559	1.4518	1.62386	1.25385	0.772141
SAUSA300_2274	-	hypothetical protein	2.1209	1.74887	1.79928	1.19063	1.93488	1.49496	0.772634
SAUSA300_2389	-	putative drug transporter	1.91964	2.61162	1.77442	1.72782	2.26563	1.75112	0.772907
SAUSA300_0270	lytM	peptidoglycan hydrolase	3.10365	1.98119	1.81454	2.11696	2.54242	1.96575	0.773181
SAUSA300_0065	arcA	arginine deiminase	2.66846	2.48394	2.59754	1.38697	2.5762	1.99225	0.773329
SAUSA300_0446	gltD	glutamate synthase subunit beta	2.55682	2.5764	1.5699	2.40435	2.56661	1.98713	0.774222
SAUSA300_0056	-	hypothetical protein	3.66554	3.63887	3.07869	2.57819	3.65221	2.82844	0.774446
SAUSA300_1659	tpx	thiol peroxidase	0.648041	0.576527	0.623598	0.326369	0.612284	0.474983	0.775756
SAUSA300_1430	-	phiSLT ORF 87-like protein DNA-binding protein	6.06561	3.60037	4.60508	2.90641	4.83299	3.75574	0.777106
SAUSA300_1871	-	hypothetical protein	1.62245	1.13799	1.56407	0.582011	1.38022	1.07304	0.777442
SAUSA300_2241	ureE	urease accessory protein UreE	2.02765	1.42759	1.43369	1.25302	1.72762	1.34336	0.777577
SAUSA300_2114	rocF	arginase	1.17417	0.703002	0.643477	0.81672	0.938585	0.730099	0.777871
SAUSA300_1653	-	metal-dependent hydrolase	1.5767	1.17553	1.14971	0.991624	1.37612	1.07067	0.778033
SAUSA300_0334	-	MarR family transcriptional regulator	2.73363	2.53901	2.13791	1.9723	2.63632	2.0551	0.779535
SAUSA300_1294	-	hypothetical protein	0.809038	0.958749	0.766919	0.611139	0.883894	0.689029	0.779538
SAUSA300_2158	-	hypothetical protein	1.30844	1.31064	1.12384	0.919767	1.30954	1.0218	0.780277
SAUSA300_0379	ahpF	alkyl hydroperoxide reductase subunit F	0.267372	0.0707678	0.16054	0.10359	0.16907	0.132065	0.781125
SAUSA300_2479	cidA	holin-like protein cidA	1.69402	2.32662	1.27322	1.86772	2.01032	1.57047	0.781205
SAUSA300_1265	trpC	indole-3-glycerol-phosphate synthase	3.23033	1.79521	1.89137	2.03817	2.51277	1.96477	0.781914
SAUSA300_0614	-	putative monovalent cation/H+ antiporter subunit E	1.16652	1.3634	0.97019	1.00813	1.26496	0.98916	0.781969
SAUSA300_2332	-	heat shock protein	2.04899	1.87889	1.3776	1.69435	1.96394	1.53597	0.782087
SAUSA300_1577	-	TPR domain-containing protein	0.367477	0.43617	0.265984	0.36301	0.401824	0.314497	0.782674
SAUSA300_2346	nirB	nitrite reductase [NAD(P)H], large subunit	2.79192	3.13721	2.84715	1.79424	2.96457	2.3207	0.782812
SAUSA300_1769	lukE	leukotoxin LukE	1.05978	1.84089	1.29086	0.980585	1.45034	1.13572	0.783077
SAUSA300_0104	-	AraC family transcriptional regulator	1.91047	1.94695	1.30582	1.71604	1.92871	1.51093	0.78339
SAUSA300_0160	cap5I	capsular polysaccharide biosynthesis protein Cap5I	1.52132	2.42223	1.50016	1.5905	1.97178	1.54533	0.783725
SAUSA300_0268	-	putative drug transporter	1.72872	1.35808	1.29303	1.1287	1.5434	1.21086	0.784542
SAUSA300_0565	-	hypothetical protein	2.0041	1.84704	1.89824	1.12674	1.92557	1.51249	0.785475
SAUSA300_1170	-	GntR family transcriptional regulator	0.935714	0.878298	0.666215	0.758808	0.907006	0.712511	0.785564
SAUSA300_2285	galM	aldose 1-epimerase	2.7381	2.45277	2.0536	2.0271	2.59543	2.04035	0.786131
SAUSA300_2571	argR	arginine repressor	2.58127	2.53901	2.15412	1.8727	2.56014	2.01341	0.786446
SAUSA300_0562	thiD	phosphomethylpyrimidine kinase	4.67945	4.0286	3.42085	3.42974	4.35403	3.4253	0.786696
SAUSA300_1985	sdrH	serine-aspartate repeat-containing protein SdrH	1.7016	1.56028	1.46171	1.10758	1.63094	1.28464	0.787669
SAUSA300_0473	purR	pur operon repressor	6.76449	6.89501	5.14017	5.63108	6.82975	5.38562	0.788553
SAUSA300_0055	-	alcohol dehydrogenase, zinc-containing	1.47321	1.0076	0.842044	1.1152	1.24041	0.978621	0.788952
SAUSA300_1457	malR	maltose operon transcriptional repressor	2.27238	1.4321	1.96895	0.956874	1.85224	1.46291	0.789808
SAUSA300_0401	-	superantigen-like protein 7	1.67857	1.44113	1.2165	1.25339	1.55985	1.23494	0.791706
SAUSA300_1732	-	putative transposase	2.02363	1.34043	1.1457	1.51806	1.68203	1.33188	0.79183
SAUSA300_2096	manA	mannose-6-phosphate isomerase	2.76042	4.15691	3.12092	2.365	3.45867	2.74296	0.793069
SAUSA300_1926	-	phi77 ORF044-like protein	3.8159	3.61094	2.81327	3.08857	3.71342	2.95092	0.794663
SAUSA300_2303	tcaR	transcriptional regulator TcaR	1.61671	1.2462	1.62064	0.655999	1.43145	1.13832	0.795218
SAUSA300_0373	-	hypothetical protein	0.625	1.10268	0.726601	0.64805	0.863841	0.687326	0.795662
SAUSA300_1890	-	staphopain A	1.82326	1.50328	1.24146	1.40651	1.66327	1.32399	0.796014
SAUSA300_0725	-	hypothetical protein	0.232515	0.962766	0.474255	0.478019	0.59764	0.476137	0.796694
SAUSA300_0190	ipdC	indole-3-pyruvate decarboxylase	2.21019	2.44855	1.70765	2.00697	2.32937	1.85731	0.797346
SAUSA300_0590	-	hypothetical protein	1.62021	1.83809	1.50373	1.25476	1.72915	1.37925	0.797646
SAUSA300_0111	-	hypothetical protein	2.88515	2.17772	2.34515	1.69775	2.53144	2.02145	0.798538
SAUSA300_0318	-	N-acetylmannosamine-6-phosphate 2-epimerase	5.625	4.84065	4.3173	4.0415	5.23283	4.1794	0.798689
SAUSA300_0557	-	HAD family hydrolase	1.77083	1.88209	1.31267	1.6072	1.82646	1.45993	0.799323
SAUSA300_0414	-	tandem lipoprotein	4.48661	2.67482	3.27612	2.45257	3.58071	2.86435	0.799937
SAUSA300_1233	rpmG	50S ribosomal protein L33	0.440848	0.593085	0.211721	0.615402	0.516967	0.413561	0.799977
SAUSA300_0338	-	glyoxalase family protein	1.78954	2.51489	1.67957	1.76797	2.15222	1.72377	0.800928
SAUSA300_1331	ald	alanine dehydrogenase	1.79577	1.84417	1.89766	1.01912	1.81997	1.45839	0.801325
SAUSA300_0143	phnE	phosphonate ABC transporter permease	2.30072	1.49861	1.60376	1.44666	1.89967	1.52521	0.802881
SAUSA300_1088	-	glyoxalase family protein	1.24497	2.10968	1.67405	1.02199	1.67732	1.34802	0.80367
SAUSA300_1793	-	hypothetical protein	0.574374	0.558894	0.614645	0.296613	0.566634	0.455629	0.804097
SAUSA300_1018	-	hypothetical protein	0.85084	0.608761	0.542005	0.63234	0.729801	0.587173	0.804566
SAUSA300_0321	-	hypothetical protein	2.12637	1.34206	1.32791	1.4655	1.73422	1.39671	0.805381
SAUSA300_0093	-	transcriptional regulator	1.66667	1.74859	1.19926	1.55307	1.70763	1.37617	0.805894
SAUSA300_1404	-	phiSLT ORF 563-like protein, terminase, large subunit	1.27873	1.04625	1.08362	0.790621	1.16249	0.93712	0.806131
SAUSA300_1126	rnc	ribonuclease III	0.0738324	0.00572831	0.0286637	0.0356125	0.0397804	0.0321381	0.80789
SAUSA300_0397	-	superantigen-like protein	1.58967	1.07801	1.1259	1.02935	1.33384	1.07763	0.807912
SAUSA300_0075	opp-3C	oligopeptide permease, channel-forming protein	1.56649	1.47872	0.892051	1.56956	1.5226	1.2308	0.808354
SAUSA300_1446	-	hypothetical protein	0.822704	1.6464	1.05928	0.93668	1.23455	0.997978	0.808372
SAUSA300_1500	-	hypothetical protein	1.71875	0.763454	1.03132	0.977735	1.2411	1.00453	0.809382
SAUSA300_1560	-	hypothetical protein	1.01573	0.963303	0.993262	0.609135	0.989515	0.801198	0.809688
SAUSA300_0177	-	hypothetical protein	1.73077	1.64452	1.0986	1.63435	1.68764	1.36648	0.809697
SAUSA300_2391	opuCc	glycine betaine/carnitine/choline ABC transporter	2.09936	3.57447	2.53631	2.05858	2.83691	2.29744	0.809839
SAUSA300_2590	-	hypothetical protein	0.693277	0.737589	0.781125	0.378164	0.715433	0.579645	0.810201
SAUSA300_0039	-	hypothetical protein	2.44711	1.90271	1.43111	2.09471	2.17491	1.76291	0.810566
SAUSA300_0013	-	hypothetical protein	0.798319	0.769712	0.584516	0.68654	0.784016	0.635528	0.810606
SAUSA300_1524	-	CBS domain-containing protein	0.170455	0.673114	0.332594	0.352098	0.421784	0.342346	0.811662
SAUSA300_0036	-	hypothetical protein	1.91127	1.10372	0.896285	1.55262	1.5075	1.22445	0.812242
SAUSA300_2550	nrdG	anaerobic ribonucleotide reductase, small subunit	1.50298	2.05496	1.0539	1.83774	1.77897	1.44582	0.812728
SAUSA300_0798	-	ABC transporter substrate-binding protein	1.22283	1.03238	0.850975	0.982548	1.1276	0.916762	0.813019
SAUSA300_2385	-	hypothetical protein	1.70723	1.64792	1.35645	1.37227	1.67758	1.36436	0.813294
SAUSA300_2336	-	MerR family transcriptional regulator	1.72535	1.14624	0.946283	1.38937	1.4358	1.16782	0.813364
SAUSA300_0360	-	Cys/Met metabolism PLP-dependent enzyme	2.59259	1.9669	1.81226	1.89702	2.27975	1.85464	0.813529
SAUSA300_0357	metE	5-methyltetrahydropteroyltriglutamate--homocysteine S-methyltransferase	1.16071	1.38158	0.874816	1.19396	1.27115	1.03439	0.813743
SAUSA300_1305	sucB	dihydrolipoamide succinyltransferase	0.598739	0.758448	0.518093	0.587173	0.678594	0.552633	0.81438
SAUSA300_1509	-	rhomboid family peptidase	0.856244	0.431808	0.471168	0.579049	0.644026	0.525108	0.815353
SAUSA300_2281	hutG	formimidoylglutamase	1.63793	1.97726	1.3737	1.57423	1.80759	1.47397	0.81543
SAUSA300_2513	-	hypothetical protein	4.13607	3.5421	3.65854	2.6057	3.83909	3.13212	0.81585
SAUSA300_2472	-	hypothetical protein	2.72269	2.04355	1.71848	2.17227	2.38312	1.94537	0.816313
SAUSA300_1067	-	anti protein	0.300325	0.499033	0.517369	0.135501	0.399679	0.326435	0.816744
SAUSA300_0410	-	tandem lipoprotein	1.34595	1.0289	0.934353	1.00547	1.18742	0.969913	0.816822
SAUSA300_1298	-	hypothetical protein	1.02841	1.31141	0.82779	1.08401	1.16991	0.9559	0.817071
SAUSA300_0198	-	hypothetical protein	1.52778	1.61807	1.3723	1.19888	1.57292	1.28559	0.817324
SAUSA300_0282	-	hypothetical protein	2.4569	1.74321	1.68209	1.75392	2.10006	1.71801	0.818076
SAUSA300_0072	-	hypothetical protein	2.35154	1.81692	2.04407	1.36762	2.08423	1.70585	0.818454
SAUSA300_2007	ilvB	acetolactate synthase large subunit	2.24409	1.57815	1.53639	1.59614	1.91112	1.56627	0.819553
SAUSA300_2644	gidB	16S rRNA methyltransferase GidB	0.62004	0.907801	0.251765	1.0012	0.763921	0.626485	0.820091
SAUSA300_0339	-	hypothetical protein	1.25893	2.00196	0.998193	1.67605	1.63045	1.33712	0.820095
SAUSA300_2520	-	transporter gate domain-containing protein	2.35667	2.62094	2.25202	1.83046	2.48881	2.04124	0.820167
SAUSA300_0876	-	hypothetical protein	2.24417	2.34814	2.13011	1.64287	2.29616	1.88649	0.821585
SAUSA300_1843	-	D-isomer specific 2-hydroxyacid dehydrogenase family protein	1.8231	1.36516	1.24774	1.37252	1.59413	1.31013	0.821845
SAUSA300_0930	-	lipoate-protein ligase A family protein	0.448748	0.85134	0.571921	0.496838	0.650044	0.53438	0.822067
SAUSA300_1445	scpA	hypothetical protein	0.141103	0.112462	0.0411343	0.16736	0.126783	0.104247	0.822252
SAUSA300_1028	-	iron transport associated domain-containing protein	1.41791	1.51921	1.25137	1.16491	1.46856	1.20814	0.822666
SAUSA300_0434	metB	cystathionine gamma-synthase	1.34014	1.0341	0.932296	1.02147	1.18712	0.976884	0.822902
SAUSA300_2341	narJ	respiratory nitrate reductase, subunit delta	2.8811	3.92735	2.59986	3.00527	3.40422	2.80256	0.823261
SAUSA300_0423	-	hypothetical protein	2.67857	3.2946	2.29831	2.61969	2.98659	2.459	0.823349
SAUSA300_1980	-	acetyltransferase	2.36607	2.19203	1.7233	2.03194	2.27905	1.87762	0.82386
SAUSA300_0120	sbnC	IucC family siderophore biosynthesis protein	1.6662	2.16251	1.83229	1.32407	1.91435	1.57818	0.824395
SAUSA300_0205	-	tandem lipoprotein	1.56762	1.1301	1.07957	1.14547	1.34886	1.11252	0.824783
SAUSA300_1487	-	replication initiation factor family protein	0.812703	1.00145	0.772204	0.724214	0.907077	0.748209	0.824857
SAUSA300_0939	-	glycosyl transferase, group 1 family protein	1.22899	0.951189	0.935723	0.863489	1.09009	0.899606	0.825258
SAUSA300_0301	-	hypothetical protein	2.46675	2.80069	2.20674	2.14037	2.63372	2.17355	0.825278
SAUSA300_2088	luxS	S-ribosylhomocysteinase	2.16721	1.84397	1.87238	1.44398	2.00559	1.65818	0.82678
SAUSA300_1927	-	phi77 ORF109-like protein	2.40115	3.1003	1.85185	2.69712	2.75073	2.27449	0.826868
SAUSA300_1177	cinA	competence/damage-inducible protein cinA	1.03687	0.452986	0.601743	0.630397	0.744926	0.61607	0.827021
SAUSA300_1864	-	hypothetical protein	2.43195	3.02499	2.57847	1.93649	2.72847	2.25748	0.827378
SAUSA300_0652	-	hypothetical protein	1.53846	1.51358	1.16844	1.3571	1.52602	1.26277	0.82749
SAUSA300_2238	ureA	urease subunit gamma	0.661765	0.876095	0.67485	0.5978	0.76893	0.636325	0.827546
SAUSA300_1580	-	luciferase family protein	1.58582	1.68688	1.58961	1.11907	1.63635	1.35434	0.827657
SAUSA300_1676	sgtA	transglycosylase	1.49864	1.0746	1.15776	0.974238	1.28662	1.066	0.828526
SAUSA300_2605	hisIE	bifunctional phosphoribosyl-AMP cyclohydrolase/phosphoribosyl-ATP pyrophosphatase protein	0.753348	0.944681	0.89318	0.513776	0.849015	0.703478	0.828582
SAUSA300_1725	-	putative translaldolase	0.353499	0.534954	0.394521	0.34198	0.444226	0.36825	0.82897
SAUSA300_2048	thiM	hydroxyethylthiazole kinase	1.70536	1.34225	1.30081	1.22596	1.5238	1.26339	0.829102
SAUSA300_0165	cap5N	capsular polysaccharide biosynthesis protein Cap5N	1.45857	2.45745	1.65848	1.59496	1.95801	1.62672	0.830805
SAUSA300_2446	-	hypothetical protein	2.89286	2.16465	1.93871	2.26391	2.52875	2.10131	0.830968
SAUSA300_2387	-	NAD dependent epimerase/dehydratase family protein	2.39686	1.60675	1.37059	1.96243	2.0018	1.66651	0.832504
SAUSA300_2371	bioB	biotin synthase	1.31024	1.17201	1.20972	0.857087	1.24112	1.0334	0.832634
SAUSA300_0180	-	integral membrane protein LmrP	1.48053	1.80712	1.24617	1.49311	1.64382	1.36964	0.833202
SAUSA300_1870	-	hypothetical protein	1.61265	1.63909	1.61932	1.09014	1.62587	1.35473	0.833237
SAUSA300_1906	-	hypothetical protein	0.904018	0.927212	0.706033	0.82014	0.915615	0.763087	0.833414
SAUSA300_2318	-	acetyltransferase	3.76838	4.07572	3.20753	3.33307	3.92205	3.2703	0.833824
SAUSA300_2251	-	dehydrogenase family protein	1.3284	1.05864	0.917664	1.0741	1.19352	0.99588	0.834407
SAUSA300_1198	-	putative GTP-binding protein	0.857434	0.518964	0.491438	0.657378	0.688199	0.574408	0.834654
SAUSA300_2155	lacA	galactose-6-phosphate isomerase subunit LacA	3.01429	1.71064	2.39024	1.55375	2.36246	1.972	0.834721
SAUSA300_0315	nanA	N-acetylneuraminate lyase	1.30102	1.36778	1.20015	1.02836	1.3344	1.11426	0.835024
SAUSA300_1907	-	hypothetical protein	1.18351	1.39882	0.665975	1.49148	1.29117	1.07873	0.835465
SAUSA300_1633	gap	glyceraldehyde 3-phosphate dehydrogenase 2	0.804109	0.7111	0.644312	0.622544	0.757605	0.633428	0.836093
SAUSA300_2549	bccT	BCCT family choline/carnitine/betaine transporter	2.12241	1.81907	1.86185	1.43483	1.97074	1.64834	0.836408
SAUSA300_1698	-	hypothetical protein	0.360763	0.207016	0.209966	0.265509	0.283889	0.237738	0.837432
SAUSA300_0785	-	acetyltransferase	2.20238	1.34752	1.1674	1.80668	1.77495	1.48704	0.837793
SAUSA300_1925	-	phiPVL ORF17-like protein	2.16912	1.61702	2.3912	0.781125	1.89307	1.58616	0.837879
SAUSA300_2608	hisH	imidazole glycerol phosphate synthase subunit HisH	1.15179	1.26714	0.957543	1.07096	1.20946	1.01425	0.838598
SAUSA300_0294	-	hypothetical protein	3.44684	2.47402	2.7699	2.19638	2.96043	2.48314	0.838776
SAUSA300_0468	-	TatD family hydrolase	0.12253	0.220009	0.175863	0.111476	0.17127	0.14367	0.838852
SAUSA300_0598	-	putative iron compound ABC transporter iron compound-binding protein	1.07247	1.43617	1.03179	1.07272	1.25432	1.05225	0.838901
SAUSA300_0199	-	hypothetical protein	1.95463	1.69293	1.24515	1.81645	1.82378	1.5308	0.839355
SAUSA300_2092	dps	general stress protein 20U	0.283251	0.331621	0.467246	0.0498396	0.307436	0.258543	0.840964
SAUSA300_0254	-	sensor histidine kinase	2.4	1.92817	1.72285	1.91852	2.16409	1.82069	0.841319
SAUSA300_2615	-	hypothetical protein	1.06208	1.42702	0.838218	1.25628	1.24455	1.04725	0.841466
SAUSA300_1194	-	alpha/beta fold family hydrolase	1.71927	1.69718	1.60186	1.27361	1.70822	1.43773	0.841653
SAUSA300_2349	-	formate/nitrite transporter family protein	1.87081	1.48936	1.72976	1.10095	1.68009	1.41535	0.842428
SAUSA300_2208	topB	DNA topoisomerase III	1.66485	1.85262	1.47151	1.49217	1.75874	1.48184	0.842559
SAUSA300_1656	-	universal stress protein	0.543592	0.454318	0.458313	0.382592	0.498955	0.420453	0.842666
SAUSA300_1609	-	type III leader peptidase family protein	1.7179	1.76703	1.323	1.61573	1.74247	1.46936	0.843264
SAUSA300_1898	-	hypothetical protein	1.59859	1.70937	1.81437	0.975658	1.65398	1.39502	0.843428
SAUSA300_0185	argJ	bifunctional ornithine acetyltransferase/N-acetylglutamate synthase protein	2.19952	1.42826	1.4245	1.63644	1.81389	1.53047	0.843751
SAUSA300_1637	-	hypothetical protein	1.46377	1.68031	1.42682	1.22617	1.57204	1.32649	0.843806
SAUSA300_2617	-	putative cobalt ABC transporter ATP-binding protein	1.9492	1.61148	1.63174	1.3741	1.78034	1.50292	0.844178
SAUSA300_2087	-	putative peptidase	2.2247	2.52766	1.8368	2.17645	2.37618	2.00662	0.844475
SAUSA300_0163	cap5L	capsular polysaccharide biosynthesis protein Cap5L	2.0467	1.96025	1.35303	2.03103	2.00348	1.69203	0.844546
SAUSA300_2302	tcaA	teicoplanin resistance associated membrane protein TcaA protein	1.10817	0.986443	0.844185	0.924927	1.04731	0.884556	0.844601
SAUSA300_0289	-	hypothetical protein	0.442547	0.0444033	0.312733	0.0986803	0.243475	0.205707	0.844879
SAUSA300_1851	-	hypothetical protein	0.759664	0.85574	0.729623	0.635814	0.807702	0.682718	0.84526
SAUSA300_1306	sucA	2-oxoglutarate dehydrogenase E1 component	1.88704	1.47191	1.1236	1.71584	1.67947	1.41972	0.845335
SAUSA300_0992	-	hypothetical protein	0.666793	1.38932	0.97734	0.761114	1.02805	0.869227	0.845506
SAUSA300_0236	-	PTS system, IIBC components	2.47269	3.22454	2.51971	2.30396	2.84862	2.41184	0.846669
SAUSA300_1033	-	iron/heme permease	1.41887	2.36818	1.46867	1.73795	1.89352	1.60331	0.846734
SAUSA300_0670	-	ABC transporter ATP-binding protein	1.00747	0.926815	0.623691	1.01482	0.967143	0.819255	0.847087
SAUSA300_2564	estA	tributyrin esterase	2.71321	2.98386	1.68209	3.14612	2.84853	2.4141	0.84749
SAUSA300_0213	-	Gfo/Idh/MocA family oxidoreductase	1.05014	2.3234	1.30811	1.55097	1.68677	1.42954	0.847501
SAUSA300_1266	trpF	N-(5'-phosphoribosyl)anthranilate isomerase	1.00067	0.95544	0.664724	0.993677	0.978057	0.8292	0.847804
SAUSA300_0430	-	hypothetical protein	1.59856	1.85597	1.54393	1.38759	1.72727	1.46576	0.848601
SAUSA300_0138	deoD	purine nucleoside phosphorylase	3.27976	2.45106	2.27793	2.58557	2.86541	2.43175	0.848655
SAUSA300_0662	-	acetyltransferase	1.69855	2.00405	0.989375	2.15297	1.8513	1.57117	0.848683
SAUSA300_1853	-	hypothetical protein	2.925	1.55915	1.5944	2.21319	2.24207	1.90379	0.849122
SAUSA300_1322	-	hypothetical protein	0.74323	0.922375	0.655171	0.759403	0.832803	0.707287	0.849286
SAUSA300_1976	-	succinyl-diaminopimelate desuccinylase	1.88383	1.14473	1.43344	1.14159	1.51428	1.28751	0.850247
SAUSA300_2273	-	Na+/H+ antiporter family protein	1.32533	1.34206	1.19867	1.07011	1.3337	1.13439	0.850559
SAUSA300_0679	-	hypothetical protein	1.63793	2.43434	1.88144	1.58241	2.03613	1.73193	0.850595
SAUSA300_0900	-	putative competence protein	1.45089	1.36778	1.29049	1.10982	1.40934	1.20015	0.851574
SAUSA300_0238	-	BglG family transcriptional antiterminator	1.15974	1.25193	1.13409	0.923308	1.20584	1.0287	0.853099
SAUSA300_2271	-	phosphosugar-binding transcriptional regulator	3.12297	3.0706	2.56015	2.73124	3.09679	2.6457	0.854337
SAUSA300_0253	scdA	cell wall biosynthesis protein ScdA	2.69841	3.06107	2.07601	2.84553	2.87974	2.46077	0.854511
SAUSA300_0982	-	hypothetical protein	0.328341	0.724777	0.555118	0.34531	0.526559	0.450214	0.855012
SAUSA300_2396	pnbA	para-nitrobenzyl esterase	1.30208	1.09693	0.983639	1.06827	1.19951	1.02596	0.855315
SAUSA300_0109	-	integral membrane domain-containing protein	2.3815	1.22721	1.49888	1.59033	1.80436	1.5446	0.856041
SAUSA300_1564	accB	acetyl-CoA carboxylase, biotin carboxyl carrier protein	0.947066	1.38678	0.79607	1.20257	1.16692	0.999322	0.856375
SAUSA300_1399	-	phiSLT ORF110-like protein	0.956633	0.966565	1.07272	0.574268	0.961599	0.823493	0.856379
SAUSA300_0030	-	putative glycerophosphoryl diester phosphodiesterase	2.60204	1.74278	1.56794	2.1535	2.17241	1.86072	0.856525
SAUSA300_2448	-	hypothetical protein	0.979925	0.99445	0.987505	0.703597	0.987187	0.845551	0.856525
SAUSA300_2577	manA	mannose-6-phosphate isomerase	3.50632	3.13564	3.05631	2.63506	3.32098	2.84569	0.856881
SAUSA300_1753	splF	serine protease SplF	1.60099	2.09098	1.53724	1.62835	1.84598	1.5828	0.857428
SAUSA300_2291	gltS	sodium/glutamate symporter	0.49402	0.373344	0.291456	0.452736	0.433682	0.372096	0.857993
SAUSA300_2236	-	hypothetical protein	1.52381	1.05532	0.853659	1.36104	1.28956	1.10735	0.858699
SAUSA300_2044	cls	cardiolipin synthetase	1.24689	1.02905	0.758808	1.19595	1.13797	0.977377	0.858877
SAUSA300_1674	-	putative serine protease HtrA	0.992268	0.934415	0.808352	0.847	0.963342	0.827676	0.859172
SAUSA300_2102	-	haloacid dehalogenase-like hydrolase	1.37061	2.37103	2.17357	1.04122	1.87082	1.60739	0.859191
SAUSA300_1203	-	hypothetical protein	0.531994	0.599291	0.841238	0.131737	0.565642	0.486488	0.860062
SAUSA300_0416	-	tandem lipoprotein	1.65043	1.09607	1.37007	0.992308	1.37325	1.18119	0.860141
SAUSA300_2260	-	inositol monophosphatase family protein	1.47321	2.38564	1.85997	1.45946	1.92943	1.65972	0.860212
SAUSA300_2355	-	putative lipoprotein	3.45334	2.97461	2.4332	3.09686	3.21397	2.76503	0.860315
SAUSA300_0616	-	putative monovalent cation/H+ antiporter subunit G	1.70693	1.74218	1.63664	1.3311	1.72456	1.48387	0.860438
SAUSA300_0481	mfd	transcription-repair coupling factor	1.51447	1.11949	0.966805	1.29975	1.31698	1.13328	0.860512
SAUSA300_0671	-	ABC transporter ATP-binding protein	1.23322	1.67757	1.19314	1.31227	1.45539	1.25271	0.860733
SAUSA300_1111	-	ribosomal RNA large subunit methyltransferase N	0.748626	0.759411	0.533667	0.764367	0.754019	0.649017	0.860744
SAUSA300_2505	-	acetyltransferase	1.46291	1.64484	1.31419	1.36153	1.55388	1.33786	0.86098
SAUSA300_2107	mtlA	PTS system, mannitol specific IIA component	1.9324	1.70061	1.51632	1.61311	1.8165	1.56472	0.86139
SAUSA300_0442	-	hypothetical protein	1.66364	1.9641	1.39736	1.72764	1.81387	1.5625	0.861418
SAUSA300_0122	-	IucA/IucC family siderophore biosynthesis protein	2.49744	2.28427	1.90739	2.21245	2.39085	2.05992	0.861582
SAUSA300_2143	-	hypothetical protein	0.727873	0.381129	0.396685	0.55968	0.554501	0.478182	0.862366
SAUSA300_1750	-	hypothetical protein	0.937801	0.71738	0.659744	0.768907	0.82759	0.714326	0.863139
SAUSA300_1110	sun	ribosomal RNA small subunit methyltransferase B	0.370313	0.831064	0.600723	0.436314	0.600688	0.518519	0.863207
SAUSA300_0546	sdrC	sdrC protein	1.84131	1.61348	1.41963	1.56308	1.72739	1.49135	0.863354
SAUSA300_0649	-	hypothetical protein	1.22159	0.461315	1.11891	0.334134	0.841453	0.726523	0.863415
SAUSA300_1722	-	hypothetical protein	0.683309	0.999132	0.761389	0.691333	0.84122	0.726361	0.863461
SAUSA300_0186	argC	N-acetyl-gamma-glutamyl-phosphate reductase	3.24675	2.29179	2.04572	2.73877	2.76927	2.39224	0.863853
SAUSA300_0398	-	superantigen-like protein	2.04613	1.3234	1.95122	0.959801	1.68477	1.45551	0.863924
SAUSA300_0701	-	hypothetical protein	1.29464	0.976596	0.951521	1.01099	1.13562	0.981256	0.864071
SAUSA300_1140	lytN	cell wall hydrolase	1.27835	1.47149	1.14905	1.22719	1.37492	1.18812	0.864139
SAUSA300_2207	-	xanthine/uracil permease family protein	3.85447	4.1009	4.06178	2.8148	3.97769	3.43829	0.864394
SAUSA300_0042	-	hypothetical protein	1.71157	1.77801	1.74351	1.27352	1.74479	1.50852	0.864585
SAUSA300_1716	-	hypothetical protein	1.77868	1.24141	1.47273	1.13931	1.51005	1.30602	0.864888
SAUSA300_0949	sspC	cysteine protease	1.03635	2.2234	0.903342	1.91638	1.62988	1.40986	0.865009
SAUSA300_1334	-	hypothetical protein	0.715681	0.891337	0.483933	0.907375	0.803509	0.695654	0.86577
SAUSA300_0748	-	hypothetical protein	1.61458	1.50827	1.23833	1.46605	1.56143	1.35219	0.865996
SAUSA300_2105	mtlF	PTS system, mannitol specific IIBC component	1.74334	1.81994	1.64944	1.43782	1.78164	1.54363	0.866408
SAUSA300_2569	arcB	ornithine carbamoyltransferase	1.90051	2.5076	1.76152	2.05892	2.20405	1.91022	0.866683
SAUSA300_2012	leuC	isopropylmalate isomerase large subunit	1.49813	1.24938	1.64492	0.736854	1.37376	1.19089	0.866885
SAUSA300_0834	-	D-isomer specific 2-hydroxyacid dehydrogenase	1.22505	1.28723	0.783782	1.39487	1.25614	1.08932	0.867198
SAUSA300_1975	-	Aerolysin/leukocidin family protein	1.29317	1.1229	0.998431	1.09827	1.20804	1.04835	0.867815
SAUSA300_2244	ureD	urease accessory protein UreD	1.33673	1.1307	0.778165	1.36469	1.23372	1.07143	0.868456
SAUSA300_1806	-	putative iron-sulfur cluster-binding protein	2.28916	1.07049	1.60425	1.31366	1.67983	1.45895	0.868514
SAUSA300_2390	opuCd	glycine betaine/carnitine/choline transport system permease	1.11979	1.0922	1.43029	0.492238	1.106	0.961265	0.86914
SAUSA300_2445	-	MerR family transcriptional regulator	3.59003	4.98227	4.35411	3.1075	4.28615	3.7308	0.870433
SAUSA300_1771	-	hypothetical protein	0.776515	0.531915	0.513263	0.626181	0.654215	0.569722	0.870848
SAUSA300_2021	-	S1 RNA-binding domain-containing protein	1.86152	2.52188	2.20836	1.61068	2.1917	1.90952	0.871249
SAUSA300_2287	-	hypothetical protein	1.9802	1.45355	1.4212	1.57414	1.71687	1.49767	0.872324
SAUSA300_2607	hisA	1-(5-phosphoribosyl)-5-[(5-phosphoribosylamino)methylideneamino] imidazole-4-carboxamide isomerase	2.09366	2.55319	1.88734	2.16802	2.32343	2.02768	0.872712
SAUSA300_1387	-	phiSLT ORF129-like protein	2.5625	1.68511	2	1.70732	2.1238	1.85366	0.872801
SAUSA300_1936	-	hypothetical protein	3.60222	3.39545	3.59779	2.51067	3.49883	3.05423	0.872928
SAUSA300_0706	-	putative osmoprotectant ABC transporter ATP-binding protein	1.89631	1.31528	1.40839	1.39607	1.60579	1.40223	0.873234
SAUSA300_0621	-	iron-dependent repressor	0.212264	0.446407	0.161068	0.414174	0.329336	0.287621	0.873336
SAUSA300_0986	-	cytochrome D ubiquinol oxidase, subunit I	0.618324	0.73971	0.557202	0.628963	0.679017	0.593082	0.873442
SAUSA300_0407	-	superantigen-like protein	2.27777	1.56164	1.72166	1.63199	1.91971	1.67683	0.873483
SAUSA300_2518	-	hydrolase family protein	1.8636	1.33454	1.1878	1.6068	1.59907	1.3973	0.873818
SAUSA300_1029	-	iron transport associated domain-containing protein	2.36979	2.82979	2.59711	1.94658	2.59979	2.27184	0.873857
SAUSA300_0674	-	aldo/keto reductase family oxidoreductase	1.29977	1.81653	1.19841	1.52532	1.55815	1.36186	0.874026
SAUSA300_1371	recQ	ATP-dependent DNA helicase RecQ	1.20035	1.64134	1.21675	1.26975	1.42084	1.24325	0.875008
SAUSA300_0154	cap5C	capsular polysaccharide biosynthesis protein Cap5C	1.68618	1.30799	1.17286	1.44757	1.49709	1.31022	0.875178
SAUSA300_2441	fnbA	fibronectin binding protein A	1.92576	1.75634	1.4404	1.78297	1.84105	1.61168	0.875415
SAUSA300_2587	-	accessory secretory protein Asp1	1.62491	1.69409	1.78456	1.12273	1.6595	1.45364	0.875952
SAUSA300_0891	oppA	oligopeptide ABC transporter substrate-binding protein	0.881969	0.926483	0.826228	0.757926	0.904226	0.792077	0.875972
SAUSA300_0038	ccrA	cassette chromosome recombinase A	4.09697	3.44735	3.07965	3.5299	3.77216	3.30478	0.876096
SAUSA300_2543	-	hypothetical protein	2.36735	1.7465	2.27126	1.33437	2.05693	1.80281	0.87646
SAUSA300_1267	trpB	tryptophan synthase subunit beta	2.16817	2.20057	1.63593	2.19419	2.18437	1.91506	0.876709
SAUSA300_0678	-	hypothetical protein	1.98214	2.11489	1.7555	1.8383	2.04852	1.7969	0.87717
SAUSA300_0258	-	GntR family transcriptional regulator	0.814536	1.10638	0.772595	0.912851	0.96046	0.842723	0.877417
SAUSA300_0145	-	phosphonate ABC transporter phosphonate-binding protein	2.57653	1.67234	1.78152	1.94864	2.12444	1.86508	0.877918
SAUSA300_1763	epiP	lantibiotic epidermin leader peptide processing serine protease EpiP	1.26168	1.30801	1.24758	1.00866	1.28485	1.12812	0.87802
SAUSA300_2568	arcD	arginine/ornithine antiporter	1.26042	1.60851	1.25433	1.26468	1.43446	1.2595	0.878031
SAUSA300_0271	-	ABC transporter ATP-binding protein	2.02841	2.03404	1.82311	1.74715	2.03123	1.78513	0.878843
SAUSA300_0304	-	hypothetical protein	0.753348	1.31715	0.956978	0.863821	1.03525	0.9104	0.8794
SAUSA300_0241	-	PTS system, sorbitol-specific IIC component	1.72943	1.89824	1.4424	1.74875	1.81383	1.59558	0.879671
SAUSA300_0675	-	hypothetical protein	1.32312	1.24725	0.87375	1.38772	1.28519	1.13074	0.879823
SAUSA300_0789	-	putative thioredoxin	6.22768	4.13912	3.8062	5.31582	5.1834	4.56101	0.879927
SAUSA300_1719	arsC	arsenate reductase	1.36905	1.94539	1.45438	1.46341	1.65722	1.4589	0.880329
SAUSA300_1706	-	hypothetical protein	0.783022	0.992232	0.833082	0.731636	0.887627	0.782359	0.881405
SAUSA300_2150	lacE	PTS system, lactose-specific IIBC component	1.31051	1.18305	0.786132	1.41175	1.24678	1.09894	0.881425
SAUSA300_1979	-	cation transport family protein	0.998733	1.87234	1.40323	1.12796	1.43554	1.26559	0.881618
SAUSA300_2360	-	multidrug resistance protein	1.19626	1.25924	0.935793	1.23004	1.22775	1.08291	0.882032
SAUSA300_2305	-	transposase, truncation	2.36942	2.0516	2.41644	1.48374	2.21051	1.95009	0.882191
SAUSA300_1210	-	hypothetical protein	2.05676	1.28571	1.97122	0.977545	1.67124	1.47438	0.882211
SAUSA300_1652	-	hypothetical protein	1.35369	0.827728	0.935396	0.990034	1.09071	0.962715	0.882652
SAUSA300_2140	-	hypothetical protein	1.16958	1.20023	1.23529	0.861269	1.18491	1.04828	0.884693
SAUSA300_1107	-	hypothetical protein	0.998884	1.60486	0.793651	1.50987	1.30187	1.15176	0.884695
SAUSA300_2586	-	hypothetical protein	3.09504	2.56364	2.26034	2.74806	2.82934	2.5042	0.885082
SAUSA300_0751	-	Arg tRNA	7.36607	9.54894	6.23306	8.76242	8.4575	7.49774	0.886519
SAUSA300_0351	-	hypothetical protein	2.22656	2.45745	2.06004	2.09392	2.342	2.07698	0.886839
SAUSA300_2252	-	hypothetical protein	1.56304	0.363259	0.892326	0.816313	0.963152	0.85432	0.887004
SAUSA300_0778	-	hypothetical protein	3.1355	1.68961	1.41081	2.86944	2.41256	2.14012	0.887077
SAUSA300_2152	lacD	tagatose 1,6-diphosphate aldolase	1.75149	2.68794	2.1364	1.80217	2.21972	1.96929	0.88718
SAUSA300_1223	-	hypothetical protein	1.18106	1.00269	0.99482	0.942792	1.09188	0.968806	0.887286
SAUSA300_1857	-	hypothetical protein	2.07589	2.2383	1.28275	2.54743	2.1571	1.91509	0.887808
SAUSA300_2603	lip	triacylglycerol lipase	0.918367	1.81763	1.16974	1.25976	1.368	1.21475	0.887976
SAUSA300_1705	-	putative drug transporter	1.56874	0.741935	1.0811	0.971336	1.15534	1.02622	0.888239
SAUSA300_1382	lukS-PV	Panton-Valentine leukocidin, LukS-PV	1.33185	0.929362	1.19241	0.817224	1.1306	1.00482	0.888745
SAUSA300_1897	-	sodium-dependent transporter	2.27153	1.53191	1.6672	1.71331	1.90172	1.69026	0.888802
SAUSA300_0229	-	putative acyl-CoA transferase FadX	1.75672	1.63611	1.58043	1.43522	1.69641	1.50782	0.888829
SAUSA300_1715	ribD	riboflavin biosynthesis protein	2.59979	2.21527	2.62368	1.6579	2.40753	2.14079	0.889206
SAUSA300_1070	-	hypothetical protein	0.951849	1.75076	1.42276	0.980772	1.3513	1.20177	0.889339
SAUSA300_0012	-	putative homoserine O-acetyltransferase	1.01967	1.03608	0.573099	1.25551	1.02787	0.914307	0.889513
SAUSA300_1796	-	hypothetical protein	1.61983	1.68665	1.86314	1.08196	1.65324	1.47255	0.890706
SAUSA300_1043	mutS2	recombination and DNA strand exchange inhibitor protein	0.271621	0.457694	0.317745	0.332188	0.364657	0.324967	0.891157
SAUSA300_1479	-	hypothetical protein	2.1465	1.88102	1.14715	2.44317	2.01376	1.79516	0.891447
SAUSA300_0066	argR	arginine repressor	1.71927	2.9238	2.04197	2.0987	2.32153	2.07033	0.891796
SAUSA300_2556	-	ABC transporter protein	1.65128	1.36799	1.29701	1.3962	1.50963	1.34661	0.892011
SAUSA300_0157	cap5F	capsular polysaccharide biosynthesis protein Cap5F	2.69444	3.11017	1.96728	3.21188	2.9023	2.58958	0.89225
SAUSA300_2298	-	multidrug resistance protein B, drug resistance transporter	1.15345	1.3748	0.897997	1.35876	1.26412	1.12838	0.892616
SAUSA300_1756	splC	serine protease SplC	0.911458	1.61259	1.18187	1.07178	1.26202	1.12683	0.892872
SAUSA300_0365	-	hypothetical protein	0.717262	0.0680851	0.28907	0.412526	0.392674	0.350798	0.893358
SAUSA300_0961	qoxC	quinol oxidase, subunit III	0.0347222	0.0775414	0.0341263	0.0662451	0.0561318	0.0501857	0.894069
SAUSA300_1391	-	phiSLT ORF527-like protein	1.79621	1.21181	1.36816	1.32131	1.50401	1.34473	0.894098
SAUSA300_0879	-	isopropylmalate synthase-like protein	1.14661	0.96949	0.93807	0.954475	1.05805	0.946272	0.894357
SAUSA300_2344	-	uroporphyrin-III C-methyl transferase	1.30785	1.67336	1.25959	1.40845	1.4906	1.33402	0.894953
SAUSA300_2164	-	hypothetical protein	0.123424	0.61577	0.334768	0.326797	0.369597	0.330783	0.894982
SAUSA300_0255	-	two-component response regulator	1.62775	2.14198	1.56348	1.8119	1.88486	1.68769	0.895389
SAUSA300_1190	glpP	glycerol uptake operon antiterminator regulatory protein	1.45408	1.934	1.69238	1.34211	1.69404	1.51725	0.895638
SAUSA300_2130	-	UTP-glucose-1-phosphate uridylyltransferase family protein	1.29608	0.770075	1.01505	0.83632	1.03308	0.925683	0.896043
SAUSA300_1378	-	hypothetical protein	2.04351	1.18669	1.4075	1.48861	1.6151	1.44805	0.896569
SAUSA300_0061	arcC	carbamate kinase	3.19878	4.4273	3.41953	3.4189	3.81304	3.41921	0.896715
SAUSA300_2565	clfB	clumping factor B	1.39225	1.40594	1.18966	1.32056	1.3991	1.25511	0.897087
SAUSA300_0404	-	superantigen-like protein	1.0967	1.56242	0.942544	1.44364	1.32956	1.19309	0.897359
SAUSA300_0894	oppD	oligopeptide ABC transporter ATP-binding protein	1.4735	2.49071	1.44535	2.11314	1.9821	1.77924	0.897654
SAUSA300_1460	-	M20/M25/M40 family peptidase	1.40314	0.908699	1.11488	0.962231	1.15592	1.03856	0.898468
SAUSA300_1718	arsB	aresenical pump membrane protein	0.979353	0.8125	0.683858	0.926279	0.895926	0.805069	0.898588
SAUSA300_0024	-	metallo-beta-lactamase family protein	1.02604	1.30284	1.0332	1.05992	1.16444	1.04656	0.898767
SAUSA300_1396	-	phiSLT ORF151-like protein, major tail protein	1.77915	1.13141	0.924597	1.69377	1.45528	1.30918	0.899607
SAUSA300_0283	-	essC protein	1.96694	1.87829	1.64243	1.81685	1.92262	1.72964	0.899628
SAUSA300_1437	-	phiSLT ORF204-like protein	0.93318	1.14345	0.594458	1.27488	1.03831	0.934668	0.90018
SAUSA300_0871	-	hypothetical protein	1.16103	0.702128	0.596206	1.08208	0.93158	0.839141	0.900771
SAUSA300_0246	-	putative alcohol dehydrogenase	3.62069	3.41991	3.78469	2.55895	3.5203	3.17182	0.901009
SAUSA300_2409	-	oligopeptide ABC transporter permease	1.97449	2.30699	1.40986	2.4487	2.14074	1.92928	0.901221
SAUSA300_0825	-	2-nitropropane dioxygenase family oxidoreductase	0.797194	0.868748	0.908035	0.593625	0.832971	0.75083	0.901388
SAUSA300_1681	acuC	acetoin utilization protein AcuC	1.06997	1.48936	1.08254	1.2254	1.27967	1.15397	0.901774
SAUSA300_2091	deoD	purine nucleoside phosphorylase	0.442177	0.239784	0.205044	0.410089	0.34098	0.307567	0.902007
SAUSA300_2497	-	aminotransferase, class I	2.51582	2.93402	2.23835	2.67772	2.72492	2.45803	0.902058
SAUSA300_0711	-	hypothetical protein	1.81715	1.28019	1.60948	1.18516	1.54867	1.39732	0.902268
SAUSA300_2401	-	addiction module antitoxin	0.0974026	0.694391	0.217623	0.496838	0.395897	0.357231	0.902334
SAUSA300_1877	-	hypothetical protein	0.996265	0.907512	1.23979	0.479325	0.951888	0.859558	0.903003
SAUSA300_0156	cap5E	capsular polysaccharide biosynthesis protein Cap5E	0.978316	0.931915	0.834624	0.890437	0.955116	0.862531	0.903064
SAUSA300_1034	srtB	sortase B	0.62716	0.963624	0.615584	0.821022	0.795392	0.718303	0.90308
SAUSA300_0694	-	hypothetical protein	1.64732	0.941033	1.23113	1.10724	1.29418	1.16918	0.903418
SAUSA300_0151	adhE	bifunctional acetaldehyde-CoA/alcohol dehydrogenase	2.22727	1.47518	1.87197	1.47546	1.85123	1.67372	0.904112
SAUSA300_2206	-	hypothetical protein	1.98413	1.51584	1.5417	1.62602	1.74998	1.58386	0.905072
SAUSA300_0878	-	LysR family transcriptional regulator	1.08305	1.24395	0.910767	1.19538	1.1635	1.05307	0.905092
SAUSA300_1987	-	carbon-nitrogen family hydrolase	1.80372	1.43308	1.24574	1.6843	1.6184	1.46502	0.905227
SAUSA300_2347	nirR	nitrite reductase transcriptional regulator NirR	1.83129	2.15514	1.35595	2.25647	1.99321	1.80621	0.906182
SAUSA300_1905	-	hypothetical protein	2.36842	3.62822	2.96677	2.46933	2.99832	2.71805	0.906524
SAUSA300_1559	-	putative enterotoxin type A	1.25649	0.533849	0.751417	0.872136	0.895171	0.811776	0.906839
SAUSA300_1548	-	ComE operon protein 2	1.83801	2.56049	1.44535	2.54355	2.19925	1.99445	0.906878
SAUSA300_2476	ptsG	phosphotransferase system, glucose-specific IIABC component	1.91131	1.42979	1.37398	1.65914	1.67055	1.51656	0.907822
SAUSA300_0359	-	trans-sulfuration enzyme family protein	1.82218	2.58016	2.14766	1.84931	2.20117	1.99849	0.907919
SAUSA300_1243	sbcC	exonuclease SbcC	0.654885	0.675752	0.540886	0.667242	0.665318	0.604064	0.907932
SAUSA300_1517	-	endonuclease IV	0.184152	0.243351	0.211721	0.176434	0.213751	0.194077	0.907959
SAUSA300_0110	-	GntR family transcriptional regulator	2.20785	2.33479	2.08034	2.04448	2.27132	2.06241	0.908022
SAUSA300_2374	-	ABC transporter ATP-binding/permease	1.45014	1.06354	1.41867	0.865754	1.25684	1.14221	0.908794
SAUSA300_2110	fmtB	truncated FmtB protein	1.36248	1.7316	1.4474	1.36714	1.54704	1.40727	0.909653
SAUSA300_0147	-	5' nucleotidase family protein	1.46236	1.91489	1.57556	1.49804	1.68862	1.5368	0.91009
SAUSA300_0221	pflA	pyruvate formate-lyase activating enzyme	2.55728	3.21156	2.97208	2.28222	2.88442	2.62715	0.910807
SAUSA300_0945	-	isochorismate synthase family protein	0.0651042	0.213948	0.0903342	0.16394	0.139526	0.127137	0.911207
SAUSA300_0436	-	ABC transporter permease	2.99637	2.00793	2.0042	2.55615	2.50215	2.28017	0.911286
SAUSA300_1193	glpD	aerobic glycerol-3-phosphate dehydrogenase	0.431911	0.159834	0.282019	0.257783	0.295872	0.269901	0.912222
SAUSA300_0037	ccrB	cassette chromosome recombinase B	2.63557	1.41714	1.83486	1.8647	2.02635	1.84978	0.912862
SAUSA300_1206	-	hypothetical protein	0.811012	1.23404	1.05691	0.811503	1.02253	0.934207	0.913625
SAUSA300_0396	set7	superantigen-like protein	0.679491	1.54881	0.951166	1.08534	1.11415	1.01825	0.913927
SAUSA300_0890	oppF	oligopeptide ABC transporter ATP-binding protein	1.70238	1.43546	1.25565	1.61277	1.56892	1.43421	0.914136
SAUSA300_0450	treR	trehalose operon repressor	1.41369	1.80547	1.45395	1.4889	1.60958	1.47143	0.914167
SAUSA300_2235	-	iron compound ABC transporter iron compound-binding protein	2.02892	1.39981	1.47434	1.66175	1.71436	1.56804	0.914649
SAUSA300_2582	-	hypothetical protein	1.50376	1.4483	1.40335	1.29796	1.47603	1.35066	0.915059
SAUSA300_2492	-	acetyltransferase family protein	3.59978	2.83381	3.35457	2.53912	3.2168	2.94685	0.916082
SAUSA300_0419	-	tandem lipoprotein	2.08815	2.18759	1.53727	2.37986	2.13787	1.95857	0.916129
SAUSA300_0299	-	hypothetical protein	1.2449	1.87234	1.12273	1.73442	1.55862	1.42857	0.916562
SAUSA300_0209	-	putative maltose ABC transporter maltose-binding protein	1.52232	1.31362	1.3042	1.29584	1.41797	1.30002	0.91682
SAUSA300_0957	-	hypothetical protein	0.444079	0.0783875	0.0713165	0.407693	0.261233	0.239505	0.916823
SAUSA300_2229	modB	molybdenum ABC transporter permease ModB	1.44345	2.18298	1.77356	1.55149	1.81322	1.66253	0.916894
SAUSA300_1421	-	phiSLT ORF122-like protein, DNA polymerase	1.89413	2.97872	0.875382	3.59294	2.43643	2.23416	0.916981
SAUSA300_2230	modA	molybdenum ABC transporter molybdenum-binding protein ModA	0.851084	0.842553	1.01142	0.542005	0.846819	0.776713	0.917213
SAUSA300_1694	trmB	tRNA (guanine-N(7)-)-methyltransferase	0.485248	1.2988	0.623503	1.01331	0.892023	0.818409	0.917475
SAUSA300_1417	-	phiSLT ORF 175-like protein	1.70759	2.2266	2.26965	1.34372	1.96709	1.80668	0.918454
SAUSA300_0371	-	hypothetical protein	1.79924	2.69504	1.56032	2.56768	2.24714	2.064	0.918501
SAUSA300_2641	-	hypothetical protein	1.02744	0.190238	0.52075	0.5978	0.60884	0.559275	0.918591
SAUSA300_1901	aldA2	aldehyde dehydrogenase	0.785714	1.19489	0.980126	0.839657	0.990304	0.909892	0.9188
SAUSA300_1714	ribE	riboflavin synthase subunit alpha	1.13636	1.59574	1.41455	1.09633	1.36605	1.25544	0.919027
SAUSA300_0218	-	sensor histidine kinase family protein	2.11248	1.8813	1.74505	1.92555	1.99689	1.8353	0.919078
SAUSA300_1064	-	TRAP family protein	1.21878	1.50798	1.33031	1.17611	1.36338	1.25321	0.919193
SAUSA300_0636	-	dihydroxyacetone kinase subunit DhaK	1.39447	1.2766	1.52502	0.931572	1.33553	1.22829	0.919704
SAUSA300_2224	moeA	molybdopterin biosynthesis protein A	2.05331	2.83944	2.41697	2.08452	2.44637	2.25074	0.920031
SAUSA300_0977	-	cobalt transport family protein	1.35867	1.08847	1.14106	1.11135	1.22357	1.12621	0.920428
SAUSA300_0462	-	hypothetical protein	1.16203	1.21777	0.946517	1.24542	1.1899	1.09597	0.921058
SAUSA300_0034	-	IS1272, transposase	2.0146	2.54454	1.88611	2.31539	2.27957	2.10075	0.921555
SAUSA300_1562	-	LamB/YcsF family protein	2.92553	1.69488	1.86434	2.39866	2.31021	2.1315	0.922646
SAUSA300_1343	nth	endonuclease III	0.32967	0.935352	0.437774	0.729623	0.632511	0.583698	0.922827
SAUSA300_1944	-	phi77 ORF026-like protein phage transcriptional activator	4.50335	6.03191	3.58867	6.14696	5.26763	4.86782	0.924099
SAUSA300_1867	-	hypothetical protein	1.47321	1.66883	1.50557	1.39822	1.57102	1.45189	0.924173
SAUSA300_1304	-	hypothetical protein	0.549812	1.243	0.723863	0.933454	0.896407	0.828658	0.924422
SAUSA300_2256	-	putative N-acetylmuramoyl-L-alanine amidase	0.630252	1.0922	0.699648	0.892715	0.861225	0.796181	0.924475
SAUSA300_2248	-	AraC family transcriptional regulator	1.70776	1.53677	1.47881	1.52094	1.62226	1.49988	0.924557
SAUSA300_2139	-	putative transporter	1.91396	1.46267	1.70157	1.424	1.68832	1.56278	0.925646
SAUSA300_0734	-	putative comf operon protein 1	2.98469	2.44405	2.3616	2.66603	2.71437	2.51381	0.926113
SAUSA300_0175	-	putative lipoprotein	0.986201	2.24629	1.522	1.47546	1.61625	1.49873	0.927288
SAUSA300_0909	-	RluA family pseudouridine synthase	1.41727	1.14624	1.26068	1.1166	1.28176	1.18864	0.927351
SAUSA300_0319	-	hypothetical protein	1.81607	2.72638	2.12827	2.08537	2.27123	2.10682	0.927613
SAUSA300_0211	-	maltose ABC transporter permease	2.2619	1.38889	2.01746	1.3707	1.8254	1.69408	0.928062
SAUSA300_0987	-	cytochrome D ubiquinol oxidase, subunit II	0.79438	1.59199	0.981986	1.23439	1.19319	1.10819	0.928765
SAUSA300_2047	thiE	thiamine-phosphate pyrophosphorylase	3.12589	1.50383	2.04246	2.25836	2.31486	2.15041	0.928957
SAUSA300_1768	lukD	leukotoxin LukD	1.72257	0.991041	0.984168	1.53776	1.3568	1.26096	0.929364
SAUSA300_0593	-	hypothetical protein	1.12696	2.3041	1.33849	1.85075	1.71553	1.59462	0.92952
SAUSA300_2529	-	hypothetical protein	2.25103	1.71358	1.94566	1.74067	1.98231	1.84317	0.929808
SAUSA300_0369	-	hypothetical protein	2.12532	1.20137	1.4112	1.68409	1.66334	1.54765	0.930443
SAUSA300_1085	-	hypothetical protein	1.74513	1.23017	1.24483	1.52405	1.48765	1.38444	0.930621
SAUSA300_2284	-	hypothetical protein	0.803571	1.27837	1.14894	0.791836	1.04097	0.970387	0.932195
SAUSA300_2294	-	hypothetical protein	2.19612	1.30754	1.38478	1.88265	1.75183	1.63372	0.932574
SAUSA300_2547	-	hypothetical protein	0.688776	0.898936	0.861401	0.619435	0.793856	0.740418	0.932686
SAUSA300_0260	bglA	6-phospho-beta-glucosidase	2.27833	1.22084	1.45781	1.80876	1.74958	1.63328	0.933529
SAUSA300_1939	-	phi77 ORF015-like protein protease	2.25351	1.84156	1.77113	2.0527	2.04754	1.91191	0.933764
SAUSA300_1342	-	hypothetical protein	0.856855	0.590254	0.295772	1.0556	0.723554	0.675686	0.933842
SAUSA300_0917	-	hypothetical protein	0.0530134	0.0972644	0.0645245	0.0758162	0.0751389	0.0701703	0.933875
SAUSA300_0108	-	myosin-cross-reactive antigen	1.20068	1.7862	1.31021	1.47995	1.49344	1.39508	0.934139
SAUSA300_2507	-	hypothetical protein	2.45326	1.96421	1.68341	2.44434	2.20873	2.06387	0.934415
SAUSA300_1256	msrA	methionine sulfoxide reductase A	1.01877	2.43535	1.20214	2.02557	1.72706	1.61386	0.934451
SAUSA300_0070	-	putative lysophospholipase	1.55577	1.34072	1.34573	1.3612	1.44824	1.35347	0.934556
SAUSA300_0112	lctP	L-lactate permease	0.904549	0.960486	1.03132	0.712458	0.932518	0.871887	0.934981
SAUSA300_0808	-	hypothetical protein	10.0026	2.50063	1.81731	9.87566	6.25163	5.84648	0.935194
SAUSA300_2403	-	putative lipoprotein	2.06101	1.39615	1.38943	1.84432	1.72858	1.61688	0.935377
SAUSA300_0415	lpl3	tandem lipoprotein	1.56365	1.15371	1.04663	1.49636	1.35868	1.27149	0.93583
SAUSA300_0797	-	ABC transporter permease	0.931122	0.683891	0.75413	0.758162	0.807507	0.756146	0.936396
SAUSA300_1547	-	DNA internalization-related competence protein ComEC/Rec2	1.30261	1.4319	1.15418	1.40825	1.36726	1.28121	0.93707
SAUSA300_2033	kdpB	potassium-transporting ATPase subunit B	1.65179	1.56383	1.48048	1.53568	1.60781	1.50808	0.937973
SAUSA300_0063	-	cyclic nucleotide-binding domain-containing protein	2.06213	2.4847	2.12347	2.14173	2.27342	2.1326	0.93806
SAUSA300_0612	-	putative monovalent cation/H+ antiporter subunit C	1.90476	2.50456	2.03897	2.0992	2.20466	2.06908	0.938505
SAUSA300_1245	opuD	glycine betaine transporter opuD	0.784192	0.478311	0.568966	0.616058	0.631251	0.592512	0.938631
SAUSA300_0210	-	maltose ABC transporter permease	0.94351	1.79787	1.25469	1.31853	1.37069	1.28661	0.938659
SAUSA300_2494	-	copper-translocating P-type ATPase	1.56187	1.36206	1.32127	1.42505	1.46197	1.37316	0.939253
SAUSA300_1214	-	hypothetical protein	0.816406	1.90505	1.51931	1.03743	1.36073	1.27837	0.939474
SAUSA300_0176	-	ABC transporter permease	1.09023	0.684211	0.792406	0.876401	0.887218	0.834403	0.940471
SAUSA300_0733	-	degV family protein	0.46875	0.608511	0.704607	0.308642	0.53863	0.506625	0.940579
SAUSA300_0311	-	PfkB family carbohydrate kinase	1.01786	1.425	1.19072	1.10772	1.22143	1.14922	0.940883
SAUSA300_1970	-	putative exonuclease	1.16254	1.04863	0.988607	1.09231	1.10558	1.04046	0.941092
SAUSA300_2485	-	methylated DNA-protein cysteine methyltransferase	1.24188	0.65893	1.00189	0.787003	0.950406	0.894446	0.941119
SAUSA300_2161	hysA	hyaluronate lyase	1.5785	1.70828	1.54004	1.55636	1.64339	1.5482	0.942076
SAUSA300_2253	ssaA	secretory antigen precursor SsaA	4.24107	3.98656	5.17045	2.58166	4.11382	3.87605	0.942203
SAUSA300_0040	-	hypothetical protein	0.875	0.905532	0.948509	0.729901	0.890266	0.839205	0.942645
SAUSA300_1084	-	hypothetical protein	0.479551	1.0954	0.448757	1.03593	0.787476	0.742343	0.942687
SAUSA300_0332	-	PTS system, IIA component	3.22704	3.3921	2.35998	3.88115	3.30957	3.12056	0.942891
SAUSA300_0688	-	aldo/keto reductase family oxidoreductase	0.918561	0.858156	0.885207	0.790425	0.888358	0.837816	0.943106
SAUSA300_0517	-	RNA methyltransferase	0.591931	0.689519	0.853157	0.355482	0.640725	0.604319	0.94318
SAUSA300_1381	lukF-PV	Panton-Valentine leukocidin, LukF-PV	1.925	1.4105	1.55285	1.5935	1.66775	1.57317	0.94329
SAUSA300_0673	-	cobalamin synthesis protein/P47K family protein	0.934066	2.21342	1.99778	0.97283	1.57374	1.4853	0.943803
SAUSA300_2109	fmtB	truncated FmtB protein	1.22329	1.35885	1.04046	1.39716	1.29107	1.21881	0.944026
SAUSA300_1353	-	hypothetical protein	0.837054	0.973404	0.580115	1.12918	0.905229	0.854647	0.944122
SAUSA300_0293	-	hypothetical protein	1.2633	3.15618	1.88356	2.2968	2.20974	2.09018	0.945895
SAUSA300_1945	-	phi77 ORF071-like protein	8.00272	4.94727	6.18986	6.06418	6.47499	6.12702	0.946258
SAUSA300_0953	-	hypothetical protein	1.28906	1.26872	1.24921	1.17435	1.27889	1.21178	0.947522
SAUSA300_0512	-	PilT domain-containing protein	2.42424	1.71889	1.09815	2.82865	2.07157	1.9634	0.947786
SAUSA300_2449	-	putative transporter	2.21623	2.40025	2.51147	1.86572	2.30824	2.18859	0.948165
SAUSA300_1312	-	acetyltransferase	0.629464	0.965957	0.677507	0.836237	0.797711	0.756872	0.948805
SAUSA300_2334	-	hypothetical protein	1.98543	2.65211	2.50321	1.8994	2.31877	2.2013	0.94934
SAUSA300_0859	-	NADH-dependent flavin oxidoreductase	0.938515	1.78014	1.3906	1.19077	1.35933	1.29068	0.949502
SAUSA300_1456	-	alpha-D-1,4-glucosidase	1.51427	1.39514	1.64537	1.11789	1.4547	1.38163	0.949767
SAUSA300_0196	hsdR	type I restriction-modification enzyme, R subunit	1.21444	1.35624	1.18164	1.26048	1.28534	1.22106	0.949989
SAUSA300_2288	-	ABC transporter ATP-binding protein	2.46032	2.44174	1.92713	2.7301	2.45103	2.32862	0.950056
SAUSA300_0656	-	hypothetical protein	0.866935	1.90254	1.71344	0.917912	1.38474	1.31567	0.950126
SAUSA300_0812	-	hypothetical protein	3.68249	4.01038	3.7709	3.53846	3.84644	3.65468	0.950148
SAUSA300_1966	-	phi77 ORF014-like protein, phage anti-repressor protein	5.26568	2.63103	4.25012	3.25534	3.94836	3.75273	0.950453
SAUSA300_2420	-	hypothetical protein	1.23825	1.74692	1.38354	1.45486	1.49259	1.4192	0.950832
SAUSA300_0584	-	hypothetical protein	0.81987	0.891591	0.917681	0.709769	0.85573	0.813725	0.950913
SAUSA300_1613	-	putative abrB protein	1.12964	1.12516	1.16682	0.977735	1.1274	1.07228	0.951107
SAUSA300_2435	-	cell wall surface anchor family protein	1.16274	2.02515	1.82311	1.20925	1.59394	1.51618	0.951211
SAUSA300_0346	-	hypothetical protein	1.73422	1.19015	1.307	1.47522	1.46218	1.39111	0.951394
SAUSA300_0344	-	putative lipoprotein	0.923363	1.55532	1.50181	0.857422	1.23934	1.17961	0.951808
SAUSA300_2620	-	hypothetical protein	1.14286	1.08328	0.801394	1.31888	1.11307	1.06014	0.952444
SAUSA300_1403	-	phiSLT ORF412-like protein, portal protein	0.969828	1.03693	0.746815	1.165	1.00338	0.955908	0.952689
SAUSA300_2630	nixA	high-affinity nickel-transporter	1.79476	1.78091	1.69743	1.71208	1.78784	1.70475	0.953529
SAUSA300_2478	cidB	hypothetical protein	1.40856	1.39252	1.19459	1.47728	1.40054	1.33593	0.953872
SAUSA300_1383	-	phiSLT ORF484-like protein, lysin	1.58006	1.84165	1.37204	1.89258	1.71086	1.63231	0.95409
SAUSA300_2016	rrlD	23S ribosomal RNA	0.149312	0.107533	0.112307	0.132755	0.128423	0.122531	0.954123
SAUSA300_2621	-	hypothetical protein	2.08929	1.17447	1.37824	1.73635	1.63188	1.5573	0.954299
SAUSA300_0451	-	acetyltransferase	2.27009	2.53351	1.49051	3.09395	2.4018	2.29223	0.954381
SAUSA300_1550	-	hypothetical protein	1.31281	1.42009	1.32455	1.28569	1.36645	1.30512	0.955117
SAUSA300_0337	glpT	glycerol-3-phosphate transporter	1.53133	1.86792	1.81308	1.43427	1.69963	1.62367	0.95531
SAUSA300_2304	-	hypothetical protein	2.83245	2.88094	2.50197	2.95652	2.85669	2.72925	0.955387
SAUSA300_2484	-	hydroxymethylglutaryl-CoA synthase	0.0555174	0.00327332	0	0.0561694	0.0293954	0.0280847	0.955412
SAUSA300_0788	-	nitroreductase family protein	1.96722	2.31803	2.1181	1.97903	2.14263	2.04857	0.956101
SAUSA300_2431	-	putative helicase	1.16951	1.339	1.11323	1.28516	1.25426	1.1992	0.956101
SAUSA300_0556	-	SIS domain-containing protein	2.5865	3.76596	3.06007	3.02055	3.17623	3.04031	0.957209
SAUSA300_0174	-	hypothetical protein	0.940126	0.55486	0.988363	0.442815	0.747493	0.715589	0.957318
SAUSA300_0809	-	putative DNA primase	2.38081	2.62979	2.52852	2.27033	2.5053	2.39942	0.957739
SAUSA300_1807	-	amino acid ABC transporter ATP-binding protein	0.757415	1.01262	0.750233	0.945447	0.885018	0.84784	0.957992
SAUSA300_2014	ilvA	threonine dehydratase	0.936237	1.26515	1.04822	1.061	1.1007	1.05461	0.95813
SAUSA300_1622	tig	trigger factor	0.274493	0.655549	0.459301	0.432139	0.465021	0.44572	0.958494
SAUSA300_1702	-	cell wall surface anchor family protein	1.14534	1.20935	1.10564	1.15368	1.17735	1.12966	0.959493
SAUSA300_0413	-	tandem lipoprotein	1.71556	2.20486	1.2421	2.52033	1.96021	1.88121	0.959697
SAUSA300_0050	-	hypothetical protein	0.533088	0.765957	0.35868	0.888065	0.649523	0.623373	0.959739
SAUSA300_1670	serA	D-3-phosphoglycerate dehydrogenase	0.783279	0.896079	0.765975	0.846604	0.839679	0.806289	0.960235
SAUSA300_1328	-	putative drug transporter	1.49665	1.12979	1.16362	1.35953	1.31322	1.26157	0.960673
SAUSA300_2320	-	hypothetical protein	1.57273	0.595745	1.09154	0.991795	1.08424	1.04167	0.960736
SAUSA300_0417	-	tandem lipoprotein	1.35242	1.20901	1.09995	1.36166	1.28071	1.2308	0.96103
SAUSA300_1757	splB	serine protease SplB	0.91056	1.15701	1.00614	0.981217	1.03378	0.993677	0.961204
SAUSA300_0144	phnC	phosphonate ABC transporter ATP-binding protein	1.80463	1.89398	2.13587	1.42085	1.8493	1.77836	0.961637
SAUSA300_0633	fhuA	ferrichrome transport ATP-binding protein fhuA	2.72036	2.28158	2.16466	2.6466	2.50097	2.40563	0.961879
SAUSA300_0913	-	hypothetical protein	1.57046	1.44934	1.53121	1.3738	1.5099	1.4525	0.961989
SAUSA300_2631	-	putative N-acetyltransferase	1.5129	0.859169	0.587173	1.69484	1.18603	1.14101	0.962037
SAUSA300_2035	kdpD	sensor histidine kinase, KdpD	1.5943	2.13543	1.86113	1.72728	1.86487	1.79421	0.96211
SAUSA300_0799	int	integrase	0.691964	1.26841	0.792162	1.09443	0.980188	0.943298	0.962364
SAUSA300_0191	ptsG	PTS system glucose-specific IIBC subunit	1.16131	1.14351	0.989433	1.22952	1.15241	1.10947	0.962741
SAUSA300_2373	bioD	dethiobiotin synthase	1.70056	1.77069	1.25841	2.08522	1.73562	1.67181	0.963233
SAUSA300_2510	-	hypothetical protein	4.375	4.6875	3.99776	4.73455	4.53125	4.36615	0.963565
SAUSA300_2123	rrlE	23S ribosomal RNA	0.147201	0.0776308	0.0927757	0.123904	0.112416	0.10834	0.963744
SAUSA300_2452	-	MarR family transcriptional regulator	3.28833	3.15101	2.68359	3.52524	3.21967	3.10441	0.964202
SAUSA300_0272	-	hypothetical protein	2.88872	3.14946	3.25809	2.56461	3.01909	2.91135	0.964315
SAUSA300_1993	-	PfkB family kinase	1.78699	1.33161	1.40534	1.60214	1.5593	1.50374	0.96437
SAUSA300_0466	-	hypothetical protein	2.28072	1.65582	1.86779	1.9289	1.96827	1.89835	0.964474
SAUSA300_0073	-	peptide ABC transporter peptide-binding protein	1.75064	1.0317	1.32275	1.36147	1.39117	1.34211	0.964735
SAUSA300_1393	-	phiSLT ORF2067-like protein, phage tail tape measure protein	0.994033	0.960692	1.0786	0.808852	0.977363	0.943725	0.965583
SAUSA300_1386	-	phiETA ORF59-like protein	5.0282	3.80963	3.94856	4.58803	4.41891	4.26829	0.965915
SAUSA300_0226	-	3-hydroxyacyl-CoA dehydrogenase	1.8938	1.77044	1.98022	1.56005	1.83212	1.77014	0.966169
SAUSA300_0807	-	hypothetical protein	3.12068	1.93548	3.35257	1.53423	2.52808	2.4434	0.966502
SAUSA300_2272	-	hypothetical protein	1.74632	1.94243	1.92492	1.64129	1.84438	1.7831	0.96678
SAUSA300_2502	-	hypothetical protein	3.0754	3.06383	2.88066	3.05631	3.06961	2.96848	0.967055
SAUSA300_2020	-	hypothetical protein	0.808824	0.679599	0.791753	0.648281	0.744212	0.720017	0.96749
SAUSA300_1416	-	phiSLT ORF 81b-like protein	3.20312	5.95745	4.85547	4.00858	4.58029	4.43202	0.96763
SAUSA300_2129	-	putative hemolysin III	0.625	0.647969	0.472202	0.759629	0.636485	0.615915	0.967683
SAUSA300_0068	-	cadmium-exporting ATPase, truncation	0.855263	0.613662	0.594304	0.827271	0.734462	0.710788	0.967766
SAUSA300_0029	-	hypothetical protein	5.84343	4.04863	5.4991	4.07633	4.94603	4.78771	0.967991
SAUSA300_0923	htrA	serine protease	1.899	1.72939	1.60908	1.90464	1.81419	1.75686	0.968398
SAUSA300_2523	-	hypothetical protein	1.99675	1.61122	2.1865	1.30779	1.80399	1.74715	0.968492
SAUSA300_0252	-	glycosyl transferase, group 2 family protein	2.14416	2.28343	1.93856	2.35199	2.21379	2.14527	0.969048
SAUSA300_0418	-	tandem lipoprotein	1.26136	1.68046	1.25318	1.59809	1.47091	1.42564	0.96922
SAUSA300_1278	pepF	oligoendopeptidase F	1.23442	0.877338	1.04536	1.00216	1.05588	1.02376	0.969583
SAUSA300_0938	-	hypothetical protein	0.825893	0.382979	0.530714	0.641514	0.604436	0.586114	0.969688
SAUSA300_1751	hsdS	type I restriction-modification enzyme, S subunit	1.24424	1.55022	1.45118	1.25885	1.39723	1.35501	0.969787
SAUSA300_1994	scrB	sucrose-6-phosphate hydrolase	1.26665	0.636903	0.842256	1.00478	0.951776	0.923519	0.970312
SAUSA300_2624	-	hypothetical protein	1.7761	1.2961	1.00999	1.97261	1.5361	1.4913	0.970834
SAUSA300_2618	-	hypothetical protein	2.85977	2.46308	2.16802	3.00228	2.66142	2.58515	0.971342
SAUSA300_1861	-	hypothetical protein	2.22098	1.82447	2.37127	1.55827	2.02273	1.96477	0.971348
SAUSA300_0928	comK	competence transcription factor	1.23549	0.680851	0.948509	0.91294	0.958171	0.930725	0.971356
SAUSA300_0277	-	putative staphyloxanthin biosynthesis protein	3.72726	4.87274	3.96789	4.38718	4.3	4.17753	0.971519
SAUSA300_0901	-	putative competence protein	1.21921	1.40646	1.30829	1.24287	1.31283	1.27558	0.971624
SAUSA300_0047	-	hypothetical protein	1.11348	0.988619	1.13574	0.907019	1.05105	1.02138	0.971774
SAUSA300_1428	-	hypothetical protein	0.454193	1.04903	0.695181	0.765877	0.751611	0.730529	0.971951
SAUSA300_2416	-	glucose 1-dehydrogenase-like protein	2.77356	1.19783	2.71387	1.14696	1.98569	1.93041	0.972162
SAUSA300_2146	-	alcohol dehydrogenase, zinc-containing	2.05357	2.05542	1.88531	2.11003	2.0545	1.99767	0.972339
SAUSA300_1021	-	hypothetical protein	0.911458	1.00443	0.600346	1.2628	0.957945	0.931572	0.972469
SAUSA300_2043	-	hypothetical protein	2.09559	3.17647	2.34338	2.78442	2.63603	2.5639	0.972636
SAUSA300_2148	-	hypothetical protein	2.18606	1.94578	2.64446	1.37687	2.06592	2.01067	0.973254
SAUSA300_1135	-	hypothetical protein	0.872731	0.97977	0.708605	1.09512	0.926251	0.901861	0.973669
SAUSA300_2377	-	glycerate kinase	1.70625	1.46411	1.58025	1.50678	1.58518	1.54351	0.973712
SAUSA300_1973	-	truncated beta-hemolysin	2.88594	3.61496	2.99851	3.3329	3.25045	3.16571	0.973927
SAUSA300_0333	-	BglG family transcriptional antiterminator	3.31693	3.74033	3.67519	3.19862	3.52863	3.4369	0.974005
SAUSA300_1009	typA	GTP-binding protein	0.672238	0.867557	0.595226	0.904743	0.769898	0.749984	0.974135
SAUSA300_2531	-	CocE/NonD family hydrolase	1.69811	1.38499	1.3124	1.69121	1.54155	1.50181	0.974219
SAUSA300_0566	-	amino acid permease	1.49424	1.46299	1.5913	1.29006	1.47862	1.44068	0.974345
SAUSA300_0654	sarX	hypothetical protein	0.56686	0.990599	0.737379	0.781496	0.77873	0.759438	0.975227
SAUSA300_2323	cobI	CorA family protein	1.36258	1.11008	1.2254	1.18637	1.23633	1.20589	0.975377
SAUSA300_0170	-	aldehyde dehydrogenase	1.30604	2.37166	1.63659	1.95084	1.83885	1.79371	0.975452
SAUSA300_2504	-	acyltransferase	0.607203	0.802185	0.643326	0.73244	0.704694	0.687883	0.976144
SAUSA300_0428	-	hypothetical protein	1.14233	1.10972	1.24962	0.949395	1.12603	1.09951	0.976451
SAUSA300_2551	nrdD	anaerobic ribonucleoside triphosphate reductase	2.98814	2.6824	3.07565	2.46276	2.83527	2.76921	0.976699
SAUSA300_2455	-	putative fructose-1,6-bisphosphatase	1.25	1.0908	1.24687	1.04028	1.1704	1.14357	0.977077
SAUSA300_1014	pyc	pyruvate carboxylase	0.954861	1.1253	1.1342	0.898324	1.04008	1.01626	0.9771
SAUSA300_1996	amt	ammonium transporter	1.99432	1.90851	2.03375	1.78205	1.95141	1.9079	0.977701
SAUSA300_1216	-	cardiolipin synthetase	1.09731	1.00125	1.21382	0.838059	1.04928	1.02594	0.977753
SAUSA300_2634	-	ABC transporter permease	1.22231	1.45435	1.43477	1.18235	1.33833	1.30856	0.977756
SAUSA300_0568	-	hypothetical protein	2.12143	1.65447	2.20054	1.49232	1.88795	1.84643	0.97801
SAUSA300_1672	nagE	phosphotransferase system, N-acetylglucosamine-specific IIBC component	1.24492	1.06245	1.07556	1.18151	1.15368	1.12854	0.978203
SAUSA300_2567	arcC	carbamate kinase	1.19756	1.57042	1.17219	1.53783	1.38399	1.35501	0.979064
SAUSA300_1883	putP	high affinity proline permease	1.21845	1.43017	1.33871	1.25619	1.32431	1.29745	0.979719
SAUSA300_0383	-	hypothetical protein	0.209263	0.242021	0.19196	0.250301	0.225642	0.221131	0.980005
SAUSA300_2533	panC	pantoate--beta-alanine ligase	1.68033	0.475759	1.2395	0.873725	1.07804	1.05661	0.980122
SAUSA300_2519	-	putative cobalamin synthesis protein	2.03753	3.04322	2.47008	2.51383	2.54037	2.49195	0.98094
SAUSA300_2024	rsbV	anti-sigma-B factor, antagonist	0.258092	0.764628	0.558943	0.444614	0.51136	0.501778	0.981263
SAUSA300_2314	-	hypothetical protein	1.98661	1.34043	1.67957	1.58537	1.66352	1.63247	0.981336
SAUSA300_0554	-	glucosamine-6-phosphate isomerase	1.56762	1.50017	1.58085	1.43054	1.5339	1.50569	0.981612
SAUSA300_2340	narI	respiratory nitrate reductase, gamma subunit	1.89011	1.78069	2.21805	1.38628	1.8354	1.80217	0.981895
SAUSA300_2557	-	ABC transporter protein	1.07507	2.04255	1.12826	1.93297	1.55881	1.53061	0.981909
SAUSA300_0223	-	hypothetical protein	1.87038	1.29127	1.26156	1.84406	1.58083	1.55281	0.982281
SAUSA300_2419	-	hypothetical protein	1.48109	1.53942	1.50646	1.46129	1.51026	1.48387	0.982529
SAUSA300_2580	-	isochorismatase family protein	1.87763	1.09262	1.24342	1.67561	1.48512	1.45952	0.98276
SAUSA300_0613	-	putative monovalent cation/H+ antiporter subunit D	2.23438	2.48024	2.47	2.16802	2.35731	2.31901	0.983753
SAUSA300_1972	int	integrase	3.4639	3.23267	3.12527	3.46281	3.34829	3.29404	0.9838
SAUSA300_1244	mscL	large-conductance mechanosensitive channel	0.860969	0.243161	0.534262	0.552329	0.552065	0.543296	0.984115
SAUSA300_0269	-	choloylglycine hydrolase family protein	1.52419	1.3617	1.58961	1.25052	1.44294	1.42007	0.984146
SAUSA300_2247	-	hypothetical protein	1.1646	1.31237	1.04474	1.39298	1.23848	1.21886	0.984156
SAUSA300_0458	-	Orn/Lys/Arg decarboxylase	0.661765	0.678974	0.725331	0.594258	0.670369	0.659794	0.984225
SAUSA300_2539	-	4-aminobutyrate aminotransferase	4.52793	3.80466	3.70947	4.49173	4.16629	4.1006	0.984231
SAUSA300_0585	-	hypothetical protein	1.51148	1.01064	0.338753	2.14423	1.26106	1.24149	0.984483
SAUSA300_0247	-	putative teichoic acid biosynthesis protein B	1.99447	2.24933	1.9037	2.27426	2.1219	2.08898	0.984487
SAUSA300_2380	-	hypothetical protein	4.37064	3.47483	3.72794	3.99784	3.92274	3.86289	0.984743
SAUSA300_2540	-	fructose-1,6-bisphosphate aldolase	1.07824	1.6877	1.4086	1.31597	1.38297	1.36229	0.985043
SAUSA300_0347	tatC	Sec-independent protein translocase TatC	1.275	2.63574	2.06775	1.785	1.95537	1.92638	0.985172
SAUSA300_2410	-	oligopeptide ABC transporter permease	2.32917	2.54638	2.18368	2.61969	2.43777	2.40169	0.985196
SAUSA300_2486	-	putative ATP-dependent Clp proteinase	1.38	1.61311	1.36658	1.58229	1.49655	1.47444	0.985221
SAUSA300_1741	-	putative lipoprotein	0	0.420213	0.414032	0	0.210106	0.207016	0.985291
SAUSA300_0259	-	PTS system, IIA component	2.53638	3.81087	3.2077	3.04878	3.17363	3.12824	0.9857
SAUSA300_1744	-	hypothetical protein	1.39881	1.41844	1.99864	0.779133	1.40862	1.38889	0.985989
SAUSA300_0582	-	hypothetical protein	1.38482	1.32085	1.21409	1.45438	1.35284	1.33424	0.986251
SAUSA300_2308	-	response regulator protein	2.09416	2.17718	1.62602	2.58684	2.13567	2.10643	0.986311
SAUSA300_0914	-	sodium:alanine symporter family protein	2.36742	2.19213	2.20635	2.2912	2.27978	2.24878	0.9864
SAUSA300_0361	-	ParB-like partition protein	2.25618	1.75286	1.54784	2.40689	2.00452	1.97736	0.986451
SAUSA300_0519	-	hypothetical protein	2.4428	2.13475	2.18025	2.33552	2.28878	2.25789	0.986503
SAUSA300_2625	-	PadR family transcriptional regulator	0.132275	1.2104	0.883268	0.441634	0.671339	0.662451	0.986762
SAUSA300_2429	-	tandem lipoprotein	0.429688	0.638298	0.393801	0.660569	0.533993	0.527185	0.987251
SAUSA300_1449	-	MutT/nudix family protein	3.63487	2.52968	4.35744	1.72943	3.08227	3.04343	0.987399
SAUSA300_1740	-	hypothetical protein	1.63078	1.13892	1.44967	1.2866	1.38485	1.36813	0.987928
SAUSA300_0792	-	hypothetical protein	1.43495	0.772036	1.00013	1.1808	1.10349	1.09046	0.988193
SAUSA300_1971	-	phi77 ORF017-like protein	1.06399	0.596978	0.748858	0.893523	0.830483	0.821191	0.988811
SAUSA300_2499	crtM	squalene desaturase	1.42963	1.84195	1.52063	1.71635	1.63579	1.61849	0.989423
SAUSA300_2307	-	ABC transporter permease	0.632022	0.789864	0.649595	0.758706	0.710943	0.70415	0.990445
SAUSA300_1281	pstA	phosphate ABC transporter permease PstA	3.37952	2.43272	2.9036	2.85315	2.90612	2.87838	0.990454
SAUSA300_2168	-	hypothetical protein	1.71734	1.53709	1.41524	1.80872	1.62722	1.61198	0.990635
SAUSA300_1692	-	hypothetical protein	0.508658	0.893617	0.595385	0.793846	0.701138	0.694616	0.990698
SAUSA300_0152	cap5A	capsular polysaccharide biosynthesis protein Cap5A	3.08036	2.1908	2.50605	2.71658	2.63558	2.61132	0.990793
SAUSA300_2006	ilvD	dihydroxy-acid dehydratase	1.25501	1.25054	1.43244	1.05083	1.25278	1.24163	0.991106
SAUSA300_1488	-	hypothetical protein	1.07143	2.30611	1.92325	1.42786	1.68877	1.67555	0.992175
SAUSA300_0537	-	ribulokinase	1.63374	1.6804	1.43029	1.85842	1.65707	1.64436	0.992328
SAUSA300_0081	-	hypothetical protein	1.3131	1.78795	1.64835	1.4292	1.55052	1.53877	0.992422
SAUSA300_0506	nupC	pyrimidine nucleoside transport protein	1.43039	1.27833	1.47116	1.21721	1.35436	1.34418	0.992483
SAUSA300_2576	-	phosphotransferase system, fructose-specific IIABC component	1.51622	1.7572	1.37095	1.87842	1.63671	1.62469	0.992657
SAUSA300_1185	miaB	(dimethylallyl)adenosine tRNA methylthiotransferase	0.703869	0.521986	0.57701	0.639868	0.612927	0.608439	0.992677
SAUSA300_0823	-	hypothetical protein	1.30712	1.13642	1.22748	1.19826	1.22177	1.21287	0.992717
SAUSA300_0877	clpB	chaperone clpB	1.18834	0.950201	1.31937	0.804219	1.06927	1.06179	0.993005
SAUSA300_0422	-	hypothetical protein	3.74107	2.7234	2.94309	3.47787	3.23224	3.21048	0.993268
SAUSA300_0343	-	acetyltransferase	0.9375	1.28923	1.20822	1.00497	1.11336	1.10659	0.993919
SAUSA300_0118	-	pyridoxal-phosphate dependent enzyme superfamily protein	1.20536	1.05471	1.21951	1.02715	1.13003	1.12333	0.994068
SAUSA300_2407	-	oligopeptide ABC transporter ATP-binding protein	2.02943	2.57143	2.0528	2.52198	2.30043	2.28739	0.994333
SAUSA300_0606	-	hypothetical protein	0.542411	0.525	0.383921	0.677507	0.533705	0.530714	0.994394
SAUSA300_2138	-	hypothetical protein	0.939441	0.912118	0.722674	1.11936	0.92578	0.921016	0.994855
SAUSA300_2145	-	glycine betaine transporter	1.42045	1.5604	1.46383	1.50507	1.49043	1.48445	0.995989
SAUSA300_0770	-	hypothetical protein	1.00553	0.772036	1.1324	0.638792	0.888782	0.885598	0.996418
SAUSA300_1236	-	hypothetical protein	1.53061	1.67781	1.61898	1.5785	1.60421	1.59874	0.996589
SAUSA300_1661	thiI	thiamine biosynthesis protein ThiI	0.99573	0.754857	0.869467	0.87634	0.875293	0.872904	0.99727
SAUSA300_1137	rnhB	ribonuclease HII	0.357143	0.541277	0.657633	0.238482	0.44921	0.448058	0.997436
SAUSA300_0420	-	hypothetical protein	0.844877	0.859018	0.854798	0.845089	0.851947	0.849944	0.997649
SAUSA300_0033	-	methicillin-resistance MecR1 regulatory protein	2.23465	1.8972	1.77776	2.34463	2.06593	2.06119	0.997709
SAUSA300_2424	-	putative tandem lipoprotein	1.31868	1.58101	1.61768	1.2758	1.44985	1.44674	0.997855
SAUSA300_1699	-	pseudouridine synthase family 1 protein	2.21021	1.56551	1.65454	2.11493	1.88786	1.88474	0.998345
SAUSA300_2442	gntP	gluconate permease	1.56208	1.40704	1.82357	1.14226	1.48456	1.48292	0.998892
SAUSA300_2327	-	hypothetical protein	2.09184	2.05714	2.23255	1.9125	2.07449	2.07253	0.999053
SAUSA300_1261	-	putative glutamyl aminopeptidase	1.13162	0.984939	1.41744	0.699075	1.05828	1.05826	0.999977
SAUSA300_1327	-	cell surface protein	1.52681	1.25815	1.39393	1.39393	1.39248	1.39393	1.00104
SAUSA300_0482	-	polysaccharide biosynthesis protein	2.04005	2.10968	1.90115	2.25327	2.07487	2.07721	1.00113
SAUSA300_0547	sdrD	sdrD protein	1.89699	1.62801	1.69194	1.8372	1.7625	1.76457	1.00117
SAUSA300_0687	-	putative hemolysin	0.793919	1.00058	0.782897	1.01484	0.897247	0.898866	1.0018
SAUSA300_0689	-	glycosyl transferase, group 2 family protein	1.56304	1.38972	1.51751	1.44094	1.47638	1.47922	1.00192
SAUSA300_0194	-	sucrose-specific PTS transporter protein	2.17883	1.60155	2.06276	1.72512	1.89019	1.89394	1.00198
SAUSA300_1486	-	hypothetical protein	1.17397	1.54255	1.63354	1.09154	1.35826	1.36254	1.00315
SAUSA300_1859	-	hypothetical protein	1.80261	2.78091	2.50861	2.08989	2.29176	2.29925	1.00327
SAUSA300_2264	-	RpiR family phosphosugar-binding transcriptional regulator	0.174107	0.062234	0.0338753	0.203252	0.118171	0.118564	1.00333
SAUSA300_0279	-	hypothetical protein	1.58986	1.16933	1.35876	1.40965	1.3796	1.38421	1.00334
SAUSA300_2370	-	putative 8-amino-7-oxononanoate synthase	2.51609	2.83784	2.62641	2.74665	2.67696	2.68653	1.00357
SAUSA300_0830	-	hypothetical protein	2.47024	2.44917	2.88944	2.04758	2.45971	2.46851	1.00358
SAUSA300_1505	-	hypothetical protein	0.911745	0.819967	0.858175	0.880759	0.865856	0.869467	1.00417
SAUSA300_1717	arsR	arsenical resistance operon repressor	1.89076	1.56446	2.24773	1.22217	1.72761	1.73495	1.00425
SAUSA300_2231	fdhD	formate dehydrogenase accessory protein	1.87013	1.02592	1.53732	1.37308	1.44802	1.4552	1.00496
SAUSA300_0126	-	hypothetical protein	4.04428	7.19062	4.93336	6.36027	5.61745	5.64681	1.00523
SAUSA300_2083	-	acetyltransferase	1.88655	1.58694	2.33779	1.1541	1.73674	1.74594	1.0053
SAUSA300_2209	-	hypothetical protein	2.94243	1.792	2.40262	2.35712	2.36721	2.37987	1.00535
SAUSA300_1282	pstC	phosphate ABC transporter permease PstC	0.934874	1.25782	0.88408	1.32114	1.09635	1.10261	1.00571
SAUSA300_1389	-	phiSLT ORF636-like protein	1.70973	1.71299	1.62457	1.81822	1.71136	1.7214	1.00586
SAUSA300_0739	-	LysM domain-containing protein	3.27846	3.1117	2.58088	3.84909	3.19508	3.21498	1.00623
SAUSA300_2458	-	glyoxylase family protein	0.922863	1.015	1.06772	0.883721	0.968931	0.975721	1.00701
SAUSA300_1207	-	hypothetical protein	0.714286	0.675941	1.12918	0.271003	0.695113	0.70009	1.00716
SAUSA300_1713	ribBA	riboflavin biosynthesis protein	2.20084	1.40996	1.89702	1.74059	1.8054	1.8188	1.00742
SAUSA300_2443	gntK	gluconate kinase	2.46027	3.07553	2.67751	2.90063	2.7679	2.78907	1.00765
SAUSA300_1501	-	hypothetical protein	0.986995	0.568918	0.950473	0.618593	0.777957	0.784533	1.00845
SAUSA300_0589	-	aldo/keto reductase family protein	1.76035	1.60671	1.9504	1.44535	1.68353	1.69787	1.00852
SAUSA300_0378	-	hypothetical protein	1.72811	2.15237	2.13087	1.78337	1.94024	1.95712	1.0087
SAUSA300_2619	-	hypothetical protein	1.09769	1.69212	1.18066	1.63399	1.3949	1.40732	1.0089
SAUSA300_1208	-	hypothetical protein	1.78571	1.76015	1.13876	2.43902	1.77293	1.78889	1.009
SAUSA300_1397	-	phiSLT ORF213-like protein, major tail protein	1.36555	1.81227	1.40815	1.80181	1.58891	1.60498	1.01012
SAUSA300_0212	-	Gfo/Idh/MocA family oxidoreductase	0.815364	0.915295	0.979189	0.770398	0.865329	0.874793	1.01094
SAUSA300_1991	agrC	accessory gene regulator protein C	3.64815	3.77825	3.87434	3.63344	3.7132	3.75389	1.01096
SAUSA300_1958	-	single-strand binding protein	0.835623	1.27223	1.18708	0.945035	1.05393	1.06606	1.01151
SAUSA300_1141	-	endopeptidase resistance protein	1.4974	0.929787	0.96206	1.49729	1.21359	1.22967	1.01325
SAUSA300_1242	sbcD	exonuclease SbcD	0.723886	0.997483	0.940253	0.804266	0.860685	0.87226	1.01345
SAUSA300_0052	-	hypothetical protein	0.742481	1.02128	0.741692	1.04598	0.881879	0.893833	1.01356
SAUSA300_0312	-	hypothetical protein	1.98584	1.76816	2.25719	1.54892	1.877	1.90305	1.01388
SAUSA300_2609	hisB	imidazoleglycerol-phosphate dehydratase	2.35969	4.02837	2.98426	3.49292	3.19403	3.23859	1.01395
SAUSA300_0102	-	tandem lipoprotein	1.88492	1.62918	2.25119	1.312	1.75705	1.78159	1.01397
SAUSA300_1802	-	hypothetical protein	0.604312	0.924754	1.06638	0.48472	0.764533	0.775552	1.01441
SAUSA300_1300	brnQ	branched-chain amino acid transport system II carrier protein	0.927579	1.07365	0.770157	1.26005	1.00061	1.0151	1.01448
SAUSA300_1374	-	hypothetical protein	0.761075	1.1027	1.10312	0.789556	0.931888	0.946338	1.01551
SAUSA300_0105	-	M20/M25/M40 family peptidase	1.94563	2.05399	1.87949	2.18319	1.99981	2.03134	1.01577
SAUSA300_1998	-	hypothetical protein	1.92655	1.68085	2.12124	1.54321	1.8037	1.83223	1.01581
SAUSA300_0184	argB	acetylglutamate kinase	2.21652	1.8383	1.71635	2.40289	2.02741	2.05962	1.01589
SAUSA300_2001	-	DNA mismatch repair protein-like protein	1.62723	1.47112	1.46825	1.67989	1.54918	1.57407	1.01607
SAUSA300_2434	-	transporter protein	1.20737	1.55952	1.28177	1.52999	1.38344	1.40588	1.01622
SAUSA300_0824	-	hypothetical protein	1.14332	0.962973	1.28873	0.854069	1.05315	1.0714	1.01733
SAUSA300_2309	-	sensor histidine kinase	1.02983	0.829787	0.803975	1.08894	0.929808	0.946456	1.0179
SAUSA300_2570	arcA	arginine deiminase	2.23994	1.9938	2.3329	1.98209	2.11687	2.1575	1.01919
SAUSA300_1309	-	IS200 family transposase	2.5865	1.65957	2.73779	1.58979	2.12304	2.16379	1.0192
SAUSA300_0011	-	hypothetical protein	1.42569	1.35896	1.52111	1.31713	1.39232	1.41912	1.01925
SAUSA300_1332	-	putative 5'-3' exonuclease	1.23377	1.36502	1.72515	0.925046	1.29939	1.3251	1.01978
SAUSA300_0067	-	universal stress protein	1.875	1.33003	1.55669	1.71425	1.60252	1.63547	1.02056
SAUSA300_2541	mqo	malate:quinone oxidoreductase	1.43066	1.0727	1.39806	1.15741	1.25168	1.27774	1.02082
SAUSA300_1858	-	hypothetical protein	1.65231	1.59199	1.69882	1.61326	1.62215	1.65604	1.02089
SAUSA300_0704	-	ABC transporter ATP-binding protein	1.35068	1.16742	1.45874	1.11267	1.25905	1.28571	1.02117
SAUSA300_1785	-	putative ABC transporter protein EcsB	0.3125	0.545726	0.435823	0.440974	0.429113	0.438398	1.02164
SAUSA300_2052	-	single-stranded DNA- binding protein family	1.53571	1.99149	1.71635	1.88799	1.7636	1.80217	1.02187
SAUSA300_1933	-	hypothetical protein	7.6875	6.12766	6.93767	7.19286	6.90758	7.06527	1.02283
SAUSA300_0079	-	putative lipoprotein	4.85714	2.03745	3.09621	3.95664	3.44729	3.52642	1.02295
SAUSA300_0988	trkA	potassium uptake protein	0.636905	0.655319	0.133494	1.1884	0.646112	0.660945	1.02296
SAUSA300_1350	-	hypothetical protein	1.1668	1.00967	1.40121	0.825326	1.08824	1.11327	1.023
SAUSA300_2386	-	beta-lactamase	2.29193	1.59593	2.42017	1.55885	1.94393	1.98951	1.02345
SAUSA300_0341	-	hypothetical protein	3.49088	2.26457	3.5034	2.38797	2.87772	2.94568	1.02362
SAUSA300_0448	treP	PTS system, trehalose-specific IIBC component	2.725	1.86128	1.62602	3.06911	2.29314	2.34756	1.02373
SAUSA300_0295	-	hypothetical protein	1.27757	1.39925	1.41479	1.32977	1.33841	1.37228	1.02531
SAUSA300_0576	-	putative pyridine nucleotide-disulfide oxidoreductase	1.97524	2.58433	2.67615	2.00542	2.27979	2.34079	1.02676
SAUSA300_2295	-	hypothetical protein	5.9954	6.51662	5.89431	6.95503	6.25601	6.42467	1.02696
SAUSA300_0060	-	putative transposase	1.08796	1.17258	1.07342	1.25297	1.13027	1.16319	1.02913
SAUSA300_0581	-	hypothetical protein	0.919384	1.24884	1.31574	0.916434	1.08411	1.11609	1.02949
SAUSA300_1452	proC	pyrroline-5-carboxylate reductase	1.8006	1.16054	1.83406	1.21472	1.48057	1.52439	1.0296
SAUSA300_2509	-	TetR family transcriptional regulator	1.17317	1.24295	1.34451	1.14493	1.20806	1.24472	1.03035
SAUSA300_1847	-	hypothetical protein	1.11639	0.740826	0.985167	0.928872	0.928611	0.957019	1.03059
SAUSA300_0935	-	hypothetical protein	1.59226	0.968676	0.875113	1.76654	1.28047	1.32082	1.03152
SAUSA300_0714	-	integral membrane protein	1.01429	1.49787	1.34959	1.2421	1.25608	1.29584	1.03166
SAUSA300_0095	-	transcriptional regulator	1.07027	1.56811	1.33448	1.38786	1.31919	1.36117	1.03182
SAUSA300_0538	-	NAD-dependent epimerase/dehydratase family protein	1.1962	0.659574	0.713988	1.20098	0.927887	0.957485	1.0319
SAUSA300_0296	-	hypothetical protein	2.21088	2.25329	3.07136	1.53568	2.23209	2.30352	1.032
SAUSA300_2306	-	ABC transporter ATP-binding protein	2.44916	2.38771	1.53192	3.46281	2.41843	2.49737	1.03264
SAUSA300_2267	-	HAD superfamily hydrolase	2.40909	2.45725	2.96953	2.05716	2.43317	2.51334	1.03295
SAUSA300_1228	thrB	homoserine kinase	2.01923	1.77938	2.33479	1.59092	1.8993	1.96286	1.03346
SAUSA300_1482	-	FtsK/SpoIIIE family protein	1.62859	1.10805	1.27509	1.55333	1.36832	1.41421	1.03354
SAUSA300_0098	-	hypothetical protein	1.81467	1.81139	1.58756	2.16192	1.81303	1.87474	1.03404
SAUSA300_1887	pcrB	geranylgeranylglyceryl phosphate synthase-like protein	0.115666	0.212766	0.0492732	0.290712	0.164216	0.169993	1.03518
SAUSA300_0101	-	tandem lipoprotein	1.8157	1.86091	1.46827	2.3379	1.8383	1.90309	1.03524
SAUSA300_1747	-	hypothetical protein	3.33012	2.9931	4.13584	2.41217	3.16161	3.27401	1.03555
SAUSA300_0377	-	hypothetical protein	1.61502	1.5995	2.52227	0.810351	1.60726	1.66631	1.03674
SAUSA300_0309	-	ABC transporter ATP-binding protein	1.1	1.70553	1.46793	1.44083	1.40277	1.45438	1.0368
SAUSA300_1058	-	alpha-hemolysin	0.952932	0.826372	0.968026	0.877134	0.889652	0.92258	1.03701
SAUSA300_0773	-	putative staphylocoagulase	1.89217	1.84943	2.14544	1.73611	1.8708	1.94077	1.0374
SAUSA300_0297	-	putative lipoprotein	1.12537	1.60402	1.49051	1.34184	1.3647	1.41618	1.03772
SAUSA300_1046	sdhC	succinate dehydrogenase, cytochrome b-558 subunit	0.452009	0.555408	0.564589	0.480842	0.503708	0.522715	1.03773
SAUSA300_0950	sspB	cysteine protease	1.45023	1.79482	1.94308	1.42746	1.62252	1.68527	1.03867
SAUSA300_1144	gid	tRNA (uracil-5-)-methyltransferase Gid	0.97135	0.586392	0.764367	0.853708	0.778871	0.809037	1.03873
SAUSA300_0727	pepT	peptidase T	1.54309	1.31452	1.76299	1.20626	1.42881	1.48462	1.03907
SAUSA300_0800	sek	enterotoxin K	0.789474	1	1.17999	0.679884	0.894737	0.929937	1.03934
SAUSA300_1989	agrB	accessory gene regulator protein B	3.84283	3.39311	4.59701	2.92511	3.61797	3.76106	1.03955
SAUSA300_1875	-	exonuclease	2.71534	1.85482	2.22382	2.53002	2.28508	2.37692	1.04019
SAUSA300_0204	ggt	gamma-glutamyltranspeptidase	1.73358	2.06243	2.23281	1.71668	1.898	1.97474	1.04043
SAUSA300_2089	pdp	pyrimidine-nucleoside phosphorylase	1.54251	1.82583	1.56168	1.94324	1.68417	1.75246	1.04055
SAUSA300_0031	-	hypothetical protein	1.51544	1.03968	1.3074	1.35135	1.27756	1.32938	1.04056
SAUSA300_0370	-	putative enterotoxin	1.92419	2.04886	2.30018	1.83429	1.98652	2.06723	1.04063
SAUSA300_0114	-	accessory regulator	1.60505	1.44947	1.1687	2.01135	1.52726	1.59002	1.0411
SAUSA300_2356	fmhA	fmhA protein	1.9375	1.43546	2.10328	1.40921	1.68648	1.75625	1.04137
SAUSA300_1955	-	putative endodeoxyribonuclease RusA	2.73856	2.83511	3.69453	2.11015	2.78683	2.90234	1.04145
SAUSA300_1784	-	signal transduction protein TRAP	1.07575	1.84626	1.54078	1.50363	1.461	1.5222	1.04189
SAUSA300_0023	-	hypothetical protein	0.696126	0.811396	1.17511	0.396552	0.753761	0.785831	1.04255
SAUSA300_0026	-	rRNA large subunit methyltransferase	1.51887	0.875242	1.57674	0.919767	1.19706	1.24825	1.04277
SAUSA300_0588	-	hypothetical protein	1.21735	1.08701	1.24041	1.16288	1.15218	1.20165	1.04293
SAUSA300_2629	-	hypothetical protein	1.60714	1.51526	1.5671	1.69082	1.5612	1.62896	1.0434
SAUSA300_0117	sirA	iron compound ABC transporter iron compound-binding protein SirA	1.01403	1.32796	0.818815	1.62602	1.171	1.22242	1.04391
SAUSA300_2166	alsS	acetolactate synthase	1.55357	1.07979	1.41768	1.33168	1.31668	1.37468	1.04405
SAUSA300_0677	-	putative deoxyribodipyrimidine photolyase	1.32219	1.16569	1.61641	0.982145	1.24394	1.29928	1.04449
SAUSA300_1766	epiB	lantibiotic epidermin biosynthesis protein EpiB	1.26287	1.4857	1.54888	1.32389	1.37429	1.43638	1.04518
SAUSA300_0437	-	NLPA lipoprotein	0.803571	1.45745	1.48769	0.875819	1.13051	1.18176	1.04533
SAUSA300_0832	-	hypothetical protein	0.934385	1.0094	1.39913	0.63339	0.971893	1.01626	1.04565
SAUSA300_1231	-	gamma-aminobutyrate permease	0.786925	0.606563	0.733774	0.723439	0.696744	0.728607	1.04573
SAUSA300_1106	-	putative lipoprotein	1.14847	1.47701	1.38415	1.36339	1.31274	1.37377	1.04649
SAUSA300_1519	-	hypothetical protein	0.8126	1.05379	0.781036	1.17232	0.933195	0.976675	1.04659
SAUSA300_1537	-	16S ribosomal RNA methyltransferase RsmE	0.26917	0.304547	0.302885	0.297572	0.286859	0.300228	1.04661
SAUSA300_0028	-	putative transposase	1.82096	1.65957	2.28847	1.35501	1.74027	1.82174	1.04682
SAUSA300_1379	-	putative lipoprotein	0.630659	0.612526	0.672418	0.629795	0.621593	0.651106	1.04748
SAUSA300_2342	narH	respiratory nitrate reductase, beta subunit	1.26623	1.80529	1.62077	1.59819	1.53576	1.60948	1.048
SAUSA300_0224	coa	staphylocoagulase	1.94472	1.22413	1.78101	1.54001	1.58442	1.66051	1.04802
SAUSA300_0201	-	peptide ABC transporter permease	1.19174	1.77209	1.40669	1.70181	1.48191	1.55425	1.04881
SAUSA300_1352	-	hypothetical protein	0.854801	0.920823	0.717491	1.14547	0.887812	0.931479	1.04919
SAUSA300_2270	glvC	PTS system, arbutin-like IIBC component	1.55317	2.51286	2.11645	2.15184	2.03302	2.13415	1.04974
SAUSA300_1584	-	recombination factor protein RarA	0.877976	0.847011	0.95066	0.860326	0.862494	0.905493	1.04985
SAUSA300_0306	brnQ	branched-chain amino acid transport system II carrier protein	1.24554	1.1834	1.41599	1.13415	1.21447	1.27507	1.0499
SAUSA300_0848	-	hypothetical protein	1.23512	1.26748	1.49535	1.13482	1.2513	1.31509	1.05098
SAUSA300_1677	-	cell wall surface anchor family protein	0.799851	0.893159	1.02185	0.757642	0.846505	0.889744	1.05108
SAUSA300_0382	-	sodium:dicarboxylate symporter family protein	1.44444	1.21797	1.65061	1.14825	1.33121	1.39943	1.05125
SAUSA300_1369	-	pyridine nucleotide-disulfide oxidoreductase	0.854995	1.55669	1.55512	0.981956	1.20584	1.26854	1.05199
SAUSA300_1288	dapA	dihydrodipicolinate synthase	1.59806	1.49441	1.14525	2.10831	1.54624	1.62678	1.05209
SAUSA300_0227	fadD	acyl-CoA dehydrogenase FadD	1.53274	1.49848	1.79055	1.40018	1.51561	1.59537	1.05262
SAUSA300_0542	-	deoxynucleoside kinase family protein	1.27611	0.918507	0.889707	1.42149	1.09731	1.1556	1.05312
SAUSA300_0091	-	putative permease	1.69214	1.8383	2.13984	1.57832	1.76522	1.85908	1.05317
SAUSA300_2469	sdaAA	L-serine dehydratase, iron-sulfur-dependent, alpha subunit	0.457589	0.384752	0.663392	0.223954	0.421171	0.443673	1.05343
SAUSA300_0137	-	GntR family transcriptional regulator	1.71922	1.0756	1.95324	0.991755	1.39741	1.4725	1.05373
SAUSA300_0074	opp-3B	oligopeptide permease, channel-forming protein	0.9	2.3234	1.92412	1.47425	1.6117	1.69919	1.05428
SAUSA300_0840	-	hypothetical protein	1.22832	1.0152	1.30856	1.05691	1.12176	1.18273	1.05436
SAUSA300_2457	-	phospholipase/carboxylesterase family protein	1.04464	0.656535	1.06465	0.729126	0.850589	0.89689	1.05443
SAUSA300_2477	cidC	pyruvate oxidase	1.98123	1.1977	1.59041	1.76251	1.58947	1.67646	1.05473
SAUSA300_0661	-	hypothetical protein	0.875293	0.28113	0.886312	0.33394	0.578211	0.610126	1.0552
SAUSA300_2366	hlgC	gamma-hemolysin component C	0.6519	1.22204	0.889445	1.08835	0.93697	0.988899	1.05542
SAUSA300_0041	-	hypothetical protein	1.07225	1.16143	1.38982	0.967985	1.11684	1.1789	1.05557
SAUSA300_1197	-	glutathione peroxidase	1.42347	1.34043	0.92399	1.99381	1.38195	1.4589	1.05568
SAUSA300_2154	lacB	galactose-6-phosphate isomerase subunit LacB	1.8176	2.21884	2.04758	2.21964	2.01822	2.13361	1.05717
SAUSA300_1923	-	autolysin	2.34208	2.90092	2.73935	2.80441	2.6215	2.77188	1.05736
SAUSA300_0579	-	hypothetical protein	1.02921	1.13645	1.06339	1.22688	1.08283	1.14513	1.05754
SAUSA300_2368	-	hypothetical protein	1	0.933075	0.965755	1.07908	0.966538	1.02242	1.05782
SAUSA300_1010	-	hypothetical protein	0.54789	1.46228	0.640552	1.48641	1.00509	1.06348	1.0581
SAUSA300_2432	-	MutT/NUDIX family hydrolase	0.594952	1.0311	0.942429	0.778264	0.813024	0.860347	1.05821
SAUSA300_0902	pepF	oligoendopeptidase F	1.87999	1.54087	1.84531	1.77697	1.71043	1.81114	1.05888
SAUSA300_0712	-	amino acid/peptide transporter (peptide:H+ symporter)	0.815158	0.678252	0.633546	0.948165	0.746705	0.790856	1.05913
SAUSA300_1938	-	phi77 ORF006-like protein capsid protein	1.64031	1.95745	1.7038	2.1078	1.79888	1.9058	1.05944
SAUSA300_2535	panE	2-dehydropantoate 2-reductase	4.91071	4.14184	5.35983	4.23388	4.52628	4.79686	1.05978
SAUSA300_0657	-	hypothetical protein	0.300059	0.299268	0.286552	0.34949	0.299663	0.318021	1.06126
SAUSA300_0856	-	hypothetical protein	1.82823	2.04255	0.731277	3.37678	1.93539	2.05403	1.0613
SAUSA300_2124	rrsE	16S ribosomal RNA	0.336439	0.345976	0.246128	0.478837	0.341207	0.362482	1.06235
SAUSA300_2379	-	putative transporter protein	2.52778	2.63262	3.17274	2.30955	2.5802	2.74114	1.06238
SAUSA300_0391	-	hypothetical protein	3.08418	3.25593	4.07407	2.66551	3.17006	3.36979	1.06301
SAUSA300_0077	-	ABC transporter ATP-binding protein	2.34046	2.82525	3.17651	2.31907	2.58285	2.74779	1.06386
SAUSA300_2384	-	putative Na+/H+ antiporter	1.55336	0.992908	1.62602	1.08401	1.27314	1.35501	1.06431
SAUSA300_0121	-	putative drug transporter	2.21675	1.67865	1.88975	2.25836	1.9477	2.07405	1.06487
SAUSA300_0078	copA	ATPase copper transport	1.72194	1.49544	1.65241	1.77384	1.60869	1.71312	1.06492
SAUSA300_2425	-	hypothetical protein	0.655907	0.700491	0.667084	0.778264	0.678199	0.722674	1.06558
SAUSA300_2411	opp-1A	oligopeptide permease, peptide-binding protein	0.94697	1.88824	1.81763	1.20446	1.41761	1.51105	1.06591
SAUSA300_2613	hisZ	ATP phosphoribosyltransferase regulatory subunit	1.56808	3.28723	2.6611	2.51618	2.42766	2.58864	1.06631
SAUSA300_1433	-	putative phage regulatory protein	0.966199	1.06383	0.790425	1.37437	1.01501	1.0824	1.06639
SAUSA300_0179	-	formate dehydrogenase	1.52163	2.59634	2.15657	2.23609	2.05899	2.19633	1.0667
SAUSA300_0866	-	hypothetical protein	1.3919	1.51368	1.65989	1.4397	1.45279	1.5498	1.06677
SAUSA300_2467	srtA	sortase	0.192819	0.358533	0.386804	0.201811	0.275676	0.294307	1.06758
SAUSA300_2422	-	short chain dehydrogenase/reductase family oxidoreductase	2.4124	2.74348	3.46423	2.04019	2.57794	2.75221	1.0676
SAUSA300_2440	fnbB	fibronectin binding protein B	1.44691	1.66565	1.68132	1.64272	1.55628	1.66202	1.06795
SAUSA300_2369	-	6-carboxyhexanoate--CoA ligase	0.66122	0.944199	0.552232	1.16241	0.802709	0.857323	1.06804
SAUSA300_0409	-	hypothetical protein	2.39397	1.31649	1.99864	1.96477	1.85523	1.98171	1.06817
SAUSA300_1745	-	hypothetical protein	0.905987	0.564456	0.606435	0.964451	0.735221	0.785443	1.06831
SAUSA300_2142	asp23	alkaline shock protein 23	0.86039	0.840748	0.643289	1.17435	0.850569	0.908817	1.06848
SAUSA300_1742	-	hypothetical protein	0.31746	0.758865	0.742748	0.408177	0.538163	0.575463	1.06931
SAUSA300_2561	phoB	alkaline phosphatase	1.64014	1.9815	1.65989	2.21319	1.81082	1.93654	1.06943
SAUSA300_2345	nirD	nitrite reductase [NAD(P)H], small subunit	8.69048	9.29078	11.0208	8.22042	8.99063	9.6206	1.07007
SAUSA300_0411	-	tandem lipoprotein	2.34047	2.5025	2.27961	2.90597	2.42149	2.59279	1.07074
SAUSA300_0237	-	inosine-uridine preferring nucleoside hydrolase	1.52088	2.09665	1.97204	1.90161	1.80877	1.93683	1.0708
SAUSA300_2262	-	hypothetical protein	2.27032	2.02035	2.51528	2.08031	2.14533	2.2978	1.07107
SAUSA300_2149	lacG	6-phospho-beta-galactosidase	3.66808	2.32824	3.39937	3.02576	2.99816	3.21257	1.07151
SAUSA300_1262	trpE	anthranilate synthase component I	1.95624	1.70443	1.62663	2.2962	1.83033	1.96141	1.07161
SAUSA300_0874	-	hypothetical protein	1.29903	1.78933	1.43498	1.87481	1.54418	1.65489	1.0717
SAUSA300_0133	-	hypothetical protein	1.42857	1.473	1.33695	1.77298	1.45078	1.55496	1.07181
SAUSA300_2616	-	cobalt transport family protein	0.771723	0.997146	1.08401	0.811906	0.884434	0.947959	1.07182
SAUSA300_1271	-	hydrolase-like protein	1.02041	1.17123	1.35501	0.994394	1.09582	1.1747	1.07199
SAUSA300_2575	-	BglG family transcriptional antiterminator	1.92953	1.28088	1.5278	1.91399	1.6052	1.7209	1.07207
SAUSA300_1293	lysA	diaminopimelate decarboxylase	0.625884	1.14894	1.00799	0.895293	0.88741	0.95164	1.07238
SAUSA300_0732	-	hypothetical protein	2.55296	2.83479	3.20421	2.57453	2.69388	2.88937	1.07257
SAUSA300_2637	-	hypothetical protein	0.727342	0.798073	0.807895	0.828348	0.762707	0.818121	1.07265
SAUSA300_0032	mecA	penicillin-binding protein 2'	1.12532	0.948005	0.946104	1.27858	1.03666	1.11234	1.073
SAUSA300_0330	ulaA	PTS system ascorbate-specific transporter subunit IIC	0.9375	1.68322	1.50055	1.31167	1.31036	1.40611	1.07307
SAUSA300_0713	folE	7-cyano-7-deazaguanine reductase	1.21795	0.900164	1.02958	1.24383	1.05906	1.13671	1.07332
SAUSA300_2460	-	acetyltransferase family protein	3.44866	1.24335	1.68953	3.34942	2.34601	2.51948	1.07394
SAUSA300_2628	rarD	RarD protein	0.889423	1.05837	1.10659	0.98557	0.973899	1.04608	1.07412
SAUSA300_2031	-	hypothetical protein	0.925926	0.687943	0.732711	1.0012	0.806935	0.866958	1.07438
SAUSA300_2473	-	hypothetical protein	1.86012	1.68246	2.11875	1.69035	1.77129	1.90455	1.07523
SAUSA300_0445	gltB	glutamate synthase, large subunit	1.59121	1.366	1.62875	1.55119	1.47861	1.58997	1.07532
SAUSA300_1020	-	glycerophosphoryl diester phosphodiesterase family protein	2.83518	1.88744	2.55704	2.52426	2.36131	2.54065	1.07595
SAUSA300_2008	ilvN	acetolactate synthase 1 regulatory subunit	2.97619	2.31003	2.29492	3.39506	2.64311	2.84499	1.07638
SAUSA300_1006	-	hypothetical protein	0.869391	1.37916	1.02842	1.39439	1.12428	1.21141	1.0775
SAUSA300_0761	-	hypothetical protein	2.23901	3.23459	2.63706	3.2613	2.7368	2.94918	1.0776
SAUSA300_0831	-	hypothetical protein	0.881696	0.780142	1.43406	0.357573	0.830919	0.895815	1.0781
SAUSA300_2242	ureF	urease accessory protein UreF	2.58705	2.13362	2.68022	2.41012	2.36034	2.54517	1.07831
SAUSA300_0601	-	alpha/beta fold family hydrolase	1.34452	0.661237	0.96333	1.19975	1.00288	1.08154	1.07844
SAUSA300_0372	-	hypothetical protein	2.09957	1.77563	2.42397	1.75741	1.9376	2.09069	1.07901
SAUSA300_0793	-	hypothetical protein	1.07003	1.19614	1.16446	1.28091	1.13309	1.22269	1.07908
SAUSA300_2378	-	hypothetical protein	0.913149	0.676983	0.533793	1.18256	0.795066	0.858175	1.07938
SAUSA300_1253	glcT	transcription antiterminator	1.2263	0.785921	0.995349	1.17797	1.00611	1.08666	1.08006
SAUSA300_1246	acnA	aconitate hydratase	0.0757134	0.177911	0.14458	0.129373	0.126812	0.136977	1.08015
SAUSA300_2488	feoA	ferrous iron transport protein A	0.76087	1.04903	0.983858	0.972075	0.904949	0.977966	1.08069
SAUSA300_2227	moeB	molybdopterin biosynthesis protein B	1.60714	1.3174	1.63344	1.52826	1.46227	1.58085	1.08109
SAUSA300_1180	-	hypothetical protein	2.42011	0.75252	1.10541	2.32492	1.58632	1.71516	1.08122
SAUSA300_1846	-	hypothetical protein	0.569307	0.99347	0.737879	0.953876	0.781388	0.845877	1.08253
SAUSA300_2300	-	TetR family transcriptional regulator	1.14692	1.40387	1.07662	1.68514	1.27539	1.38088	1.08271
SAUSA300_2400	-	glutamyl-aminopeptidase	1.49554	1.58903	2.04441	1.29796	1.54228	1.67118	1.08358
SAUSA300_2438	sarU	accessory regulator U	0.615347	0.821162	0.751056	0.805684	0.718255	0.77837	1.0837
SAUSA300_2357	-	ABC transporter ATP-binding protein	1.49756	0.348162	1.22567	0.776053	0.922864	1.00086	1.08452
SAUSA300_0594	adh	alcohol dehydrogenase	1.35689	0.646089	1.50292	0.669873	1.00149	1.0864	1.08478
SAUSA300_2367	hlgB	gamma-hemolysin component B	1.34251	1.36375	2.12558	0.811376	1.35313	1.46848	1.08524
SAUSA300_2326	-	transcription regulatory protein	0.437455	0.599808	0.511251	0.614863	0.518631	0.563057	1.08566
SAUSA300_0178	-	hypothetical protein	2.63393	2.01161	2.42397	2.61969	2.32277	2.52183	1.0857
SAUSA300_2343	-	respiratory nitrate reductase, alpha subunit	1.91139	2.1195	1.83741	2.54318	2.01544	2.1903	1.08676
SAUSA300_1224	-	hypothetical protein	2.12264	1.82216	1.36524	2.92265	1.9724	2.14395	1.08697
SAUSA300_2584	-	preprotein translocase subunit SecA	4.38481	3.50058	4.39511	4.19446	3.9427	4.29478	1.0893
SAUSA300_1202	-	hypothetical protein	0.122283	0.0777058	0.164958	0.0530223	0.0999942	0.10899	1.08997
SAUSA300_2218	-	hypothetical protein	1.5548	1.86867	1.85652	1.87521	1.71174	1.86587	1.09004
SAUSA300_0162	cap5K	capsular polysaccharide biosynthesis protein Cap5K	1.46104	1.25725	1.46225	1.50094	1.35915	1.48159	1.09009
SAUSA300_1866	vraS	two-component sensor histidine kinase	0.803571	0.909574	0.945122	0.922538	0.856573	0.93383	1.09019
SAUSA300_1402	-	phiSLT ORF257-like protein prophage protease	2.4256	2.52766	3.14363	2.25836	2.47663	2.70099	1.09059
SAUSA300_1565	-	hypothetical protein	0.959821	0.841608	1.13294	0.831828	0.900714	0.982385	1.09067
SAUSA300_1663	-	hypothetical protein	1.19748	1.29662	0.983049	1.73761	1.24705	1.36033	1.09084
SAUSA300_0577	-	hypothetical protein	0.47091	0.308854	0.553661	0.297229	0.389882	0.425445	1.09122
SAUSA300_2487	feoB	ferrous iron transport protein B	1.56435	1.46154	1.19252	2.11029	1.51294	1.65141	1.09152
SAUSA300_1964	-	hypothetical protein	2.88797	2.58967	3.00469	2.98103	2.73882	2.99286	1.09276
SAUSA300_0106	-	putative drug transporter	1.53524	1.66748	1.61163	1.88942	1.60136	1.75053	1.09315
SAUSA300_2430	-	tandem lipoprotein	1.27119	1.22178	1.00593	1.72018	1.24648	1.36305	1.09352
SAUSA300_1928	-	phi77 ORF002-like protein, phage minor structural protein	2.15602	1.97872	2.37959	2.14187	2.06737	2.26073	1.09353
SAUSA300_2501	-	phytoene dehydrogenase	2.22137	1.76412	2.09482	2.26381	1.99275	2.17931	1.09362
SAUSA300_0408	-	hypothetical protein	2.23852	2.30547	2.42128	2.54872	2.272	2.485	1.09375
SAUSA300_0559	-	putative substrate--CoA ligase	1.72326	2.16436	1.81414	2.43985	1.94381	2.127	1.09424
SAUSA300_0981	-	hypothetical protein	1.53428	1.94131	1.88456	1.91882	1.73779	1.90169	1.09431
SAUSA300_0642	-	hypothetical protein	0.706687	0.333635	0.398816	0.739972	0.520161	0.569394	1.09465
SAUSA300_0883	-	putative surface protein	0.454545	0.959381	0.771947	0.776053	0.706963	0.774	1.09482
SAUSA300_0134	-	polysaccharide extrusion protein	2.7254	1.83901	2.68855	2.31079	2.28221	2.49967	1.09529
SAUSA300_2126	-	EmrB/QacA family drug resistance transporter	1.70617	2.19209	1.97717	2.29271	1.94913	2.13494	1.09533
SAUSA300_1147	hslU	ATP-dependent protease ATP-binding subunit HslU	0.188102	0.284007	0.274048	0.243598	0.236054	0.258823	1.09645
SAUSA300_1999	rex	redox-sensing transcriptional repressor Rex	0	0.202128	0.0656976	0.156032	0.101064	0.110865	1.09698
SAUSA300_0172	-	hypothetical protein	2.36607	1.18298	1.07498	2.81843	1.77453	1.9467	1.09703
SAUSA300_1226	-	homoserine dehydrogenase	0.705446	1.14262	0.92615	1.1019	0.924031	1.01402	1.09739
SAUSA300_0629	pbp4	penicillin-binding protein 4	1.48005	1.56603	1.7782	1.56579	1.52304	1.672	1.0978
SAUSA300_1252	-	amino acid carrier protein	1.52962	1.16972	1.48334	1.48106	1.34967	1.4822	1.09819
SAUSA300_2351	-	Zn-binding lipoprotein adcA-like protein	0.776398	0.66605	0.771179	0.813008	0.721224	0.792094	1.09826
SAUSA300_1930	-	phi77 ORF001-like protein, phage tail tape measure protein	1.51759	1.68975	2.01281	1.5105	1.60367	1.76165	1.09852
SAUSA300_0313	-	putative nucleoside permease NupC	1.10204	0.748936	1.04013	0.993677	0.925488	1.01691	1.09878
SAUSA300_1259	-	ImpB/MucB/SamB family protein	0.503886	0.957841	0.621048	0.985312	0.730863	0.80318	1.09895
SAUSA300_2017	rrsD	16S ribosomal RNA	0.307904	0.328536	0.26901	0.430416	0.31822	0.349713	1.09897
SAUSA300_1280	pstB	phosphate transporter ATP-binding protein	0.841837	1.67376	1.40986	1.35501	1.2578	1.38244	1.09909
SAUSA300_0086	-	hypothetical protein	2.05574	1.9781	2.25529	2.17855	2.01692	2.21692	1.09916
SAUSA300_1435	-	phiSLT ORF153-like protein	1.26524	1.6274	1.90032	1.28065	1.44632	1.59049	1.09968
SAUSA300_2136	-	iron compound ABC transporter iron compound-binding protein	2.26715	2.29691	3.12064	1.89907	2.28203	2.50985	1.09984
SAUSA300_0100	-	tandem lipoprotein	1.70168	1.53755	2.05079	1.51443	1.61961	1.78261	1.10064
SAUSA300_2581	-	putative surface anchored protein	0.942497	1.57764	1.38029	1.3958	1.26007	1.38805	1.10156
SAUSA300_0395	-	superantigen-like protein	2.01136	0.634429	1.62109	1.29342	1.3229	1.45726	1.10156
SAUSA300_2167	-	hypothetical protein	0.666799	1.01965	1.01669	0.841489	0.843225	0.929091	1.10183
SAUSA300_2217	-	putative drug transporter	1.1087	1.079	0.991713	1.41943	1.09385	1.20557	1.10214
SAUSA300_1329	-	amino acid permease	1.06223	1.4595	1.44812	1.33124	1.26086	1.38968	1.10217
SAUSA300_1679	acsA	acetyl-CoA synthetase	1.58279	1.70142	2.31435	1.30649	1.64211	1.81042	1.1025
SAUSA300_0942	-	hypothetical protein	0.961538	1.93126	2.48419	0.705302	1.4464	1.59475	1.10256
SAUSA300_0300	-	hypothetical protein	2.65797	4.24223	4.87805	2.73087	3.4501	3.80446	1.10271
SAUSA300_2162	-	M23/M37 peptidase domain-containing protein	1.1352	1.32766	1.21048	1.50697	1.23143	1.35872	1.10337
SAUSA300_1031	-	hypothetical protein	2.84341	2.19203	2.87159	2.68686	2.51772	2.77923	1.10387
SAUSA300_0516	-	hypothetical protein	0.988176	0.586544	0.452892	1.28543	0.78736	0.869162	1.10389
SAUSA300_0085	-	hypothetical protein	1.70956	1.89237	2.00861	1.96875	1.80096	1.98868	1.10423
SAUSA300_0980	-	hypothetical protein	0.213294	0.185488	0.338753	0.101916	0.199391	0.220334	1.10504
SAUSA300_0622	-	hypothetical protein	2.0941	1.81411	2.15435	2.16475	1.95411	2.15955	1.10514
SAUSA300_0181	-	non-ribosomal peptide synthetase	2.41221	2.24081	2.47353	2.66889	2.32651	2.57121	1.10518
SAUSA300_0441	-	acetyltransferase	1.33929	1.12011	1.40747	1.3113	1.2297	1.35938	1.10546
SAUSA300_1809	-	hypothetical protein	1.38436	1.49141	1.69377	1.48834	1.43788	1.59106	1.10653
SAUSA300_0046	-	hypothetical protein	0.609547	0.846972	1.02495	0.586738	0.728259	0.805842	1.10653
SAUSA300_2500	-	glycosyl transferase	0.970558	1.43765	1.25639	1.40876	1.2041	1.33257	1.10669
SAUSA300_1291	-	hippurate hydrolase	1.30537	1.32302	1.50283	1.40663	1.31419	1.45473	1.10694
SAUSA300_2348	-	hypothetical protein	1.48026	1.83427	1.86136	1.80787	1.65726	1.83462	1.10701
SAUSA300_0560	vraB	acetyl-CoA c-acetyltransferase	1.72175	2.46364	2.48082	2.15724	2.09269	2.31903	1.10815
SAUSA300_1868	-	hypothetical protein	1.72811	1.32876	1.69741	1.69012	1.52843	1.69377	1.10817
SAUSA300_2544	-	hypothetical protein	3.4375	1.19149	1.78862	3.34237	2.31449	2.56549	1.10845
SAUSA300_1023	-	hypothetical protein	0.527778	0.485106	0.481783	0.641373	0.506442	0.561578	1.10887
SAUSA300_0456	rrlA	23S ribosomal RNA	0.142917	0.0526917	0.106704	0.110341	0.0978044	0.108522	1.10959
SAUSA300_0353	-	hypothetical protein	3.32992	3.59958	3.1654	4.52486	3.46475	3.84513	1.10979
SAUSA300_0153	cap5B	capsular polysaccharide biosynthesis protein Cap5B	1.6183	0.941686	1.81003	1.03132	1.27999	1.42067	1.10991
SAUSA300_2361	-	hypothetical protein	1.85065	1.69826	2.04073	1.90113	1.77445	1.97093	1.11072
SAUSA300_0125	-	pyridoxal-dependent decarboxylase	2.92194	2.08865	2.33614	3.23196	2.50529	2.78405	1.11127
SAUSA300_2316	-	acetyltransferase	2.12372	1.59757	2.63389	1.50471	1.86065	2.0693	1.11214
SAUSA300_1588	lytH	N-acetylmuramoyl-L-alanine amidase	0.395221	0.384856	0.421781	0.446357	0.390038	0.434069	1.11289
SAUSA300_2036	kdpE	DNA-binding response regulator, KdpE	1.08817	2.07447	2.22609	1.29533	1.58132	1.76071	1.11344
SAUSA300_2610	hisC	histidinol-phosphate aminotransferase hisC	1.54018	1.36394	1.64563	1.58976	1.45206	1.6177	1.11407
SAUSA300_1333	-	hypothetical protein	1.51112	1.46519	1.92974	1.38689	1.48816	1.65832	1.11434
SAUSA300_2506	isaA	immunodominant antigen A	0.289004	0.309071	0.217515	0.449294	0.299037	0.333405	1.11493
SAUSA300_2075	rho	transcription termination factor Rho	0.242857	0.202553	0.252936	0.243902	0.222705	0.248419	1.11546
SAUSA300_1431	-	phiSLT ORF71-like protein	4.10452	2.93367	5.94612	1.90499	3.51909	3.92555	1.1155
SAUSA300_0053	speG	spermidine N(1)-acetyltransferase	1.92154	1.10955	2.17187	1.21086	1.51555	1.69136	1.11601
SAUSA300_0587	-	hypothetical protein	0.868094	0.833444	1.00356	0.897696	0.850769	0.950627	1.11737
SAUSA300_2489	-	antibiotic transport-associated protein-like protein	1.24212	1.04714	1.56092	0.998105	1.14463	1.27951	1.11784
SAUSA300_2034	kdpA	potassium-transporting ATPase subunit A	1.58672	1.36532	1.86242	1.43958	1.47602	1.651	1.11855
SAUSA300_0358	-	bifunctional homocysteine S-methyltransferase/5,10-methylenetetrahydrofolate reductase protein	1.38393	1.78622	2.07572	1.47116	1.58507	1.77344	1.11883
SAUSA300_0128	-	hypothetical protein	1.33185	1.06991	1.15176	1.53568	1.20088	1.34372	1.11895
SAUSA300_2525	-	hypothetical protein	1.4787	1.90071	1.98498	1.79718	1.6897	1.89108	1.11918
SAUSA300_2558	nsaS	nisin susceptibility-associated sensor histidine kinase	1.71901	2.47347	2.66071	2.03148	2.09624	2.34609	1.11919
SAUSA300_0215	-	hypothetical protein	0.990165	1.10771	1.06072	1.28726	1.04894	1.17399	1.11922
SAUSA300_2133	-	transporter gate domain-containing protein	2.10179	1	1.65176	1.82023	1.55089	1.736	1.11935
SAUSA300_2545	betA	choline dehydrogenase	1.46238	1.12621	1.17873	1.71898	1.2943	1.44886	1.11942
SAUSA300_0816	-	CsbD-like superfamily protein	0.649038	0.229133	0.503787	0.479466	0.439086	0.491627	1.11966
SAUSA300_0202	-	peptide ABC transporter permease	1.63636	2.4	1.84775	2.67307	2.01818	2.26041	1.12002
SAUSA300_1563	accC	acetyl-CoA carboxylase, biotin carboxylase	1.08272	1.3304	1.5523	1.15254	1.20656	1.35242	1.12089
SAUSA300_0951	sspA	V8 protease	0.85084	1.30163	1.27398	1.13914	1.07623	1.20656	1.12109
SAUSA300_2554	-	sulfite reductase flavoprotein	1.32355	0.754324	1.34754	0.982953	1.03894	1.16525	1.12158
SAUSA300_2065	-	UDP-GlcNAc 2-epimerase	0.540607	0.56893	0.525919	0.718962	0.554768	0.62244	1.12198
SAUSA300_1876	-	DNA polymerase IV	0.654762	0.684397	0.958233	0.545142	0.66958	0.751687	1.12263
SAUSA300_2552	-	citrate transporter, permease	2.47768	1.88936	2.66075	2.24193	2.18352	2.45134	1.12266
SAUSA300_0310	pfoR	perfringolysin O regulator protein	1.23641	1.46346	1.60245	1.42866	1.34994	1.51555	1.12268
SAUSA300_1862	-	hypothetical protein	1.26444	1.74844	1.38158	2.00197	1.50644	1.69177	1.12303
SAUSA300_1606	-	hypothetical protein	0.504889	0.546099	0.733428	0.44737	0.525494	0.590399	1.12351
SAUSA300_0586	-	hypothetical protein	1.49516	1.41219	1.6398	1.62678	1.45367	1.63329	1.12356
SAUSA300_1542	hrcA	heat-inducible transcription repressor HrcA	0.361345	0.212766	0.377278	0.267814	0.287055	0.322546	1.12364
SAUSA300_1042	-	hypothetical protein	0.396898	0.430502	0.306609	0.623108	0.4137	0.464859	1.12366
SAUSA300_0753	-	hypothetical protein	0.678816	0.489653	0.683075	0.631102	0.584235	0.657089	1.1247
SAUSA300_0548	sdrE	sdrE protein	1.65386	1.4605	1.66663	1.8375	1.55718	1.75206	1.12515
SAUSA300_1990	agrD	accessory gene regulator protein D	1.16071	1.16203	1.3637	1.25078	1.16137	1.30724	1.1256
SAUSA300_0736	yfiA	ribosomal subunit interface protein	0.775261	0.417748	0.728733	0.614713	0.596505	0.671723	1.1261
SAUSA300_0219	-	putative iron compound A C transporter, iron compound-binding protein	0.765306	1.59574	1.31694	1.34211	1.18053	1.32953	1.12622
SAUSA300_0889	oppD	oligopeptide ABC transporter ATP-binding protein	1.74895	1.39111	1.5762	1.96078	1.57003	1.76849	1.12641
SAUSA300_0059	-	hypothetical protein	1.74895	2.52315	1.59413	3.21816	2.13605	2.40615	1.12645
SAUSA300_0402	-	superantigen-like protein	0.924637	1.29246	1.26889	1.22908	1.10855	1.24899	1.12668
SAUSA300_2128	-	putative drug transporter	1.28544	1.41887	1.26933	1.7791	1.35216	1.52422	1.12725
SAUSA300_2137	-	hypothetical protein	0.710852	1.03063	0.901853	1.06168	0.87074	0.981764	1.12751
SAUSA300_1318	-	hypothetical protein	2.07458	3.09136	3.58016	2.24507	2.58297	2.91261	1.12762
SAUSA300_1247	-	hypothetical protein	0.395753	0.755607	0.538343	0.760517	0.57568	0.64943	1.12811
SAUSA300_0440	-	MutT/nudix family protein	2.06845	1.8156	2.34869	2.03704	1.94203	2.19286	1.12916
SAUSA300_0158	cap5G	capsular polysaccharide biosynthesis protein Cap5G	0.540737	1.37447	0.695574	1.46793	0.957602	1.08175	1.12965
SAUSA300_2296	-	esterase-like protein	1.84453	1.57447	1.39946	2.46627	1.7095	1.93287	1.13066
SAUSA300_0735	-	hypothetical protein	0.760523	0.843465	1.23887	0.575881	0.801994	0.907375	1.1314
SAUSA300_0692	-	hypothetical protein	2.69055	3.44681	3.2961	3.64862	3.06868	3.47236	1.13155
SAUSA300_1324	-	hypothetical protein	0.740927	1.09815	1.07964	1.00169	0.919537	1.04066	1.13173
SAUSA300_0449	treC	alpha,alpha-phosphotrehalase	1.27152	1.10942	1.29049	1.40603	1.19047	1.34826	1.13254
SAUSA300_0627	tagX	teichoic acid biosynthesis protein X	1.48026	1.1897	1.8257	1.20026	1.33498	1.51298	1.13333
SAUSA300_1392	-	phiSLT ORF191-like protein	1.79276	1.54199	1.79777	1.982	1.66738	1.88989	1.13345
SAUSA300_0895	oppB	oligopeptide ABC transporter permease	1.3552	1.50411	1.68236	1.56341	1.42965	1.62289	1.13516
SAUSA300_2602	icaC	intercellular adhesion protein C	1.39881	1.85297	1.76813	1.92676	1.62589	1.84745	1.13627
SAUSA300_0193	murQ	N-acetylmuramic acid-6-phosphate etherase	1.52679	2.58014	1.85938	2.80789	2.05346	2.33363	1.13644
SAUSA300_1316	msrB	methionine sulfoxide reductase B	1.76108	2.41233	1.40797	3.33614	2.0867	2.37205	1.13675
SAUSA300_2614	-	hypothetical protein	1.14329	0.8822	1.17655	1.12753	1.01275	1.15204	1.13754
SAUSA300_1235	guaC	guanosine 5'-monophosphate oxidoreductase	1.925	1.73106	2.0813	2.07769	1.82803	2.07949	1.13756
SAUSA300_2011	leuB	3-isopropylmalate dehydrogenase	1.32653	1.43686	1.32891	1.81695	1.3817	1.57293	1.13841
SAUSA300_1997	-	hypothetical protein	1.86688	1.08317	0.944403	2.41439	1.47503	1.6794	1.13855
SAUSA300_2315	-	hypothetical protein	0.896916	0.32766	0.689825	0.704607	0.612288	0.697216	1.13871
SAUSA300_1372	-	hypothetical protein	0.773109	1.32165	1.22961	1.15575	1.04738	1.19268	1.13872
SAUSA300_1712	ribH	6,7-dimethyl-8-ribityllumazine synthase	2.24609	0.847074	2.44044	1.08401	1.54658	1.76222	1.13943
SAUSA300_1355	aroA	3-phosphoshikimate 1-carboxyvinyltransferase	0.110569	0.0277091	0.0651247	0.092435	0.069139	0.0787799	1.13944
SAUSA300_0206	-	azoreductase	1.21106	1.55002	1.5943	1.55202	1.38054	1.57316	1.13953
SAUSA300_1279	phoU	phosphate transport system regulatory protein PhoU	0.874384	1.29714	0.926705	1.54892	1.08576	1.23781	1.14004
SAUSA300_2546	betB	glycine betaine aldehyde dehydrogenase	2.8068	1.94794	1.96621	3.45577	2.37737	2.71099	1.14033
SAUSA300_1217	-	ABC transporter ATP-binding protein	0.897436	0.751227	1.13873	0.741783	0.824332	0.940258	1.14063
SAUSA300_2412	-	hypothetical protein	1.08173	1.15745	1.13821	1.41755	1.11959	1.27788	1.14139
SAUSA300_1731	pckA	phosphoenolpyruvate carboxykinase	0.606737	0.981818	1.01174	0.802743	0.794278	0.907243	1.14222
SAUSA300_1401	-	phiSLT ORF387-like protein	1.82753	1.39133	1.92103	1.76209	1.60943	1.84156	1.14423
SAUSA300_1317	msrA	methionine sulfoxide reductase A	2.44617	1.45181	1.92492	2.53866	1.94899	2.23179	1.1451
SAUSA300_0862	glpQ	glycerophosphoryl diester phosphodiesterase	1.22799	1.43662	1.11645	1.93582	1.33231	1.52614	1.14549
SAUSA300_1947	-	phi77 ORF031-like protein	2.58557	2.78132	4.16541	1.98359	2.68344	3.0745	1.14573
SAUSA300_0027	-	hypothetical protein	1.00795	0.843256	0.8387	1.28291	0.925601	1.06081	1.14607
SAUSA300_2115	tnp	IS1181, transposase	1.00216	1.21827	1.01392	1.53198	1.11021	1.27295	1.14659
SAUSA300_1789	-	hypothetical protein	0.265023	0.21952	0.303265	0.252362	0.242272	0.277814	1.1467
SAUSA300_2134	-	iron compound ABC transporter permease	3.3252	2.77956	3.71628	3.28556	3.05238	3.50092	1.14695
SAUSA300_2573	isaB	immunodominant antigen B	0.576475	0.601295	0.565571	0.785515	0.588885	0.675543	1.14716
SAUSA300_1810	-	IS1181, transposase	0.890262	1.21722	1.08086	1.33681	1.05374	1.20883	1.14718
SAUSA300_2589	-	cell wall anchor domain-containing protein	3.19033	2.90305	3.64432	3.35056	3.04669	3.49744	1.14795
SAUSA300_0544	-	HAD superfamily hydrolase	0.288826	0.516441	0.542005	0.383236	0.402633	0.462621	1.14899
SAUSA300_0952	-	aminotransferase, class I	1.39851	1.03139	1.09564	1.69824	1.21495	1.39694	1.14979
SAUSA300_1407	-	phi SLT ORF 145-like protein, phage transcriptional regulator	2.14286	1.44438	1.01303	3.11266	1.79362	2.06285	1.1501
SAUSA300_0376	-	hypothetical protein	2.43238	2.90363	2.96575	3.1803	2.668	3.07302	1.15181
SAUSA300_0381	-	putative NAD(P)H-flavin oxidoreductase	1.97431	0.592705	1.29971	1.65782	1.28351	1.47876	1.15213
SAUSA300_1264	trpD	anthranilate phosphoribosyltransferase	0.949074	0.661939	0.875461	0.981409	0.805506	0.928435	1.15261
SAUSA300_2623	pcp	pyrrolidone-carboxylate peptidase	1.11691	2.27619	2.22427	1.68823	1.69655	1.95625	1.15307
SAUSA300_2211	-	hypothetical protein	2.56614	2.58524	2.99107	2.95036	2.57569	2.97071	1.15337
SAUSA300_2312	mqo	malate:quinone oxidoreductase	1.01541	0.968294	1.12032	1.16903	0.99185	1.14468	1.15408
SAUSA300_0161	cap5J	capsular polysaccharide biosynthesis protein Cap5J	1.15467	1.18253	1.66405	1.03511	1.1686	1.34958	1.15487
SAUSA300_1612	tag	DNA-3-methyladenine glycosidase	0.535714	0.846228	0.574854	1.02139	0.690971	0.798124	1.15507
SAUSA300_0274	-	hypothetical protein	0.969643	1.30111	1.29937	1.32538	1.13537	1.31238	1.1559
SAUSA300_2157	-	NAD-dependent deacetylase	4.10536	2.48851	3.48419	4.13866	3.29693	3.81143	1.15605
SAUSA300_0509	-	ATP:guanido phosphotransferase	1.95312	1.82651	2.05916	2.31047	1.88982	2.18481	1.1561
SAUSA300_1422	-	phiSLT ORF65-like protein	1.38889	0.661939	1.37007	1.0012	1.02541	1.18564	1.15625
SAUSA300_2593	-	hypothetical protein	1.21674	0.375469	0.584516	1.25671	0.796103	0.920612	1.1564
SAUSA300_1263	trpG	anthranilate synthase component II	0.575397	0.748936	0.692562	0.839105	0.662166	0.765834	1.15656
SAUSA300_1425	-	hypothetical protein	1.80804	1.45745	1.81454	1.96379	1.63274	1.88916	1.15705
SAUSA300_2220	mobA	molybdopterin-guanine dinucleotide biosynthesis protein MobA	1.47321	1.73451	1.86756	1.84596	1.60386	1.85676	1.15768
SAUSA300_1808	-	amino acid ABC transporter permease/substrate-binding protein	1.26464	0.988839	1.12955	1.48237	1.12674	1.30596	1.15906
SAUSA300_2517	-	amidohydrolase family protein	1.77851	2.5755	2.93441	2.11776	2.17701	2.52608	1.16035
SAUSA300_0790	-	hypothetical protein	0.137868	0.503129	0.557947	0.185982	0.320498	0.371965	1.16058
SAUSA300_0781	-	hypothetical protein	1.2312	1.15901	2.05035	0.725051	1.19511	1.3877	1.16115
SAUSA300_0651	-	CHAP domain-contain protein	1.16274	1.9381	1.84159	1.75905	1.55042	1.80032	1.16118
SAUSA300_2097	-	hypothetical protein	1.75316	1.78723	1.97983	2.13132	1.7702	2.05557	1.16121
SAUSA300_0222	-	hypothetical protein	0.729897	0.717791	0.762576	0.919414	0.723844	0.840995	1.16185
SAUSA300_0261	-	hypothetical protein	1.71958	1.17021	1.65278	1.70631	1.44489	1.67955	1.1624
SAUSA300_0139	-	putative tetracycline resistance protein	1.49306	1.96942	1.88698	2.13791	1.73124	2.01245	1.16243
SAUSA300_0097	-	hypothetical protein	1.85922	1.7657	2.22117	1.99679	1.81246	2.10898	1.1636
SAUSA300_0828	-	5'-nucleotidase family protein	1.29464	0.864157	1.59475	0.91724	1.0794	1.25599	1.1636
SAUSA300_1721	-	hypothetical protein	0.351562	0.0851064	0.203252	0.304878	0.218334	0.254065	1.16365
SAUSA300_2324	-	PTS system, sucrose-specific IIBC component	1.63489	2.27717	2.11187	2.44086	1.95603	2.27636	1.16376
SAUSA300_0921	prfC	peptide chain release factor 3	0.719752	1.0317	0.857253	1.18126	0.875725	1.01926	1.1639
SAUSA300_2313	-	L-lactate permease	0.893519	0.953191	0.961892	1.18756	0.923355	1.07473	1.16394
SAUSA300_2451	-	drug transporter	1.75781	1.45213	2.01135	1.72729	1.60497	1.86932	1.16471
SAUSA300_1805	-	RNA methyltransferase	1.71429	1.37386	1.68409	1.91638	1.54407	1.80023	1.1659
SAUSA300_0048	-	hypothetical protein	0.690789	0.799552	0.582418	1.15533	0.745171	0.868873	1.166
SAUSA300_0438	-	CHAP domain-contain protein	1.2577	1.15432	1.43912	1.37682	1.20601	1.40797	1.16746
SAUSA300_2414	-	hypothetical protein	6.57407	3.67928	6.17619	5.79561	5.12667	5.9859	1.1676
SAUSA300_0171	-	cation efflux family protein	1.63891	0.847791	1.46504	1.44043	1.24335	1.45273	1.1684
SAUSA300_2066	upp	uracil phosphoribosyltransferase	0.269542	0.355279	0.351963	0.378381	0.31241	0.365172	1.16889
SAUSA300_2337	-	DegU family transcriptional regulator	2.23493	3.14982	2.7185	3.57573	2.69238	3.14711	1.1689
SAUSA300_1188	mutS	DNA mismatch repair protein MutS	1.162	0.976484	1.28629	1.21368	1.06924	1.24998	1.16904
SAUSA300_1512	pbp3	penicillin-binding protein 3	0.385821	0.507257	0.498334	0.545894	0.446539	0.522114	1.16925
SAUSA300_0444	gltC	LysR family regulatory protein	2.04501	0.939959	2.02633	1.46577	1.49248	1.74605	1.16989
SAUSA300_0240	-	PTS system, galactitol-specific enzyme II, B component	1.30022	1.64894	1.5545	1.89702	1.47458	1.72576	1.17034
SAUSA300_2600	icaA	N-glycosyltransferase	3.3634	2.30577	3.05227	3.58543	2.83459	3.31885	1.17084
SAUSA300_2297	-	hypothetical protein	1.27358	1.46126	2.0453	1.1573	1.36742	1.6013	1.17104
SAUSA300_2095	-	hypothetical protein	2.88555	4.06383	3.62158	4.51671	3.47469	4.06915	1.17108
SAUSA300_0243	-	hypothetical protein	3.42262	1.96809	2.40891	3.90696	2.69535	3.15793	1.17162
SAUSA300_0580	-	hypothetical protein	0.901442	0.837971	1.0539	0.984991	0.869706	1.01945	1.17217
SAUSA300_0146	-	hypothetical protein	1.58676	1.76133	1.90095	2.02663	1.67405	1.96379	1.17308
SAUSA300_1019	-	hypothetical protein	1.92708	1.26383	1.2436	2.50075	1.59546	1.87218	1.17344
SAUSA300_2480	-	LysR family transcriptional regulator	1.41304	1.59729	1.49051	2.04234	1.50516	1.76643	1.17358
SAUSA300_1409	-	hypothetical protein	3.55114	2.83752	3.9357	3.5641	3.19433	3.7499	1.17392
SAUSA300_1954	-	phiPVL ORF050-like protein	1.02273	1.81818	1.7492	1.58906	1.42045	1.66913	1.17507
SAUSA300_1345	asnC	asparaginyl-tRNA synthetase	0.763628	0.953527	0.886108	1.13215	0.858578	1.00913	1.17535
SAUSA300_0932	-	hypothetical protein	0.710288	0.689425	0.981542	0.664698	0.699857	0.82312	1.17613
SAUSA300_1636	polA	DNA polymerase I superfamily protein	0.0775935	0.0425532	0.0466727	0.0946359	0.0600734	0.0706543	1.17613
SAUSA300_2276	-	M20/M25/M40 family peptidase	1.38424	0.656028	1.50557	0.89456	1.02013	1.20007	1.17638
SAUSA300_1596	queA	S-adenosylmethionine:tRNA ribosyltransferase-isomerase	0.401786	0.217872	0.447154	0.281843	0.309829	0.364499	1.17645
SAUSA300_2268	-	sodium/bile acid symporter family protein	1.80648	1.62147	1.70585	2.33188	1.71398	2.01887	1.17788
SAUSA300_2436	-	putative cell wall surface anchor family protein	1.43353	1.3617	2.07568	1.217	1.39762	1.64634	1.17796
SAUSA300_0208	-	putative maltose ABC transporter ATP-binding protein	2.43186	1.71277	2.10146	2.78164	2.07231	2.44155	1.17818
SAUSA300_1841	rrsC	16S ribosomal RNA	0.227679	0.28693	0.234869	0.371661	0.257304	0.303265	1.17862
SAUSA300_2328	-	hypothetical protein	2.05645	1.72958	2.46525	1.99901	1.89302	2.23213	1.17914
SAUSA300_1493	-	hypothetical protein	0.864448	0.584139	0.644658	1.06348	0.724294	0.854069	1.17918
SAUSA300_1470	-	geranyltranstransferase	0.066361	0.106958	0.0885031	0.11597	0.0866595	0.102236	1.17975
SAUSA300_1523	-	hypothetical protein	0.401099	0.227823	0.166771	0.57536	0.314461	0.371065	1.18
SAUSA300_0354	ltrA	hypothetical protein	1.17221	1.39541	1.34607	1.68773	1.28381	1.5169	1.18156
SAUSA300_0846	-	Na+/H+ antiporter family protein	0.62932	0.588881	0.797527	0.642539	0.609101	0.720033	1.18212
SAUSA300_1760	epiG	lantibiotic epidermin immunity protein F	1.4984	0.93617	0.948509	1.93118	1.21728	1.43985	1.18284
SAUSA300_0385	-	hypothetical protein	0.712316	0.760951	0.929911	0.813008	0.736634	0.87146	1.18303
SAUSA300_2536	budA	alpha-acetolactate decarboxylase	1.37918	0.506111	1.06671	1.16377	0.942645	1.11524	1.1831
SAUSA300_0655	-	hypothetical protein	1.84451	0.793461	1.1457	1.97634	1.31899	1.56102	1.1835
SAUSA300_2333	narK	nitrite extrusion protein	0.962205	1.11857	0.897203	1.56638	1.04039	1.23179	1.18397
SAUSA300_0526	-	methyltransferase small subunit	0.384615	0.504092	0.264054	0.788687	0.444354	0.526371	1.18458
SAUSA300_0298	-	hypothetical protein	3.22882	1.97427	3.27094	2.8928	2.60155	3.08187	1.18463
SAUSA300_0119	-	ornithine cyclodeaminase	2.17913	2.08245	1.56956	3.48281	2.13079	2.52618	1.18556
SAUSA300_0136	-	cell wall surface anchor family protein	1.56725	1.30919	1.68656	1.725	1.43822	1.70578	1.18604
SAUSA300_0455	rrsA	16S ribosomal RNA	0.349379	0.35646	0.265111	0.572117	0.352919	0.418614	1.18615
SAUSA300_0696	-	6-pyruvoyl tetrahydrobiopterin synthase-like protein	1.31448	1.18519	1.43029	1.53568	1.24983	1.48299	1.18655
SAUSA300_0262	rbsK	ribokinase	1.50706	2.84146	2.83169	2.32975	2.17426	2.58072	1.18694
SAUSA300_2515	-	TetR family transcriptional regulator	2.85714	1.86099	2.71304	2.8907	2.35907	2.80187	1.1877
SAUSA300_1977	-	hypothetical protein	1.10129	1.33075	1.73102	1.15851	1.21602	1.44476	1.18811
SAUSA300_1569	-	U32 family peptidase	0.568924	0.178516	0.239055	0.649415	0.37372	0.444235	1.18868
SAUSA300_1455	-	AraC family transcriptional regulator	0.693681	1.02128	1.18407	0.856785	0.857479	1.02043	1.19003
SAUSA300_0130	-	NAD-dependent epimerase/dehydratase family protein	2.7155	2.42868	3.36662	2.75687	2.57209	3.06175	1.19037
SAUSA300_2640	-	putative transcriptional regulator	1.38975	0.828862	1.54648	1.09579	1.10931	1.32114	1.19096
SAUSA300_2009	ilvC	ketol-acid reductoisomerase	1.31138	1.15691	1.66166	1.28091	1.23415	1.47128	1.19214
SAUSA300_0826	-	hypothetical protein	2.15083	2.04103	2.51161	2.48984	2.09593	2.50073	1.19313
SAUSA300_2398	-	hypothetical protein	0.936813	0.704419	0.758808	1.20006	0.820616	0.979432	1.19353
SAUSA300_0288	-	hypothetical protein	2.28814	1.58673	2.92132	1.7041	1.93743	2.31271	1.1937
SAUSA300_2463	ddh	D-lactate dehydrogenase	1.24743	0.921986	1.01392	1.57618	1.08471	1.29505	1.19391
SAUSA300_1915	-	hypothetical protein	1.13636	0.744681	1.1456	1.10044	0.940522	1.12302	1.19404
SAUSA300_1039	rnhC	ribonuclease HIII	0.5	0.260229	0.608019	0.300188	0.380115	0.454103	1.19465
SAUSA300_2413	-	hypothetical protein	1.55506	1.18472	1.56442	1.70882	1.36989	1.63662	1.19471
SAUSA300_0682	ybaK	ybaK/ebsC protein	0.965402	0.56383	1.50019	0.329075	0.764616	0.914634	1.1962
SAUSA300_1849	mutY	A/G-specific adenine glycosylase	1.51786	2.37116	2.44906	2.20315	1.94451	2.32611	1.19624
SAUSA300_2415	-	hypothetical protein	0.93502	1.06028	1.3387	1.04888	0.997652	1.19379	1.1966
SAUSA300_0602	-	hypothetical protein	1.21011	2.3187	1.5107	2.71772	1.7644	2.11421	1.19826
SAUSA300_0829	lipA	lipoyl synthase	0.403755	0.405194	0.502152	0.467613	0.404475	0.484882	1.1988
SAUSA300_1571	-	O-methyltransferase family protein	0.3125	0.516942	0.459199	0.535314	0.414721	0.497257	1.19901
SAUSA300_2030	-	hypothetical protein	1.30952	1.13475	1.51561	1.41667	1.22214	1.46614	1.19965
SAUSA300_2397	-	putative transport protein	1.07813	1.3583	1.38753	1.53568	1.21821	1.46161	1.1998
SAUSA300_1660	-	hypothetical protein	0.799745	0.589666	0.919473	0.747838	0.694705	0.833656	1.20001
SAUSA300_0873	cdr	coenzyme A disulfide reductase	0.890851	0.682764	0.888625	1.00027	0.786807	0.94445	1.20036
SAUSA300_0724	-	hypothetical protein	0.965738	1.24276	1.16809	1.48398	1.10425	1.32604	1.20085
SAUSA300_2243	ureG	urease accessory protein UreG	2.04265	2.02807	2.5159	2.37368	2.03536	2.44479	1.20116
SAUSA300_2226	moaB	molybdenum cofactor biosynthesis protein B	1.17965	1.80529	2.73193	0.854069	1.49247	1.793	1.20136
SAUSA300_2101	-	SAP domain-containing protein	1.28178	1.65957	2.49261	1.04344	1.47068	1.76802	1.20218
SAUSA300_0264	-	ribose transporter RbsU	1.55884	2.00872	2.76556	1.52606	1.78378	2.14581	1.20296
SAUSA300_0998	-	hypothetical protein	0.240525	0.30482	0.320779	0.335527	0.272672	0.328153	1.20347
SAUSA300_1335	-	hypothetical protein	0.520261	1.05074	0.870336	1.0206	0.785499	0.945469	1.20365
SAUSA300_0329	-	putative oxidoreductase	1.03409	1.44836	0.930443	2.05798	1.24122	1.49421	1.20382
SAUSA300_1953	-	phiPVL ORF051-like protein	6.41121	6.29314	9.6068	5.69608	6.35218	7.65144	1.20454
SAUSA300_2331	-	MarR family transcriptional regulator	4.09175	3.5055	4.94969	4.20366	3.79863	4.57668	1.20482
SAUSA300_0123	-	IucC family siderophore biosynthesis protein	1.3173	2.48791	1.90934	2.67581	1.90261	2.29257	1.20496
SAUSA300_0197	-	hypothetical protein	1.3	1.05702	1.34899	1.49353	1.17851	1.42126	1.20598
SAUSA300_1199	-	hypothetical protein	0.327381	0.378014	0.485797	0.365101	0.352698	0.425449	1.20627
SAUSA300_2045	-	HD domain-containing protein	0.589286	1.74468	1.34598	1.47044	1.16698	1.40821	1.20671
SAUSA300_2076	-	aldehyde dehydrogenase family protein	1.25573	1.14972	1.43872	1.46772	1.20273	1.45322	1.20827
SAUSA300_0691	saeR	DNA-binding response regulator SaeR	1.32955	1.16983	1.61206	1.40921	1.24969	1.51063	1.20881
SAUSA300_1268	trpA	tryptophan synthase subunit alpha	2.29993	1.17809	2.21821	1.98735	1.73901	2.10278	1.20918
SAUSA300_0314	-	sodium:solute symporter family protein	1.8977	2.18103	2.955	1.97893	2.03937	2.46697	1.20967
SAUSA300_1992	agrA	accessory gene regulator protein A	2.77174	2.17068	3.4219	2.55685	2.47121	2.98938	1.20968
SAUSA300_0340	-	NADH-dependent FMN reductase	3.68421	4.16349	4.74255	4.75146	3.92385	4.747	1.20978
SAUSA300_1494	-	hypothetical protein	0.397003	0.492401	0.704123	0.372629	0.444702	0.538376	1.21064
SAUSA300_0659	-	sugar efflux transporter	0.791396	1.30754	1.70485	0.836413	1.04947	1.27063	1.21074
SAUSA300_0228	fadE	acyl-CoA synthetase FadE	1.76935	1.65674	1.70431	2.44483	1.71304	2.07457	1.21104
SAUSA300_2466	-	hypothetical protein	1.04148	1.50498	1.42934	1.66032	1.27323	1.54483	1.21332
SAUSA300_1050	-	nucleoside-triphosphatase	0.314576	0.609599	0.57982	0.542005	0.462088	0.560913	1.21387
SAUSA300_0676	-	anion transporter family protein	1.5985	2.06314	1.93909	2.51115	1.83082	2.22512	1.21536
SAUSA300_1408	-	phage helicase	1.51699	0.892378	1.34931	1.58041	1.20468	1.46486	1.21597
SAUSA300_0558	-	putative proline/betaine transporter	1.45416	1.23478	1.79189	1.47961	1.34447	1.63575	1.21665
SAUSA300_0400	-	superantigen-like protein	1.09564	1.88677	1.86601	1.76267	1.4912	1.81434	1.2167
SAUSA300_2383	-	amino acid permease	0.991768	1.04236	0.905	1.57132	1.01706	1.23816	1.21739
SAUSA300_2240	ureC	urease subunit alpha	1.5841	1.53878	2.10391	1.69814	1.56144	1.90103	1.21748
SAUSA300_0786	-	OsmC/Ohr family protein	1.16415	1.52209	2.06726	1.20388	1.34312	1.63557	1.21774
SAUSA300_0719	-	iron compound ABC transporter permease	0.918367	1.44377	1.58477	1.29325	1.18107	1.43901	1.2184
SAUSA300_2325	-	hypothetical protein	1.00529	2.38849	2.47583	1.66115	1.69689	2.06849	1.21898
SAUSA300_0320	-	triacylglycerol lipase	1.56218	1.31961	1.64291	1.87557	1.44089	1.75924	1.22094
SAUSA300_2135	-	iron compound ABC transporter permease	3.36119	3.3147	4.40379	3.74887	3.33794	4.07633	1.22121
SAUSA300_1463	-	hypothetical protein	2.95759	1.76241	2.18308	3.58232	2.36	2.8827	1.22148
SAUSA300_2293	corA	magnesium and cobalt transport protein	0.972062	0.94189	0.966965	1.37201	0.956976	1.16949	1.22207
SAUSA300_0403	-	superantigen-like protein	1.29757	2.60446	2.26576	2.50418	1.95102	2.38497	1.22242
SAUSA300_1671	-	hypothetical protein	0.612039	0.326699	0.502181	0.645938	0.469369	0.57406	1.22305
SAUSA300_1287	asd	aspartate semialdehyde dehydrogenase	1.04167	1.42857	1.64	1.38226	1.23512	1.51113	1.22347
SAUSA300_0726	-	glycerate kinase family protein	1.58941	1.82104	1.88588	2.28929	1.70523	2.08759	1.22423
SAUSA300_0230	-	hypothetical protein	0.999564	0.803321	0.912982	1.29553	0.901443	1.10425	1.22498
SAUSA300_0008	hutH	histidine ammonia-lyase	1.97112	1.7765	2.50433	2.08745	1.87381	2.29589	1.22525
SAUSA300_1549	-	ComE operon protein 1	1.25325	1.06538	1.75331	1.09222	1.15931	1.42276	1.22725
SAUSA300_1410	-	virulence-associated protein E	0.764266	0.996531	0.946055	1.21509	0.880399	1.08057	1.22737
SAUSA300_1844	-	bacterioferritin comigratory protein	1.90591	1.08238	1.33417	2.33479	1.49414	1.83448	1.22778
SAUSA300_0064	arcD	arginine/oirnithine antiporter	2.28626	1.66876	3.0765	1.78	1.97751	2.42825	1.22793
SAUSA300_2000	vga	ABC transporter ATP-binding protein	1.50419	1.3067	1.94679	1.50619	1.40545	1.72649	1.22843
SAUSA300_1225	-	aspartate kinase	0.924637	0.570141	0.953103	0.884204	0.747389	0.918653	1.22915
SAUSA300_0220	pflB	formate acetyltransferase	2.64915	2.09644	3.07782	2.75578	2.37279	2.9168	1.22927
SAUSA300_0745	-	putative acetyltransferase	1.16883	0.55706	0.867414	1.25493	0.862946	1.06117	1.22971
SAUSA300_0399	-	superantigen-like protein 5	0.842161	1.07321	1.11923	1.23712	0.957683	1.17817	1.23023
SAUSA300_2255	-	hypothetical protein	1.88307	1.86646	2.30641	2.30641	1.87476	2.30641	1.23024
SAUSA300_0115	sirC	iron compound ABC transporter permease SirC	1.37383	1.93921	2.10242	1.97606	1.65652	2.03924	1.23104
SAUSA300_0195	-	transcriptional regulator	1.51865	2.30243	1.91154	2.80197	1.91054	2.35676	1.23355
SAUSA300_1054	-	hypothetical protein	0.501093	0.855406	0.840661	0.833287	0.67825	0.836974	1.23402
SAUSA300_1860	pepS	aminopeptidase PepS	1.22586	1.20886	1.88964	1.11996	1.21736	1.5048	1.23612
SAUSA300_0815	ear	Ear protein	0.819904	0.61754	0.76013	1.01901	0.718722	0.889572	1.23771
SAUSA300_1929	-	phi77 ORF004-like protein phage tail component	3.53648	3.29613	4.64166	3.82217	3.41631	4.23192	1.23874
SAUSA300_2495	-	copper chaperone copZ	2.27679	4.55745	6.46341	2.00542	3.41712	4.23442	1.23918
SAUSA300_0707	-	osmoprotectant ABC transporter permease	1.1439	1.08686	1.12175	1.64334	1.11538	1.38255	1.23953
SAUSA300_0443	-	hypothetical protein	1.2668	1.09815	1.44243	1.49003	1.18247	1.46623	1.23997
SAUSA300_2362	gpmA	phosphoglyceromutase	0.9375	0.734251	1.22217	0.851976	0.835876	1.03707	1.2407
SAUSA300_0393	-	hypothetical protein	1.5439	2.35816	2.26839	2.57453	1.95103	2.42146	1.24112
SAUSA300_2055	murA	UDP-N-acetylglucosamine 1-carboxyvinyltransferase	0.108553	0.00134378	0.0366091	0.0998431	0.0549482	0.0682261	1.24164
SAUSA300_0431	-	hypothetical protein	1.76977	2.68693	2.96167	2.57453	2.22835	2.7681	1.24222
SAUSA300_1313	ctpA	carboxyl-terminal protease	0.524975	0.232838	0.476385	0.465307	0.378906	0.470846	1.24264
SAUSA300_1765	epiC	lantibiotic epidermin biosynthesis protein EpiC	1.00118	1.10555	1.0043	1.61406	1.05337	1.30918	1.24286
SAUSA300_2259	-	putative transcriptional regulator	2.69695	1.33417	2.29223	2.71999	2.01556	2.50611	1.24338
SAUSA300_2321	-	hypothetical protein	1.02727	0.989705	1.49416	1.0165	1.00849	1.25533	1.24477
SAUSA300_0203	-	RGD-containing lipoprotein	2.03347	2.25434	2.97241	2.3661	2.1439	2.66926	1.24504
SAUSA300_1056	-	hypothetical protein	0.813776	1.25471	1.69828	0.877533	1.03424	1.28791	1.24527
SAUSA300_0142	phnE	phosphonate ABC transporter permease	3.16837	2.29483	3.54239	3.26107	2.7316	3.40173	1.24532
SAUSA300_0244	-	zinc-binding dehydrogenase family oxidoreductase	2.27888	2.25565	2.10027	3.54774	2.26726	2.824	1.24556
SAUSA300_0600	-	HAD superfamily hydrolase	0.964912	0.806271	1.12482	1.08163	0.885592	1.10323	1.24575
SAUSA300_1022	-	hypothetical protein	0.256696	0.486322	0.389566	0.53636	0.371509	0.462963	1.24617
SAUSA300_2405	-	hypothetical protein	1.19579	0.829787	1.33178	1.1937	1.01279	1.26274	1.2468
SAUSA300_2159	-	aldo/keto reductase family protein	3.13781	5.0422	5.14461	5.06316	4.09001	5.10388	1.24789
SAUSA300_0242	gutB	sorbitol dehydrogenase	2.71259	2.02837	3.3714	2.54513	2.37048	2.95827	1.24796
SAUSA300_0231	-	ABC transporter substrate-binding protein	0.86849	1.13227	1.15929	1.34071	1.00038	1.25	1.24953
SAUSA300_2578	-	putative phage infection protein	0.538117	0.908501	0.885113	0.923394	0.723309	0.904254	1.25016
SAUSA300_1852	-	putative ABC transporter ATP-binding protein	1.05512	1.17881	1.6337	1.16041	1.11697	1.39706	1.25076
SAUSA300_2365	hlgA	gamma-hemolysin component A	1.33929	1.23877	1.56579	1.66271	1.28903	1.61425	1.2523
SAUSA300_1968	-	putative phage transcriptional regulator	1.16883	1.26886	1.24312	1.81079	1.21884	1.52696	1.25279
SAUSA300_1942	-	hypothetical protein	1.28968	2.08629	1.79916	2.4315	1.68799	2.11533	1.25317
SAUSA300_0964	-	hypothetical protein	0.822044	1.03448	1.97801	0.348877	0.928264	1.16344	1.25335
SAUSA300_2338	-	sensor histidine kinase	2.27326	1.8813	2.09403	3.1201	2.07728	2.60706	1.25504
SAUSA300_1220	-	LuxR family DNA-binding response regulator	1.64014	1.74191	2.7876	1.45811	1.69102	2.12285	1.25537
SAUSA300_1209	-	hypothetical protein	0.471939	2.99088	2.76165	1.5873	1.73141	2.17447	1.2559
SAUSA300_1286	-	aspartate kinase	1.03795	1.01064	1.25452	1.31944	1.02429	1.28698	1.25646
SAUSA300_1726	-	crcB family protein	0.44335	0.713866	0.564589	0.890882	0.578608	0.727736	1.25774
SAUSA300_1032	-	putative iron compound ABC transporter iron compound-binding protein	0.762712	1.80022	1.51272	1.71099	1.28146	1.61185	1.25782
SAUSA300_1290	dapD	tetrahydrodipicolinate acetyltransferase	1.08001	0.930851	1.36804	1.16392	1.00543	1.26598	1.25914
SAUSA300_1219	-	putative sensor histidine kinase	1.2931	2.24431	2.49938	1.95562	1.76871	2.2275	1.25939
SAUSA300_0653	-	AraC family transcriptional regulator	1.23756	1.30822	1.70302	1.5068	1.27289	1.60491	1.26084
SAUSA300_0705	recQ	ATP-dependent DNA helicase RecQ	0.735664	0.893617	0.976182	1.07892	0.814641	1.02755	1.26136
SAUSA300_1555	aroE	shikimate 5-dehydrogenase	0.15501	0.0886525	0.0953528	0.212035	0.121831	0.153694	1.26153
SAUSA300_0394	-	FAD/NAD(P)-binding Rossmann fold superfamily protein	1.7316	1.16312	1.81353	1.84159	1.44736	1.82756	1.26268
SAUSA300_1568	udk	uridine kinase	0.142773	0.136491	0.0383494	0.314465	0.139632	0.176407	1.26337
SAUSA300_0881	-	hypothetical protein	0.708955	0.561131	0.956599	0.648519	0.635043	0.802559	1.26379
SAUSA300_0780	-	hypothetical protein	0.602679	0.93247	0.864067	1.07812	0.767574	0.971093	1.26515
SAUSA300_1142	dprA	DNA protecting protein DprA	0.945312	1.95106	1.64888	2.01558	1.44819	1.83223	1.26519
SAUSA300_1729	-	hypothetical protein	0.0336439	0.202282	0.219944	0.0785515	0.117963	0.149248	1.26521
SAUSA300_2266	-	hypothetical protein	0.88474	1.71631	1.2989	1.99283	1.30053	1.64586	1.26554
SAUSA300_1635	mutM	formamidopyrimidine-DNA glycosylase	0.639177	0.487349	0.917991	0.50813	0.563263	0.713061	1.26595
SAUSA300_0604	-	alpha/beta fold family hydrolase	0.96831	0.786335	1.24496	0.977137	0.877322	1.11105	1.26641
SAUSA300_1684	-	hypothetical protein	0.994318	0.713088	0.818483	1.34475	0.853703	1.08162	1.26697
SAUSA300_0540	-	HAD family hydrolase	0.932349	1.3257	1.31853	1.54263	1.12902	1.43058	1.2671
SAUSA300_2428	-	tandem lipoprotein	1.84874	1.08636	1.21154	2.51076	1.46755	1.86115	1.2682
SAUSA300_1761	epiE	lantibiotic epidermin immunity protein F	1.51562	2.09681	2.79133	1.79116	1.80622	2.29124	1.26853
SAUSA300_2277	hutI	imidazolonepropionase	0.852273	0.44971	1.05937	0.592818	0.650991	0.826096	1.26898
SAUSA300_1395	-	phiSLT ORF116b-like protein	4.19464	2.01702	3.59892	4.29268	3.10583	3.9458	1.27045
SAUSA300_0276	-	hypothetical protein	1.00986	1.4269	1.65516	1.44316	1.21838	1.54916	1.27149
SAUSA300_1984	-	hypothetical protein	1.12814	0.676251	1.22684	1.06753	0.902194	1.14718	1.27155
SAUSA300_1708	rot	accessory regulator Rot	0.669643	0.680851	0.818089	0.900519	0.675247	0.859304	1.27258
SAUSA300_0892	oppA	oligopeptide ABC transporter oligopeptide-binding protein	0.531915	0.763543	0.771365	0.877395	0.647729	0.82438	1.27272
SAUSA300_0634	fhuB	ferrichrome transport permease fhuB	1.30338	1.17253	1.88524	1.26861	1.23795	1.57692	1.27382
SAUSA300_1429	-	phiSLT ORF53-like protein	0.574777	1.54787	1.84056	0.863821	1.06132	1.35219	1.27406
SAUSA300_1481	-	hypothetical protein	0.866402	0.712372	0.860685	1.15093	0.789387	1.0058	1.27416
SAUSA300_0188	brnQ	branched-chain amino acid transport system II carrier protein	1.27381	1.5773	2.0551	1.57784	1.42556	1.81647	1.27422
SAUSA300_0978	-	ABC transporter ATP-binding protein	1.03438	1.00475	1.29159	1.30961	1.01957	1.3006	1.27563
SAUSA300_2027	alr	alanine racemase	0.706436	0.328267	0.788936	0.532327	0.517352	0.660631	1.27695
SAUSA300_1307	arlS	sensor histidine kinase protein	0.510576	0.386697	0.681453	0.464607	0.448636	0.57303	1.27727
SAUSA300_1222	nuc	thermonuclease	1.13636	1.42698	1.58085	1.69582	1.28167	1.63833	1.27828
SAUSA300_1669	-	aminotransferase, class V	0.755118	1.16606	1.26633	1.19087	0.960589	1.2286	1.27901
SAUSA300_1940	-	phage portal protein	3.08571	3.7	4.03071	4.64905	3.39286	4.33988	1.27912
SAUSA300_2210	glcU	glucose uptake protein	0.690569	1.07713	1.30279	0.95839	0.883848	1.13059	1.27917
SAUSA300_1943	-	phi77 ORF040-like protein	6.38393	10.2979	12.0015	9.34314	8.3409	10.6723	1.27952
SAUSA300_2534	panB	3-methyl-2-oxobutanoate hydroxymethyltransferase	1.23731	1.3617	1.85451	1.47723	1.2995	1.66587	1.28193
SAUSA300_1662	-	aminotransferase, class V	0.506599	0.580019	0.733475	0.659833	0.543309	0.696654	1.28224
SAUSA300_0103	-	tandem lipoprotein	2.90373	1.91181	3.12831	3.05631	2.40777	3.09231	1.28431
SAUSA300_1922	sak	staphylokinase	1.70408	1.59149	1.93573	2.29965	1.64779	2.11769	1.28517
SAUSA300_1390	-	phiSLT ORF96-like protein	1.09375	0.599291	1.11412	1.06331	0.84652	1.08872	1.28611
SAUSA300_2471	-	perfringolysin O regulator protein	1.09402	0.892079	1.25162	1.30277	0.993049	1.2772	1.28614
SAUSA300_0536	-	chaperone protein HchA	1.46684	0.825735	1.4518	1.49697	1.14629	1.47438	1.28623
SAUSA300_2394	-	hypothetical protein	1.40479	1.72202	1.71439	2.30941	1.56341	2.0119	1.28687
SAUSA300_1065	-	exfoliative toxin A	1.02729	1.36412	1.51823	1.55929	1.19571	1.53876	1.28691
SAUSA300_1292	alr2	alanine racemase	2.02118	1.79087	2.40598	2.49989	1.90602	2.45293	1.28694
SAUSA300_1462	-	hypothetical protein	0.978261	0.777752	0.991713	1.26861	0.878006	1.13016	1.28719
SAUSA300_0263	rbsD	D-ribose pyranase	1.95153	2.30699	2.45354	3.04878	2.12926	2.75116	1.29207
SAUSA300_0187	rocD	ornithine aminotransferase	1.3961	0.865432	1.80815	1.11451	1.13077	1.46133	1.29234
SAUSA300_1234	rpsN	30S ribosomal protein S14	1.07679	0.219574	0.430894	1.24661	0.64818	0.838753	1.29401
SAUSA300_0911	-	transporter, monovalent cation:proton antiporter-2 (CPA2) family protein	0.67053	0.683387	0.919794	0.833947	0.676959	0.87687	1.29531
SAUSA300_0518	-	hypothetical protein	2.47596	2.54337	3.41649	3.09221	2.50967	3.25435	1.29673
SAUSA300_1981	-	phage terminase family protein	1.50341	0.998748	1.23988	2.00861	1.25108	1.62425	1.29827
SAUSA300_2213	-	AcrB/AcrD/AcrF family protein	0.773907	0.727884	1.06856	0.882542	0.750895	0.97555	1.29918
SAUSA300_1515	-	ABC transporter permease	0.497449	0.474164	0.643094	0.621048	0.485807	0.632071	1.30108
SAUSA300_1959	-	phiPVL ORF044-like protein	1.66144	1.59862	1.82377	2.42804	1.63003	2.12591	1.30421
SAUSA300_1738	-	putative lipoprotein	1.63564	1.4794	2.02675	2.03733	1.55752	2.03204	1.30466
SAUSA300_2393	opuCa	glycine betaine/carnitine/choline ABC transporter ATP-binding protein	0.986068	1.89806	1.86724	1.89702	1.44206	1.88213	1.30516
SAUSA300_0308	-	ABC transporter permease	0.680952	0.848227	1.14905	0.847335	0.76459	0.998193	1.30553
SAUSA300_0650	-	phosphate transporter family protein	0.261769	0.399742	0.525581	0.338753	0.330756	0.432167	1.30661
SAUSA300_0782	-	hypothetical protein	0.47619	2.20142	2.22222	1.27974	1.3388	1.75098	1.30787
SAUSA300_2085	-	hypothetical protein	1.16306	0.912654	1.59749	1.11729	1.03786	1.35739	1.30788
SAUSA300_0303	-	hypothetical protein	1.4984	1.18712	1.96419	1.55305	1.34276	1.75862	1.30971
SAUSA300_0326	-	hypothetical protein	3.11279	2.02328	4.17924	2.55024	2.56804	3.36474	1.31024
SAUSA300_2382	-	hypothetical protein	1.0831	1.29624	1.45647	1.66562	1.18967	1.56105	1.31217
SAUSA300_1069	-	hypothetical protein	1.175	1.34553	2.1206	1.18699	1.26027	1.65379	1.31226
SAUSA300_0728	-	hypothetical protein	0.373641	0.314524	0.451671	0.451671	0.344082	0.451671	1.31268
SAUSA300_1189	mutL	DNA mismatch repair protein	1.63805	1.62766	2.26994	2.01746	1.63285	2.1437	1.31285
SAUSA300_2258	-	formate dehydrogenase, alpha subunit	0.978805	1.43378	1.59404	1.57526	1.20629	1.58465	1.31365
SAUSA300_1215	-	hypothetical protein	0.647321	0.477541	0.474255	1.00371	0.562431	0.738984	1.31391
SAUSA300_1920	chs	chemotaxis-inhibiting protein CHIPS	2.93403	3.02423	5.25068	2.57829	2.97913	3.91448	1.31397
SAUSA300_1838	rrlC	23S ribosomal RNA	0.0963743	0.0646924	0.0927757	0.119021	0.0805333	0.105899	1.31497
SAUSA300_0709	-	hypothetical protein	2.00112	1.38298	2.99797	1.45438	1.69205	2.22617	1.31567
SAUSA300_1388	-	phiSLT ORF488-like protein	1.4652	1.10056	1.48086	1.89683	1.28288	1.68884	1.31645
SAUSA300_1764	epiD	lantibiotic epidermin biosynthesis protein EpiD	1.40162	1.36491	2.03508	1.60855	1.38327	1.82181	1.31704
SAUSA300_0435	-	ABC transporter ATP-binding protein	0.956633	1.55556	1.58443	1.72424	1.25609	1.65434	1.31705
SAUSA300_2579	-	N-acetylmuramoyl-L-alanine amidase	1.07143	1.24012	1.38211	1.67022	1.15578	1.52616	1.32047
SAUSA300_0813	-	hypothetical protein	2.38095	2.00055	2.55947	3.23119	2.19075	2.89533	1.32162
SAUSA300_0501	rrlB	23S ribosomal RNA	0.115952	0.0753963	0.103066	0.150355	0.0956739	0.12671	1.3244
SAUSA300_0784	-	LysE/YggA family protein	1.14955	0.898936	1.20822	1.50826	1.02424	1.35824	1.32609
SAUSA300_2239	ureB	urease subunit beta	0.948661	1.32553	1.25113	1.76603	1.1371	1.50858	1.3267
SAUSA300_1780	-	hypothetical protein	1.02679	2.07754	1.61598	2.51129	1.55216	2.06364	1.32952
SAUSA300_0641	-	putative lipase/esterase	0.934004	1.10741	1.2304	1.48453	1.02071	1.35746	1.32992
SAUSA300_0127	-	hypothetical protein	0.669643	1.02128	1.49051	0.758808	0.84546	1.12466	1.33024
SAUSA300_1790	prsA	foldase protein PrsA	0.353261	0.628122	0.811044	0.494875	0.490691	0.652959	1.33069
SAUSA300_1004	-	hypothetical protein	0.883929	0.947872	1.62037	0.818654	0.9159	1.21951	1.33149
SAUSA300_2528	-	hypothetical protein	1.3	1.91489	2.55465	1.72629	1.60745	2.14047	1.3316
SAUSA300_0256	-	murein hydrolase regulator LrgA	2.36722	0.872886	2.7772	1.54263	1.62005	2.15991	1.33324
SAUSA300_2459	-	MarR family transcriptional regulator	0.403226	0.611531	0.378821	0.974736	0.507378	0.676778	1.33387
SAUSA300_0511	radA	DNA repair protein RadA	1.16567	0.464933	0.931502	1.24461	0.815304	1.08805	1.33454
SAUSA300_0148	-	hypothetical protein	1.59926	0.212766	1.21154	1.20888	0.906015	1.21021	1.33575
SAUSA300_0817	-	hypothetical protein	1.2478	0.315209	0.872116	1.21784	0.781502	1.04498	1.33714
SAUSA300_2522	-	hypothetical protein	1.31786	0.822128	1.32972	1.53207	1.06999	1.43089	1.33729
SAUSA300_0941	-	putative ferrichrome ABC transporter	1.23812	1.86548	2.12431	2.02706	1.5518	2.07568	1.3376
SAUSA300_2042	-	hypothetical protein	0.761719	1.01064	1.37195	0.999322	0.886179	1.18564	1.33792
SAUSA300_2601	icaB	intercellular adhesion protein B	0.694076	0.449109	0.856039	0.673845	0.571592	0.764942	1.33826
SAUSA300_0845	ampA	cytosol aminopeptidase	1.4905	1.7083	2.10246	2.18041	1.5994	2.14143	1.3389
SAUSA300_2503	-	secretory antigen precursor SsaA	3.01136	3.16828	4.31141	3.97265	3.08982	4.14203	1.34054
SAUSA300_1614	hemL	glutamate-1-semialdehyde aminotransferase	0.0546647	0.0603561	0.0202791	0.134119	0.0575104	0.0771989	1.34235
SAUSA300_0805	-	pathogenicity island protein	2.33929	3.6	4.36992	3.60434	2.96964	3.98713	1.34263
SAUSA300_1892	-	hypothetical protein	0.77381	1.13774	1.41682	1.15057	0.955774	1.2837	1.3431
SAUSA300_0328	-	lipoate-protein ligase A family protein	1.87143	1.64681	1.95604	2.77145	1.75912	2.36375	1.34371
SAUSA300_0362	-	hypothetical protein	0.523256	1.04107	0.908069	1.19588	0.782162	1.05197	1.34496
SAUSA300_1754	splE	serine protease SplE	1.31116	0.604255	1.17073	1.40605	0.957708	1.28839	1.34529
SAUSA300_1865	vraR	DNA-binding response regulator	0.920759	1.22872	1.14894	1.74317	1.07474	1.44605	1.34549
SAUSA300_0465	-	hypothetical protein	1.44604	2.63182	2.07376	3.4219	2.03893	2.74783	1.34768
SAUSA300_1566	-	hypothetical protein	1.06235	1.08258	1.63635	1.25549	1.07247	1.44592	1.34822
SAUSA300_2521	-	hypothetical protein	1.64753	1.46201	2.02526	2.17044	1.55477	2.09785	1.3493
SAUSA300_1967	-	hypothetical protein	0.527211	0.818642	1.51632	0.301114	0.672927	0.908719	1.3504
SAUSA300_1368	ansA	L-asparaginase	1.35682	1.30496	1.80346	1.79297	1.33089	1.79822	1.35113
SAUSA300_1957	-	phiPVL ORF046-like protein	1.73177	1.18484	2.20472	1.73705	1.45831	1.97089	1.35149
SAUSA300_1941	-	phi77 ORF003-like protein, phage terminase, large subunit	2.93059	2.98284	3.90696	4.08762	2.95671	3.99729	1.35194
SAUSA300_0083	-	hypothetical protein	1.3188	1.62178	1.96078	2.0187	1.47029	1.98974	1.3533
SAUSA300_2050	-	TENA/THI-4 family protein	1.90435	1.48779	1.71468	2.87731	1.69607	2.296	1.35372
SAUSA300_1608	radC	DNA repair protein RadC	0.700675	1.30721	1.03554	1.6855	1.00394	1.36052	1.35518
SAUSA300_1965	-	hypothetical protein	1.72484	2.30174	2.95845	2.50472	2.01329	2.73158	1.35678
SAUSA300_1398	-	phiSLT ORF123-like protein	0.846774	0.428277	0.635254	1.09712	0.637526	0.866189	1.35867
SAUSA300_0720	-	putative iron compound ABC transporter ATP-binding protein	1.07666	1.4877	1.88784	1.5992	1.28218	1.74352	1.35981
SAUSA300_0439	-	hypothetical protein	1.37277	0.968085	1.13671	2.04758	1.17043	1.59214	1.36031
SAUSA300_0167	cap5P	capsular polysaccharide biosynthesis protein Cap5P	3.16906	2.77156	2.89723	5.19184	2.97031	4.04454	1.36166
SAUSA300_0327	-	hypothetical protein	5.05112	3.44132	5.15233	6.41737	4.24622	5.78485	1.36235
SAUSA300_2626	-	hypothetical protein	0.297619	0.865839	0.672488	0.91338	0.581729	0.792934	1.36306
SAUSA300_1642	-	D-serine/D-alanine/glycine transporter	0.991587	0.718085	0.912028	1.41886	0.854836	1.16544	1.36335
SAUSA300_1974	-	leukocidin/hemolysin toxin family protein	1.73399	2.05112	2.82432	2.34373	1.89255	2.58403	1.36536
SAUSA300_1308	arlR	DNA-binding response regulator	0.855655	0.7171	1.39851	0.750276	0.786377	1.07439	1.36625
SAUSA300_1113	pknB	protein kinase	0.421222	0.451006	0.68949	0.503905	0.436114	0.596698	1.36821
SAUSA300_1384	-	phiSLT ORF100b-like protein, holin	2.08975	1.0653	2.21708	2.10572	1.57752	2.1614	1.37012
SAUSA300_0499	rrsB	16S ribosomal RNA	0.300854	0.310823	0.267075	0.572117	0.305839	0.419596	1.37195
SAUSA300_1544	lepA	GTP-binding protein LepA	0.0308325	0.139599	0.097483	0.136476	0.0852157	0.11698	1.37275
SAUSA300_0352	-	ABC transporter ATP-binding protein	1.54412	1.66239	2.89933	1.50513	1.60325	2.20223	1.3736
SAUSA300_1182	-	pyruvate ferredoxin oxidoreductase, alpha subunit	0.110432	0.0921453	0.0112069	0.267097	0.101289	0.139152	1.37382
SAUSA300_0375	-	putative phosphoglycerate mutase family protein	3.4556	3.68718	5.67336	4.14744	3.57139	4.9104	1.37493
SAUSA300_2278	hutU	urocanate hydratase	1.36069	1.517	2.51632	1.44349	1.43884	1.9799	1.37604
SAUSA300_1498	gcvT	glycine cleavage system aminomethyltransferase T	0.340209	0.738811	0.599632	0.887767	0.53951	0.7437	1.37847
SAUSA300_1895	-	nitric oxide synthase oxygenase	2.2568	2.22068	3.92849	2.24785	2.23874	3.08817	1.37942
SAUSA300_0746	-	TPR domain-containing protein	0.927657	0.605126	0.921836	1.19284	0.766392	1.05734	1.37963
SAUSA300_0336	-	hypothetical protein	0.744048	1.33661	1.67813	1.19288	1.04033	1.4355	1.37986
SAUSA300_0284	-	hypothetical protein	0.78125	1.33491	1.61598	1.30483	1.05808	1.4604	1.38024
SAUSA300_1314	-	hypothetical protein	0	0.331915	0.280036	0.17841	0.165957	0.229223	1.38122
SAUSA300_0708	hisC	histidinol-phosphate aminotransferase	1.56977	1.28649	2.60919	1.33926	1.42813	1.97422	1.38238
SAUSA300_2406	-	putative transporter	1.07963	0.868432	1.74216	0.95404	0.97403	1.3481	1.38404
SAUSA300_2475	-	hypothetical protein	1.47817	0.838455	1.41189	1.79665	1.15832	1.60427	1.385
SAUSA300_2553	-	precorrin-2 dehydrogenase	0.868978	1.34587	1.74366	1.32455	1.10742	1.53411	1.38529
SAUSA300_2421	-	hypothetical protein	2.34962	1.12878	2.83721	1.98735	1.7392	2.41228	1.387
SAUSA300_2572	aur	zinc metalloproteinase aureolysin	1.37703	1.23185	2.02414	1.59482	1.30444	1.80948	1.38717
SAUSA300_0599	-	iron compound ABC transporter permease	1.24568	1.21254	1.77754	1.63379	1.22911	1.70567	1.38773
SAUSA300_0567	-	hypothetical protein	1.34933	3.38298	3.20009	3.36721	2.36615	3.28365	1.38776
SAUSA300_2232	-	acetyltransferase	2.8407	2.6592	3.70846	3.92597	2.74995	3.81722	1.3881
SAUSA300_1146	hslV	ATP-dependent protease peptidase subunit	0.384199	0.208897	0.380499	0.443459	0.296548	0.411979	1.38925
SAUSA300_2395	-	amino acid permease	0.982518	0.975505	1.39145	1.32996	0.979012	1.36071	1.38988
SAUSA300_0424	-	putative cobalamin synthesis protein	1.35646	1.52891	1.50094	2.50967	1.44269	2.0053	1.38998
SAUSA300_1450	-	aldo/keto reductase family oxidoreductase	1.36281	0.923232	1.38431	1.79753	1.14302	1.59092	1.39185
SAUSA300_2375	-	ABC transporter ATP-binding/permease	1.03237	1.17553	2.03704	1.03786	1.10395	1.53745	1.39268
SAUSA300_2417	-	putative transporter	0.742188	1.20578	1.22798	1.48699	0.973986	1.35748	1.39374
SAUSA300_1495	-	hypothetical protein	0.554435	0.59849	0.82175	0.785325	0.576463	0.803538	1.39391
SAUSA300_2165	budA	alpha-acetolactate decarboxylase	4.29688	2.84574	5.37018	4.6014	3.57131	4.98579	1.39607
SAUSA300_0214	-	hypothetical protein	2.16828	1.75089	2.86247	2.60966	1.95958	2.73606	1.39625
SAUSA300_2583	-	putative glycosyl transferase	1.99675	1.44423	2.31002	2.49788	1.72049	2.40395	1.39725
SAUSA300_1423	polA	phage related DNA polymerase family A	1.09802	0.680851	1.46312	1.0229	0.889434	1.24301	1.39753
SAUSA300_2636	-	integrase/recombinase	1.56808	1.73936	2.40741	2.21658	1.65372	2.31199	1.39805
SAUSA300_0273	-	hypothetical protein	3.11384	3.09574	3.72802	4.95622	3.10479	4.34212	1.39852
SAUSA300_2234	-	inosine-uridine preferring nucleoside hydrolase	1.65144	1.3473	2.56827	1.63019	1.49937	2.09923	1.40007
SAUSA300_1451	-	short chain dehydrogenase/reductase family oxidoreductase	1.34434	0.812124	1.74064	1.28172	1.07823	1.51118	1.40154
SAUSA300_1418	-	phiSLT ORF 82-like protein	1.41741	1.77394	2.7806	1.69377	1.59567	2.23718	1.40203
SAUSA300_1218	-	ABC transporter permease	1.48282	1.12443	1.87872	1.78296	1.30362	1.83084	1.40442
SAUSA300_1545	rpsT	30S ribosomal protein S20	0.577877	0.338061	1.03132	0.255947	0.457969	0.643631	1.4054
SAUSA300_1909	-	hypothetical protein	1.21077	1.06383	2.1078	1.09017	1.1373	1.59898	1.40595
SAUSA300_1440	-	hypothetical protein	1.80246	1.86099	2.71003	2.45257	1.83172	2.5813	1.40922
SAUSA300_1639	phoP	alkaline phosphatase synthesis transcriptional regulatory protein	1.29541	1.08951	1.24599	2.11818	1.19246	1.68209	1.4106
SAUSA300_2453	-	ABC transporter ATP-binding protein	1.23036	2.43064	2.25113	2.91328	1.8305	2.5822	1.41066
SAUSA300_1171	-	hypothetical protein	0.346639	0.340426	0.575659	0.395434	0.343532	0.485547	1.41339
SAUSA300_0857	-	hypothetical protein	0.9375	0.414894	1.12424	0.787602	0.676197	0.95592	1.41367
SAUSA300_1896	pheA	prephenate dehydratase	1.25714	1.11745	1.35863	1.99864	1.18729	1.67864	1.41383
SAUSA300_2160	-	MerR family transcriptional regulator	0.543592	1.34418	1.70174	0.969765	0.943886	1.33575	1.41516
SAUSA300_1299	-	putative tellurite resistance protein	0.672878	1.71816	1.48004	1.90487	1.19552	1.69246	1.41567
SAUSA300_1068	-	anti protein	0.535714	0.245863	0.341263	0.765332	0.390789	0.553297	1.41585
SAUSA300_2246	-	hypothetical protein	2.01586	1.76963	2.6633	2.70224	1.89274	2.68277	1.4174
SAUSA300_2078	murA	UDP-N-acetylglucosamine 1-carboxyvinyltransferase	0.664391	0.709637	1.05169	0.902014	0.687014	0.97685	1.42188
SAUSA300_1273	opp-2F	oligopeptide permease, ATP-binding protein	0.732355	0.724417	0.996544	1.07541	0.728386	1.03598	1.42229
SAUSA300_1349	-	glycosyl transferase, group 1 family protein	0.123626	0.115969	0.134012	0.206975	0.119798	0.170493	1.42318
SAUSA300_0159	cap5H	capsular polysaccharide biosynthesis protein Cap5H	1.30252	1.43262	2.01658	1.87621	1.36757	1.94639	1.42325
SAUSA300_1801	fumC	fumarate hydratase	0.60559	0.774283	1.05676	0.90727	0.689937	0.982017	1.42334
SAUSA300_1191	glpF	glycerol uptake facilitator	0.892857	0.854538	1.10982	1.37806	0.873697	1.24394	1.42376
SAUSA300_0322	-	Oye family NADH-dependent flavin oxidoreductase	1.38055	0.983237	1.38786	1.97846	1.18189	1.68316	1.42412
SAUSA300_1800	-	ribosomal large subunit pseudouridine synthase D	0.386905	0.141844	0.336961	0.416541	0.264374	0.376751	1.42507
SAUSA300_1491	-	proline dipeptidase	0.561798	0.401626	0.543528	0.831278	0.481712	0.687403	1.427
SAUSA300_2474	-	hypothetical protein	2.13393	1.80851	3.5061	2.12285	1.97122	2.81448	1.42778
SAUSA300_1059	-	superantigen-like protein	0.554753	0.455257	0.590494	0.854854	0.505005	0.722674	1.43102
SAUSA300_1283	pstS	phosphate ABC transporter phosphate-binding protein PstS	0.445135	0.558125	0.581936	0.854248	0.50163	0.718092	1.43152
SAUSA300_1508	-	hypothetical protein	1.20288	0.907801	1.77657	1.24962	1.05534	1.5131	1.43376
SAUSA300_1003	-	hypothetical protein	0.234751	0.210375	0.328857	0.310587	0.222563	0.319722	1.43655
SAUSA300_1370	ebpS	cell surface elastin binding protein	0.170621	0.0903527	0.192115	0.182834	0.130487	0.187474	1.43673
SAUSA300_0887	oppB	oligopeptide ABC transporter permease	1.32275	0.765957	1.37843	1.62379	1.04435	1.50111	1.43736
SAUSA300_1339	-	hypothetical protein	1.21429	0.803404	1.64228	1.25836	1.00884	1.45032	1.4376
SAUSA300_0384	-	hypothetical protein	0.31808	0.439716	0.628576	0.461081	0.378898	0.544828	1.43793
SAUSA300_1655	ald	alanine dehydrogenase	1.54124	1.09777	1.87363	1.92901	1.31951	1.90132	1.44093
SAUSA300_1485	-	hypothetical protein	1.06071	0.646809	1.39837	1.06233	0.853761	1.23035	1.4411
SAUSA300_2319	-	pyridine nucleotide-disulfide oxidoreductase	3.78378	3.28465	4.88171	5.31019	3.53422	5.09595	1.44189
SAUSA300_0131	-	putative sugar transferase	1.34454	0.707551	1.61185	1.34704	1.02604	1.47944	1.44189
SAUSA300_0135	-	Fe/Mn family superoxide dismutase	1.125	1.63085	2.28659	1.68925	1.37793	1.98792	1.44269
SAUSA300_1443	rluB	ribosomal large subunit pseudouridine synthase B	0.426136	0.193424	0.691057	0.203252	0.30978	0.447154	1.44346
SAUSA300_2275	-	short chain dehydrogenase/reductase family oxidoreductase	1.42507	0.992908	2.25083	1.23988	1.20899	1.74535	1.44365
SAUSA300_2508	-	hypothetical protein	2.80754	1.59811	3.53307	2.82796	2.20282	3.18052	1.44384
SAUSA300_0943	-	acetyltransferase	0.611413	1.20259	1.69671	0.92298	0.907002	1.30985	1.44415
SAUSA300_2591	-	hypothetical protein	0.431034	1.17095	0.76862	1.54658	0.80099	1.1576	1.44521
SAUSA300_1326	-	putative cell wall enzyme EbsB	1.10013	1.04635	1.8454	1.25984	1.07324	1.55262	1.44667
SAUSA300_1272	-	hypothetical protein	2.17376	0.824877	2.34406	1.99662	1.49932	2.17034	1.44755
SAUSA300_0801	seq	enterotoxin Q	1.2588	1.67815	2.19029	2.06306	1.46848	2.12667	1.44821
SAUSA300_0947	-	alpha/beta fold family hydrolase	0.241935	0.205903	0.360608	0.288487	0.223919	0.324548	1.4494
SAUSA300_2465	-	ABC transporter ATP-binding protein	1.0372	1.02482	1.72237	1.26694	1.03101	1.49466	1.4497
SAUSA300_0880	-	hypothetical protein	1.57412	1.14894	2.3852	1.56414	1.36153	1.97467	1.45033
SAUSA300_2450	-	DedA family protein	0.846675	0.552825	1.10504	0.925147	0.69975	1.01509	1.45065
SAUSA300_0863	argH	argininosuccinate lyase	0.909211	0.823678	0.889479	1.62467	0.866445	1.25708	1.45084
SAUSA300_2263	-	putative transposase	0.293367	1.58207	0.669441	2.05268	0.937717	1.36106	1.45146
SAUSA300_1641	gltA	citrate synthase	0.563752	0.765957	0.879106	1.05261	0.664855	0.96586	1.45274
SAUSA300_0207	-	hypothetical protein	1.86877	2.54923	2.52096	3.90538	2.209	3.21317	1.45458
SAUSA300_1654	-	proline dipeptidase	0.626786	0.855603	1.33875	0.817826	0.741194	1.07829	1.4548
SAUSA300_2094	-	hypothetical protein	0.869272	0.539542	1.01413	1.03799	0.704407	1.02606	1.45663
SAUSA300_1935	-	phi77 ORF029-like protein	0.322581	0.269046	0.623598	0.238949	0.295813	0.431273	1.45792
SAUSA300_1607	-	hypothetical protein	1.02381	0.446809	0.993677	1.15176	0.735309	1.07272	1.45887
SAUSA300_1759	-	hypothetical protein	0.6125	0.893617	1.28997	0.907859	0.753059	1.09892	1.45927
SAUSA300_0632	-	hypothetical protein	1.65923	1.47641	2.14577	2.44819	1.56782	2.29698	1.46508
SAUSA300_1665	-	hypothetical protein	0.227535	0.378861	0.458956	0.429816	0.303198	0.444386	1.46567
SAUSA300_1436	-	phiSLT ORF144-like protein lipoprotein	2.7567	1.76099	3.03523	3.6209	2.25884	3.32806	1.47335
SAUSA300_0166	cap5O	capsular polysaccharide biosynthesis protein Cap5O	0.725446	1.41248	1.62602	1.52747	1.06896	1.57674	1.47502
SAUSA300_2215	-	hypothetical protein	0.959821	1.14362	1.9813	1.12273	1.05172	1.55201	1.47569
SAUSA300_0690	saeS	sensor histidine kinase SaeS	1.52812	1.14681	1.71635	2.23351	1.33747	1.97493	1.47662
SAUSA300_1576	-	RecD/TraA family helicase	0.194481	0.196469	0.303677	0.273645	0.195475	0.288661	1.47671
SAUSA300_2530	-	TetR family transcriptional regulator	1.65653	2.21639	1.81774	3.90648	1.93646	2.86211	1.47801
SAUSA300_1762	epiF	lantibiotic epidermin immunity protein F	0.786638	1.31511	1.27091	1.84679	1.05088	1.55885	1.48338
SAUSA300_1595	tgt	queuine tRNA-ribosyltransferase	0.591804	0.801418	1.14684	0.925347	0.696611	1.03609	1.48733
SAUSA300_0668	-	hypothetical protein	1.21118	0.738205	1.14096	1.75955	0.974693	1.45026	1.48791
SAUSA300_2131	-	hypothetical protein	0.733696	1.13645	1.76741	1.01724	0.935072	1.39233	1.489
SAUSA300_1274	-	peptide ABC transporter ATP-binding protein	0.615672	0.577961	0.908398	0.869636	0.596816	0.889017	1.4896
SAUSA300_2491	-	1-pyrroline-5-carboxylate dehydrogenase	0.847724	0.548515	1.40266	0.678996	0.69812	1.04083	1.4909
SAUSA300_0216	uhpT	sugar phosphate antiporter	1.35129	2.0554	2.86641	2.22384	1.70334	2.54512	1.49419
SAUSA300_2392	opuCb	glycine betaine/carnitine/choline ABC transporter	3.27381	3.3592	4.29796	5.61489	3.3165	4.95643	1.49447
SAUSA300_1406	-	phiSLT ORF 104b-like protein	1.04286	0.469787	0.635953	1.62511	0.756322	1.13053	1.49478
SAUSA300_1427	-	phiSLT ORF86-like protein	1.21875	2.99574	3.06233	3.24074	2.10725	3.15154	1.49557
SAUSA300_1710	-	putative lysophospholipase	0.611951	0.212111	0.671253	0.562852	0.412031	0.617052	1.49759
SAUSA300_1330	ilvA	threonine dehydratase	0.887126	0.747556	1.94035	0.510266	0.817341	1.22531	1.49914
SAUSA300_0356	-	hypothetical protein	2.18944	0.599445	2.02319	2.18275	1.39444	2.10297	1.50811
SAUSA300_2598	cap1A	capsular polysaccharide biosynthesis protein Cap1A	0.574502	0.313917	0.555333	0.784871	0.44421	0.670102	1.50853
SAUSA300_1878	rumA	RNA methyltransferase	1.08226	0.594918	1.13466	1.39667	0.838591	1.26567	1.50928
SAUSA300_1002	potD	spermidine/putrescine ABC transporter spermidine/putrescine-binding protein	0.519701	0.369796	0.813008	0.530223	0.444749	0.671615	1.5101
SAUSA300_2352	-	addiction module antitoxin	1.38214	1.70383	2.38482	2.27642	1.54299	2.33062	1.51046
SAUSA300_2010	leuA	2-isopropylmalate synthase	1.72754	2.0412	3.23618	2.45848	1.88437	2.84733	1.51103
SAUSA300_0089	-	hypothetical protein	0.259487	0.734043	0.669038	0.832365	0.496765	0.750702	1.51118
SAUSA300_1438	-	phiSLT ORF401-like protein, integrase	0.846514	0.894833	1.49396	1.13821	0.870673	1.31608	1.51157
SAUSA300_1604	mreD	rod shape-determining protein MreD	0.423077	0.675614	0.879022	0.781739	0.549345	0.83038	1.51158
SAUSA300_0776	nuc	thermonuclease	1.06186	1.05205	1.94703	1.25177	1.05696	1.5994	1.51321
SAUSA300_0583	-	hypothetical protein	0.595016	0.398222	0.843344	0.659642	0.496619	0.751493	1.51322
SAUSA300_1472	xseA	exodeoxyribonuclease VII large subunit	0.0507519	0.081299	0.0475443	0.152617	0.0660254	0.100081	1.51579
SAUSA300_0433	cysM	cysteine synthase/cystathionine beta-synthase	0.751616	0.412693	0.930598	0.835202	0.582154	0.8829	1.51661
SAUSA300_0217	-	AraC family DNA-binding response regulator	0.693794	0.612138	1.42906	0.555333	0.652966	0.992196	1.51952
SAUSA300_0806	-	hypothetical protein	1.36748	2.39194	1.16959	4.55118	1.87971	2.86039	1.52172
SAUSA300_1184	-	hypothetical protein	1.81429	2.31489	2.82023	3.47787	2.06459	3.14905	1.52527
SAUSA300_2265	-	putative amino acid permease	1.07143	0.825735	1.34146	1.55375	0.948582	1.44761	1.52607
SAUSA300_0615	-	putative monovalent cation/H+ antiporter subunit F	1.11607	2.16312	2.23954	2.76649	1.6396	2.50301	1.5266
SAUSA300_0464	-	hypothetical protein	0.661094	1.12721	1.60007	1.13783	0.894151	1.36895	1.531
SAUSA300_0291	-	hypothetical protein	1.21032	1.63771	2.73826	1.62602	1.42401	2.18214	1.53239
SAUSA300_0884	-	hypothetical protein	0.270833	0	0.364348	0.0511894	0.135417	0.207769	1.53429
SAUSA300_1623	-	hypothetical protein	1.01532	1.11443	1.38584	1.8842	1.06488	1.63502	1.5354
SAUSA300_1693	-	hypothetical protein	1.50477	1.84299	2.78907	2.35258	1.67388	2.57083	1.53585
SAUSA300_0575	-	hypothetical protein	0.231092	0.560701	0.374621	0.842234	0.395897	0.608428	1.53683
SAUSA300_0896	oppC	oligopeptide ABC transporter permease	0.755992	0.8757	1.46021	1.04835	0.815846	1.25428	1.5374
SAUSA300_2402	-	hypothetical protein	0.903159	0.661211	1.66771	0.738309	0.782185	1.20301	1.53801
SAUSA300_0772	clfA	clumping factor A	1.06532	0.840426	1.61997	1.32114	0.952871	1.47055	1.54329
SAUSA300_1338	-	hypothetical protein	1.12883	0.50152	0.87108	1.64537	0.815173	1.25823	1.54351
SAUSA300_2566	arcR	Crp/FNR family transcriptional regulator	2.20238	1.6464	3.4327	2.50928	1.92439	2.97099	1.54386
SAUSA300_0802	-	hypothetical protein	0.990854	1.10431	1.96918	1.27239	1.04758	1.62078	1.54717
SAUSA300_1755	splD	serine protease SplD	2.00472	1.01485	2.12967	2.54981	1.50979	2.33974	1.54972
SAUSA300_1099	-	hypothetical protein	0.77381	1.45981	2.9045	0.557061	1.11681	1.73078	1.54975
SAUSA300_1100	-	hypothetical protein	0.732422	0.678191	0.797482	1.38889	0.705307	1.09319	1.54994
SAUSA300_1497	-	glycine dehydrogenase subunit 1	0.956633	0.811984	1.2444	1.49697	0.884309	1.37068	1.55001
SAUSA300_0275	-	hypothetical protein	1.15057	0.975177	1.5131	1.79231	1.06287	1.65271	1.55494
SAUSA300_1005	-	manganese transport protein MntH	0.76087	0.53728	0.911198	1.11347	0.649075	1.01233	1.55965
SAUSA300_2354	-	putative lipoprotein	1.00179	1.14213	1.96748	1.38482	1.07196	1.67615	1.56364
SAUSA300_1919	-	hypothetical protein	2.18606	2.67124	4.91302	2.68234	2.42865	3.79768	1.5637
SAUSA300_0405	hsdM	type I restriction-modification system, M subunit	1.28528	1.34706	2.33121	1.78726	1.31617	2.05923	1.56456
SAUSA300_0265	-	putative ribose operon repressor	1.37987	1.97937	2.32405	2.95981	1.67962	2.64193	1.57294
SAUSA300_0698	pabA	para-aminobenzoate synthase, glutamine amidotransferase, component II	1.85938	2.24681	2.85456	3.62331	2.05309	3.23893	1.57759
SAUSA300_1916	-	hypothetical protein	0.414212	0.475982	0.424664	0.986692	0.445097	0.705678	1.58545
SAUSA300_1071	-	hypothetical protein	0.819328	0.376542	0.996144	0.900116	0.597935	0.94813	1.58567
SAUSA300_2447	-	hypothetical protein	0.661272	0.175532	0.463669	0.863821	0.418402	0.663745	1.58638
SAUSA300_1025	-	hypothetical protein	0.647796	0.800362	0.830306	1.46937	0.724079	1.14984	1.588
SAUSA300_0638	-	phosphotransferase mannnose-specific family component IIA	0.379464	0.648936	0.79607	0.837474	0.5142	0.816772	1.58843
SAUSA300_2462	frp	NAD(P)H-flavin oxidoreductase	2.70559	1.57223	2.42476	4.38596	2.13891	3.40536	1.5921
SAUSA300_0744	lgt	prolipoprotein diacylglyceryl transferase	0.655488	0.677218	0.973296	1.15286	0.666353	1.06308	1.59537
SAUSA300_2595	-	acetyltransferase	2.16071	1.72644	3.32946	2.87779	1.94358	3.10363	1.59686
SAUSA300_0555	-	putative hexulose-6-phosphate synthase	0.385842	0.693009	0.931572	0.791634	0.539425	0.861603	1.59726
SAUSA300_0183	-	hypothetical protein	1.02679	2.06738	1.55576	3.38753	1.54708	2.47165	1.59762
SAUSA300_1921	-	truncated amidase	1.96429	1.96809	2.43902	3.84485	1.96619	3.14194	1.59799
SAUSA300_0795	-	hypothetical protein	0.0343407	1.23732	1.19867	0.833854	0.635828	1.01626	1.59832
SAUSA300_1030	-	iron transport associated domain-containing protein	1.62989	2.21116	3.20857	2.94822	1.92052	3.07839	1.60289
SAUSA300_1691	-	glutamyl-aminopeptidase	1.66209	1.23459	3.14085	1.50499	1.44834	2.32292	1.60385
SAUSA300_0955	atl	autolysin	0.842491	0.981178	1.38701	1.53829	0.911835	1.46265	1.60407
SAUSA300_2067	glyA	serine hydroxymethyltransferase	0.152577	0.206841	0.370485	0.20754	0.179709	0.289012	1.60823
SAUSA300_1061	-	superantigen-like protein	1.24849	1.63902	1.72554	2.93969	1.44375	2.33261	1.61566
SAUSA300_2322	-	TetR family transcriptional regulator	0.95211	1.1706	1.53363	1.89702	1.06136	1.71532	1.61616
SAUSA300_1301	-	hypothetical protein	0.856681	0.373001	0.850388	1.13759	0.614841	0.993988	1.61666
SAUSA300_0563	ung	uracil-DNA glycosylase	1.24163	1.2766	2.33834	1.73893	1.25911	2.03864	1.61911
SAUSA300_2261	-	hypothetical protein	0.893295	0.89028	1.46129	1.42764	0.891787	1.44446	1.61974
SAUSA300_2289	-	hypothetical protein	0.779049	0.197782	1.08274	0.507653	0.488416	0.795196	1.62811
SAUSA300_1658	-	hypothetical protein	0.115327	0.478723	0.429088	0.538241	0.297025	0.483665	1.62836
SAUSA300_1478	-	putative lipoprotein	1.39881	1.14566	2.14718	2.00125	1.27224	2.07421	1.63037
SAUSA300_0775	-	hypothetical protein	2.11735	2.00608	1.95896	4.76449	2.06171	3.36172	1.63055
SAUSA300_1770	-	hypothetical protein	1.23115	1.06005	1.9181	1.82375	1.1456	1.87092	1.63314
SAUSA300_0099	plc	1-phosphatidylinositol phosphodiesterase	1.23192	1.14247	1.40647	2.4779	1.18719	1.94219	1.63595
SAUSA300_1426	-	hypothetical protein	0.889009	0.766691	1.93518	0.784973	0.82785	1.36008	1.6429
SAUSA300_2077	-	hypothetical protein	0.20901	0.00580271	0.252525	0.100599	0.107406	0.176562	1.64387
SAUSA300_0729	-	hypothetical protein	0.958104	0.364157	0.898131	1.27684	0.661131	1.08749	1.64489
SAUSA300_2350	-	hypothetical protein	1.09375	0.87538	1.49213	1.75023	0.984565	1.62118	1.64659
SAUSA300_0316	-	ROK family protein	0.994898	0.522416	1.53084	0.967867	0.758657	1.24935	1.6468
SAUSA300_1081	-	hypothetical protein	1.5719	1.66667	2.27341	3.07136	1.61928	2.67239	1.65035
SAUSA300_0071	-	ISSep1-like transposase	1.09161	0.881376	1.70398	1.5527	0.986493	1.62834	1.65063
SAUSA300_0324	-	hypothetical protein	2.03608	1.88499	3.31795	3.15682	1.96053	3.23738	1.65128
SAUSA300_0693	-	hypothetical protein	0.377435	0.955513	0.948509	1.2551	0.666474	1.1018	1.65318
SAUSA300_0723	-	hypothetical protein	1.35958	1.08124	1.60754	2.42876	1.22041	2.01815	1.65367
SAUSA300_1310	-	hypothetical protein	0.9375	0.476596	1.39115	0.948509	0.707048	1.16983	1.65452
SAUSA300_0916	-	hypothetical protein	0.404886	0.445035	0.426578	0.98113	0.424961	0.703854	1.65628
SAUSA300_1697	-	dipeptidase PepV	0.6269	0.463558	0.902622	0.91079	0.545229	0.906706	1.66298
SAUSA300_0697	-	exsB protein	0.95	0.486809	1.00858	1.38121	0.718404	1.1949	1.66326
SAUSA300_1257	msrR	peptide methionine sulfoxide reductase regulator MsrR	0.498293	0.385795	0.605771	0.864817	0.442044	0.735294	1.6634
SAUSA300_1405	-	phiSLT ORF 101-like protein, terminase, small subunit	0.191327	0.610942	0.740418	0.596851	0.401134	0.668635	1.66686
SAUSA300_2254	-	glycerate dehydrogenase-like protein	1.85614	1.93407	3.23486	3.09935	1.8951	3.16711	1.6712
SAUSA300_2225	moaC	molybdenum cofactor biosynthesis protein MoaC	2.00893	2.21277	2.5842	4.47154	2.11085	3.52787	1.67131
SAUSA300_0345	-	Tat-translocated protein	0.56962	0.897388	1.42705	1.02912	0.733504	1.22809	1.67428
SAUSA300_1358	ndk	nucleoside diphosphate kinase	0.357143	0.24772	0.432314	0.58072	0.302432	0.506517	1.67481
SAUSA300_1302	-	ATPase family protein	1.05271	0.922443	2.04345	1.26941	0.987575	1.65643	1.67727
SAUSA300_0182	-	4'-phosphopantetheinyl transferase superfamily protein	1.47416	1.72748	2.45248	2.96373	1.60082	2.70811	1.6917
SAUSA300_1668	-	OsmC/Ohr family protein	0.446429	0.142979	0.695574	0.303523	0.294704	0.499548	1.69509
SAUSA300_2490	-	TetR family regulatory protein	0.831845	0.904965	2.05962	0.891298	0.868405	1.47546	1.69905
SAUSA300_1949	dut	dUTP diphosphatase	2.76091	1.33712	4.31697	2.66185	2.04901	3.48941	1.70297
SAUSA300_1432	-	phiSLT ORF78-like protein	0.991848	0.216466	0.980912	1.08008	0.604157	1.0305	1.70568
SAUSA300_2068	-	hypothetical protein	0.4375	0.444985	0.794941	0.71235	0.441242	0.753646	1.70801
SAUSA300_1012	-	hypothetical protein	2.17634	1.44947	4.1836	2.01558	1.8129	3.09959	1.70974
SAUSA300_0754	-	hypothetical protein	2.26562	2.21277	3.02337	4.69738	2.2392	3.86038	1.724
SAUSA300_0946	menD	2-succinyl-6-hydroxy-2,4-cyclohexadiene-1-carboxylic acid synthase/2-oxoglutarate decarboxylase	0.126091	0.0961507	0.25928	0.125158	0.111121	0.192219	1.72982
SAUSA300_1543	-	coproporphyrinogen III oxidase	0.990798	0.716457	1.52278	1.43682	0.853627	1.4798	1.73354
SAUSA300_1752	hsdM	type I restriction-modification system, M subunit	1.00759	0.82939	1.86156	1.32969	0.918491	1.59562	1.73722
SAUSA300_1419	-	phiSLT ORF80-like protein	4.832	8.32475	10.1305	12.7609	6.57837	11.4457	1.7399
SAUSA300_0774	empbp	secretory extracellular matrix and plasma binding protein	0.898301	0.956409	1.40349	1.82431	0.927355	1.6139	1.74032
SAUSA300_2594	msrA	methionine sulfoxide reductase A	3.25893	2.09929	2.75745	6.57934	2.67911	4.6684	1.74252
SAUSA300_2299	-	hypothetical protein	2.23214	3.15502	5.32327	4.0973	2.69358	4.71029	1.74871
SAUSA300_0535	-	2-amino-3-ketobutyrate coenzyme A ligase	0.585875	0.535501	0.738406	1.22941	0.560688	0.983907	1.75482
SAUSA300_2359	-	amino acid ABC transporter amino acid-binding protein	1.3305	1.04639	2.18394	1.99031	1.18845	2.08713	1.75618
SAUSA300_0043	-	hypothetical protein	0.62779	1.17287	1.86738	1.3042	0.900331	1.58579	1.76134
SAUSA300_0232	-	hypothetical protein	0.858135	1.61545	3.1617	1.20446	1.23679	2.18308	1.76512
SAUSA300_2423	-	hypothetical protein	2.01637	2.5461	4.40831	3.7037	2.28123	4.05601	1.77799
SAUSA300_2151	lacF	PTS system, lactose-specific IIA component	0.43956	0.490998	0.187617	1.47314	0.465279	0.83038	1.78469
SAUSA300_1948	-	phi77 ORF069-like protein	2.8125	4.89362	4.70867	9.05601	3.85306	6.88234	1.7862
SAUSA300_1950	-	hypothetical protein	1.46382	1.66181	2.82889	2.83127	1.56281	2.83008	1.81088
SAUSA300_2559	-	DNA-binding response regulator	0.403439	1.14657	1.75734	1.05474	0.775006	1.40604	1.81423
SAUSA300_1640	icd	isocitrate dehydrogenase	0.210674	0.133397	0.351187	0.27557	0.172036	0.313379	1.82159
SAUSA300_2514	-	hypothetical protein	1.40038	1.55991	3.31978	2.07293	1.48014	2.69636	1.82169
SAUSA300_1903	-	hypothetical protein	0.669643	0.303951	1.25177	0.522648	0.486797	0.887211	1.82255
SAUSA300_2144	-	hypothetical protein	0.551203	1.04733	1.0287	1.89702	0.799266	1.46286	1.83026
SAUSA300_2511	-	hypothetical protein	1.65179	1.19149	2.75519	2.46806	1.42164	2.61163	1.83706
SAUSA300_0057	-	hypothetical protein	2.72321	2.58156	5.13776	4.62681	2.65239	4.88228	1.84071
SAUSA300_1664	ezrA	septation ring formation regulator EzrA	0.0631533	0.0193738	0.0492065	0.104656	0.0412636	0.076931	1.86438
SAUSA300_0257	-	antiholin-like protein LrgB	0.469813	0.462006	0.929152	0.808706	0.46591	0.868929	1.86502
SAUSA300_2221	moaD	molybdopterin converting factor, subunit 1	2.375	0.567376	3.36043	2.14393	1.47119	2.75218	1.87072
SAUSA300_0141	deoB	phosphopentomutase	0.280316	0.195943	0.545157	0.346631	0.238129	0.445894	1.87249
SAUSA300_1040	-	hypothetical protein	0.0818452	0.0265957	0.186314	0.0169377	0.0542205	0.101626	1.87431
SAUSA300_0658	-	LysR family transcriptional regulator	0.566893	0.355623	0.774293	0.958188	0.461258	0.866241	1.878
SAUSA300_0791	gcvH	glycine cleavage system protein H	0.292659	0.619385	0.74944	0.963565	0.456022	0.856502	1.8782
SAUSA300_0702	-	hypothetical protein	1.04085	0.654037	1.24735	1.94652	0.847444	1.59694	1.88441
SAUSA300_1592	recJ	single-stranded-DNA-specific exonuclease RecJ	3.04687	2.41567	5.21074	5.14905	2.73127	5.1799	1.89651
SAUSA300_1285	-	ABC transporter ATP-binding protein	0.203202	0.190022	0.373797	0.372045	0.196612	0.372921	1.89673
SAUSA300_0490	hslO	Hsp33-like chaperonin	0.341387	1.09136	1.44535	1.27531	0.716375	1.36033	1.8989
SAUSA300_2082	rpoE	DNA-directed RNA polymerase subunit delta	0.474702	0.225532	0.465221	0.867209	0.350117	0.666215	1.90283
SAUSA300_1321	-	hypothetical protein	1.14415	1.1407	2.03252	2.33558	1.14243	2.18405	1.91176
SAUSA300_1496	-	glycine dehydrogenase subunit 2	0.615347	0.678934	0.944033	1.5308	0.647141	1.23742	1.91213
SAUSA300_1736	-	hypothetical protein	0.327953	0.0310966	0.114655	0.573275	0.179525	0.343965	1.91597
SAUSA300_2339	-	hypothetical protein	0.4329	0.586718	1.15313	0.80069	0.509809	0.97691	1.91623
SAUSA300_1570	-	U32 family peptidase	0.405844	0.170213	0.381867	0.722674	0.288028	0.552271	1.91742
SAUSA300_2282	-	hypothetical protein	0.22578	0.314991	0.488272	0.55135	0.270386	0.519811	1.92248
SAUSA300_0307	-	5'-nucleotidase	0.839552	0.852969	2.34363	0.920196	0.846261	1.63191	1.92838
SAUSA300_1934	-	phi77 ORF020-like protein, phage major tail protein	2.04159	2.89569	4.92432	4.67094	2.46864	4.79763	1.94343
SAUSA300_0940	-	hypothetical protein	0.384505	0.254633	0.94341	0.303057	0.319569	0.623233	1.95023
SAUSA300_1863	-	hypothetical protein	0.1875	0.553191	0.338753	1.10659	0.370346	0.722674	1.95135
SAUSA300_1174	-	hypothetical protein	0.365513	0.640293	0.878642	1.08683	0.502903	0.982738	1.95413
SAUSA300_0700	-	hypothetical protein	1.79506	0.874814	3.71841	1.50207	1.33494	2.61024	1.95533
[truncated: 75 more rows]
