# Supplementary material for: Genetic requirements for Staphylococcus aureus nitric oxide resistance and virulence
Source: PLoS Pathog. 2018 Mar 19;14(3):e1006907. doi: 10.1371/journal.ppat.1006907 (PMC5884563; doi:10.1371/journal.ppat.1006907)
Supplement: S4 Table — Day 3 and Day 7 data are listed in separate tabs. Genes are sorted from lowest to highest SSTI:overnight R-value ratios. Orange cells represent genes with log-transformed R-values ≤ 3 SD below mean, Green cells represent genes with R-value ratios between 2 and 3 SD below the mean, Dark-grey cells represent genes with R-value ratios between 2 and 3 SD above mean and Light-grey cells represent genes with R-values ≥ 3 SD above the mean. (XLSX) [file ppat.1006907.s011.xlsx]

## Sheet: Day_3
locus_tag	gene_symbol	description	Overnight_1a	Overnight_1b	Overnight_2	Day_3_1	Day_3_2	Overnight_Avg	Day_3_Avg	Day3/ON	NO·-Fitness
SAUSA300_1528	cdd	cytidine deaminase	0	0	0.0574713	0	0	0.0191571	0	0
SAUSA300_0944	menA	1,4-dihydroxy-2-naphthoate octaprenyltransferase	0.0246661	0.0314614	0.0205128	0	0	0.0255468	0	0
SAUSA300_2061	atpH	F0F1 ATP synthase subunit delta	0.0842877	0.235174	0.0386667	0	0	0.119376	0	0	YES
SAUSA300_1573	-	Holliday junction resolvase-like protein	0.141352	0.127082	0	0	0	0.0894778	0	0
SAUSA300_1599	-	hypothetical protein	0.0899411	0.0280563	0.095393	0	0	0.0711301	0	0
SAUSA300_1539	dnaJ	chaperone protein DnaJ	0.0594827	0.0625706	0.0351575	0	0	0.0524036	0	0
SAUSA300_0571	-	lipoate-protein ligase A family protein	0.179962	0.0521681	0.282993	0	0	0.171708	0	0
SAUSA300_1359	-	polyprenyl synthetase	0.18023	0.0502866	0	0	0	0.076839	0	0
SAUSA300_0743	hprK	HPr kinase/phosphorylase	0.120666	0.0635942	0.0357724	0	0	0.0733443	0	0
SAUSA300_0750	-	hypothetical protein	0.124932	0.0408998	0	0	0	0.0552774	0	0
SAUSA300_2063	atpE	F0F1 ATP synthase subunit C	0.419324	0.0511247	0.0478632	0	0	0.172771	0	0	YES
SAUSA300_2064	atpB	F0F1 ATP synthase subunit A	0.274851	0.18865	0.186667	0	0	0.216723	0	0	YES
SAUSA300_1621	clpX	ATP-dependent protease ATP-binding subunit ClpX	0.234328	0.110115	0.0837607	0	0	0.142735	0	0
SAUSA300_1791	cbf1	3'-5' exoribonuclease YhaM	0.0711058	0.267833	0.0822554	0	0	0.140398	0	0
SAUSA300_2058	atpD	F0F1 ATP synthase subunit beta	0.221332	0.13667	0.132013	0	0	0.163339	0	0	YES
SAUSA300_1258	-	4-oxalocrotonate tautomerase	0.187051	0.136333	0.0777778	0	0	0.133721	0	0
SAUSA300_2111	glmM	phosphoglucosamine mutase	0.137426	0	0.105215	0	0	0.0808803	0	0
SAUSA300_1685	-	hypothetical protein	0.164147	0.153374	0.344444	0	0	0.220655	0	0
SAUSA300_2060	atpA	F0F1 ATP synthase subunit alpha	0.508215	0.19437	0.369811	0	0	0.357466	0	0	YES
SAUSA300_0907	-	GTP pyrophosphokinase	0.456003	0.519381	0.30303	0	0	0.426138	0	0
SAUSA300_1467	lpdA	dihydrolipoamide dehydrogenase	0.164372	0.103753	0.436166	0	0	0.234763	0	0
SAUSA300_0539	ilvE	branched-chain amino acid aminotransferase	0.211166	0.124694	0.739837	0	0	0.358566	0	0
SAUSA300_2483	-	hydroxymethylglutaryl-CoA reductase	0.158444	0.175929	0.593987	0	0	0.309453	0	0
SAUSA300_1466	-	2-oxoisovalerate dehydrogenase, E1 component, alpha subunit	0.12282	0.207463	0.0386473	0	0	0.122977	0	0
SAUSA300_1465	-	2-oxoisovalerate dehydrogenase, E1 component, beta subunit	0.143073	0.0350169	0.255708	0	0	0.144599	0	0
SAUSA300_2062	atpF	F0F1 ATP synthase subunit B	0.274851	0.132924	0.342222	0	0	0.249999	0	0	YES
SAUSA300_1367	cmk	cytidylate kinase	0.0229043	0.126747	0.251852	0	0	0.133834	0	0
SAUSA300_1541	grpE	heat shock protein GrpE	0.0832882	0.470967	0.175084	0	0	0.243113	0	0
SAUSA300_1650	-	hypothetical protein	0.316618	0.15563	0.236601	0	0	0.236283	0	0
SAUSA300_0838	dltD	D-alanine-activating enzyme/D-alanine-D-alanyl, dltD protein	0.041951	0.142073	0.528655	0	0	0.23756	0	0
SAUSA300_0959	fmt	fmt protein	1.62229	1.34421	7.28022	0	0	3.41557	0	0
SAUSA300_2643	-	ParB family chromosome partioning protein ParB family	0.414359	0.350902	1.27475	0	0	0.680003	0	0
SAUSA300_0489	-	putative cell division protein FtsH	0.15152	0.165172	0.408081	0.000968114	0	0.241591	0.000484057	0.00200362	YES
SAUSA300_0017	purA	adenylosuccinate synthetase	0.727795	0.475773	1.47846	0.00612151	0	0.894009	0.00306075	0.00342363
SAUSA300_1447	xerD	tyrosine recombinase XerD	0.477172	0.249943	0.511111	0	0.00477829	0.412742	0.00238914	0.00578847
SAUSA300_1889	purB	adenylosuccinate lyase	1.0849	1.47239	1.52593	0	0.0159276	1.36107	0.00796381	0.00585113
SAUSA300_1657	ackA	acetate kinase	0.140058	0.141034	0.222733	0.00212169	0	0.167942	0.00106084	0.00631674
SAUSA300_2071	-	HemK family modification methylase	1.84549	1.53374	3.81893	0	0.0414118	2.39939	0.0207059	0.00862967
SAUSA300_1911	-	ABC transporter ATP-binding protein	0.328707	0.203117	0.432432	0.0130957	0	0.321419	0.00654785	0.0203717
SAUSA300_2484	-	hydroxymethylglutaryl-CoA synthase	0.190282	0.256935	0.255271	0.0070995	0.00441073	0.234162	0.00575511	0.0245775
SAUSA300_1120	recG	ATP-dependent DNA helicase RecG	0.415991	0.262532	0.743243	0.0112249	0.0174343	0.473922	0.0143296	0.0302362
SAUSA300_0966	purE	phosphoribosylaminoimidazole carboxylase, catalytic subunit	0.676134	0.674847	1.008	0	0.0481651	0.786327	0.0240826	0.0306267
SAUSA300_1741	-	putative lipoprotein	0.454268	0.302488	1.2963	0	0.050172	0.684351	0.025086	0.0366567
SAUSA300_0504	-	pyridoxal biosynthesis lyase PdxS	0.15875	0.700762	0.463602	0.0358035	0	0.441038	0.0179018	0.0405901
SAUSA300_1127	smc	chromosome segregation protein SMC	0.147997	0.152339	0.0734143	0.0102756	0	0.124583	0.0051378	0.0412398
SAUSA300_1914	-	GntR family regulatory protein	1.82818	1.45706	2.39394	0.102781	0.0547331	1.89306	0.0787573	0.0416032
SAUSA300_1442	srrA	respiratory response protein, SrrA	0.451299	0.707699	0.858025	0.0170914	0.0445973	0.672341	0.0308444	0.0458761	YES
SAUSA300_1255	fmtC	oxacillin resistance-related FmtC protein	1.3416	1.39431	2.26336	0.125855	0.0469141	1.66642	0.0863844	0.0518382	YES
SAUSA300_0918	-	diacylglycerol glucosyltransferase	0.358304	0.510235	0.934653	0.0374657	0.026115	0.601064	0.0317903	0.0528901
SAUSA300_1848	-	hypothetical protein	0.653344	0.250511	0.335556	0.0374942	0.00645069	0.413137	0.0219725	0.0531844
SAUSA300_2439	galU	UTP-glucose-1-phosphate uridylyltransferase	1.15755	0.840609	0.953846	0.0590146	0.0463126	0.984	0.0526636	0.0535199
SAUSA300_1916	aspA	aspartate aminotransferase	0.551591	0.533647	0.623139	0.0399621	0.0325121	0.569459	0.0362371	0.0636342
SAUSA300_2645	gidA	tRNA uridine 5-carboxymethylaminomethyl modification enzyme GidA	0.180976	0.162375	0.270423	0	0.0262469	0.204591	0.0131235	0.0641448
SAUSA300_2212	-	hypothetical protein	0.0374797	0.274215	0.270707	0.025171	0	0.194134	0.0125855	0.0648289	YES
SAUSA300_0958	-	Cell envelope-associated transcriptional attenuator	1.86529	0.638538	2.33878	0.121488	0.0895198	1.6142	0.105504	0.0653599
SAUSA300_0906	-	hypothetical protein	0.20941	0.37248	0.110476	0	0.0311271	0.230789	0.0155636	0.0674364
SAUSA300_0917	ltaA	putative glycolipid permease	0.551747	0.460123	0.936508	0.0593315	0.0286697	0.649459	0.0440006	0.0677496
SAUSA300_1910	-	hypothetical protein	0.870981	0.479122	1.45345	0.0910463	0.0356434	0.934519	0.0633449	0.0677834
SAUSA300_1737	menE	O-succinylbenzoate-CoA ligase	0.246805	0.0876424	0.187755	0	0.024574	0.174068	0.012287	0.0705877
SAUSA300_2174	-	cobalt transport family protein	0.241023	0.353941	0.229744	0.0397572	0	0.274902	0.0198786	0.0723115
SAUSA300_0968	purC	phosphoribosylaminoimidazole-succinocarboxamide synthase	0.771512	0.538155	0.77232	0.0728633	0.0301787	0.693996	0.051521	0.0742382
SAUSA300_1664	ezrA	septation ring formation regulator EzrA	0.262561	0.334181	0.531888	0.0180085	0.0442866	0.37621	0.0311475	0.0827929
SAUSA300_2059	atpG	F0F1 ATP synthase subunit gamma	0.136771	0.138037	0.355556	0.0355989	0	0.210121	0.0177995	0.0847105	YES
SAUSA300_1492	-	hypothetical protein	0.345162	0.579612	1.06047	0.065464	0.0466716	0.661746	0.0560678	0.0847271
SAUSA300_0975	purH	bifunctional phosphoribosylaminoimidazolecarboxamide formyltransferase/IMP cyclohydrolase	1.0755	0.979817	0.768889	0.0481531	0.112186	0.941403	0.0801695	0.0851596
SAUSA300_1357	aroC	chorismate synthase	0.477753	0.53681	0.550725	0.0626994	0.0299162	0.521762	0.0463078	0.0887527
SAUSA300_1468	recN	DNA repair protein RecN	0.075984	0.231279	0.197178	0.0032962	0.0268494	0.168147	0.0150728	0.0896407
SAUSA300_1257	msrR	peptide methionine sulfoxide reductase regulator MsrR	0.521409	1.13677	2.13725	0.0122153	0.215023	1.26515	0.113619	0.0898071
SAUSA300_1464	-	2-oxoisovalerate dehydrogenase, E2 component, dihydrolipoamide acetyltransferase	0.144248	0.184919	0.0529551	0.0230734	0	0.127374	0.0115367	0.0905732
SAUSA300_2433	-	phosphoglucomutase/phosphomannomutase family protein	1.49784	1.11592	3.46091	0.217952	0.161705	2.02489	0.189829	0.0937477
SAUSA300_2077	-	Transcriptional Regulato,r HxlR-family	0.412277	0.634412	0.757576	0.0692201	0.0469141	0.601421	0.0580671	0.0965498
SAUSA300_0972	purF	amidophosphoribosyltransferase	1.19285	1.64826	1.02044	0.182741	0.0688073	1.28719	0.125774	0.0977125
SAUSA300_2176	cbiO	cobalt transporter ATP-binding subunit	0.0854057	0.0311948	0.495669	0.0406717	0	0.20409	0.0203359	0.0996418
SAUSA300_1902	pgl	6-phopshogluconolactonase	0.542655	0.542709	0.518519	0.061529	0.0496207	0.534627	0.0555748	0.103951
SAUSA300_0014	-	hypothetical protein	0.139668	0.178758	0.264802	0.042597	0	0.194409	0.0212985	0.109555
SAUSA300_2639	-	cold shock protein	0.200853	0.011798	0.017094	0	0.0176429	0.0765816	0.00882145	0.11519	YES
SAUSA300_1355	aroA	3-phosphoshikimate 1-carboxyvinyltransferase	0.199214	0.549294	0.268734	0.0697567	0.0120013	0.33908	0.040879	0.120558
SAUSA300_0976	purD	phosphoribosylamine--glycine ligase	0.811308	1.25348	1.37349	0.0984093	0.182381	1.14609	0.140395	0.122499
SAUSA300_1490	efp	elongation factor P	0.113902	0.25286	0.31952	0.0561244	0	0.228761	0.0280622	0.122671
SAUSA300_0994	pdhB	pyruvate dehydrogenase E1 component, beta subunit	0.176805	0.246654	0.444444	0.0728633	0	0.289301	0.0364316	0.12593
SAUSA300_1139	sucD	succinyl-CoA synthetase subunit alpha	0.414688	0.247551	0.617544	0	0.108643	0.426594	0.0543216	0.127338
SAUSA300_2003	rimI	ribosomal-protein-alanine acetyltransferase	0.125973	0.239647	0.00694444	0	0.0322534	0.124188	0.0161267	0.129857
SAUSA300_0498	-	Ala tRNA	5.79478	10.9151	15.3556	1.96124	0.860092	10.6885	1.41066	0.13198
SAUSA300_1169	ftsK	DNA translocase FtsK	0.809194	0.557861	0.885098	0.110481	0.0900567	0.750718	0.100269	0.133564
SAUSA300_1781	hemG	protoporphyrinogen oxidase	0.0816225	0.0801729	0.0759596	0.0213953	0	0.0792516	0.0106977	0.134983
SAUSA300_0973	purM	phosphoribosylaminoimidazole synthetase	1.31213	1.27217	1.50137	0.233894	0.141385	1.36189	0.18764	0.137779
SAUSA300_1014	pyc	pyruvate carboxylase	0.986701	0.792434	0.940917	0.168106	0.0853266	0.906684	0.126716	0.139758
SAUSA300_1337	-	hypothetical protein	0.973431	1.20143	1.42593	0.109599	0.229358	1.20026	0.169478	0.141201
SAUSA300_2075	rho	transcription termination factor Rho	1.23133	1.18865	1.074	0.15736	0.172018	1.16466	0.164689	0.141405
SAUSA300_1593	secF	bifunctional preprotein translocase subunit SecD/SecF	0.174905	0.222218	0.300505	0.0277929	0.0381177	0.232543	0.0329553	0.141717
SAUSA300_2055	murA	UDP-N-acetylglucosamine 1-carboxyvinyltransferase	0.114762	0.0602734	0.0959064	0.025745	0	0.0903141	0.0128725	0.142531
SAUSA300_0967	purK	phosphoribosylaminoimidazole carboxylase ATPase subunit	0.516109	0.404908	0.265481	0.061529	0.0527523	0.3955	0.0571406	0.144477
SAUSA300_1373	-	ferredoxin	1.76498	1.27812	1.64706	0	0.462089	1.56338	0.231044	0.147785	YES
SAUSA300_0736	yfiA	ribosomal subunit interface protein	0.64523	0.733204	0.676423	0.101298	0.102791	0.684952	0.102045	0.148981
SAUSA300_1470	-	geranyltranstransferase	0.296208	0.404162	0.526126	0.0467704	0.075936	0.408832	0.0613532	0.150069
SAUSA300_1590	-	GTP pyrophosphokinase	0.0357879	0.0599118	0.06	0	0.0163059	0.0518999	0.00815295	0.15709
SAUSA300_0974	purN	phosphoribosylglycinamide formyltransferase	0.514177	0.550895	0.642177	0.140324	0.054414	0.569083	0.0973689	0.171098
SAUSA300_0993	pdhA	pyruvate dehydrogenase E1 component, alpha subunit	0.398977	0.284484	0.25233	0.0334936	0.0749112	0.311931	0.0542024	0.173764
SAUSA300_1138	sucC	succinyl-CoA synthetase subunit beta	0.0817125	0.0124357	0.110811	0.0243206	0	0.0683197	0.0121603	0.177991
SAUSA300_1356	aroB	3-dehydroquinate synthase	0.290613	0.339457	0.304898	0.0828657	0.0295946	0.311656	0.0562301	0.180423
SAUSA300_0605	sarA	accessory regulator A	0.0390221	0.0852079	0.116872	0.0290554	0	0.0803675	0.0145277	0.180766
SAUSA300_0948	menB	naphthoate synthase	0.0196322	0.0273883	0.115079	0.0197772	0	0.0540333	0.00988859	0.183009
SAUSA300_0970	purQ	phosphoribosylformylglycinamidine synthase I	1.1134	1.24262	1.30123	0.269189	0.180513	1.21908	0.224851	0.184443
SAUSA300_1912	-	hypothetical protein	3.24586	2.07055	3.68	0.395544	0.713467	2.9988	0.554505	0.184909
SAUSA300_0946	menD	2-succinyl-6-hydroxy-2,4-cyclohexadiene-1-carboxylic acid synthase/2-oxoglutarate decarboxylase	0.289013	0.303236	0.515691	0.10656	0.0306394	0.369314	0.0685998	0.18575
SAUSA300_0553	-	hypothetical protein	0.438705	0.534843	0.588034	0.195236	0	0.520527	0.0976181	0.187537
SAUSA300_0787	aroD	3-dehydroquinate dehydratase	0.580116	0.762681	0.650273	0.127093	0.135359	0.664357	0.131226	0.197523
SAUSA300_0846	-	Na+/H+ antiporter family protein	1.01185	1.0227	1.43889	0.267949	0.201613	1.15781	0.234781	0.202779
SAUSA300_0744	lgt	prolipoprotein diacylglyceryl transferase	0.351944	0.42552	0.83252	0.123808	0.0964981	0.536661	0.110153	0.205257
SAUSA300_2066	upp	uracil phosphoribosyltransferase	0.591189	0.732145	0.409224	0.0522416	0.188246	0.577519	0.120244	0.208208
SAUSA300_1112	-	protein phosphatase 2C domain-containing protein	0.477496	0.242626	0.147646	0.0348056	0.0860092	0.289256	0.0604074	0.208837	YES
SAUSA300_2175	cbiO	cobalt transporter ATP-binding subunit	0.264338	0.0854873	0.185064	0.0718679	0.00375996	0.178296	0.0378139	0.212085
SAUSA300_0488	hpt	hypoxanthine phosphoribosyltransferase	0.0952817	0.0894683	0.0604444	0.013844	0.021789	0.0817315	0.0178165	0.217988
SAUSA300_0425	-	NADH dehydrogenase subunit 5	0.0384464	0.0356047	0.0190476	0.0135968	0	0.0310329	0.0067984	0.219071
SAUSA300_1103	rpoZ	DNA-directed RNA polymerase subunit omega	0.306565	0.833727	0	0	0.167608	0.380097	0.0838038	0.22048	YES
SAUSA300_1441	srrB	respiratory response protein, SrrB	0.606568	0.715746	0.809195	0.132393	0.187045	0.710503	0.159719	0.224797	YES
SAUSA300_0980	-	hypothetical protein	0.61587	0.353941	0.85698	0.147512	0.126931	0.60893	0.137221	0.225348
SAUSA300_1090	-	hypothetical protein	0.449419	0.552009	0.356757	0.168373	0.0418423	0.452728	0.105108	0.232165
SAUSA300_1181	-	hypothetical protein	0.308023	0.225654	0.321839	0.0381904	0.0958953	0.285172	0.0670428	0.235096
SAUSA300_1925	-	phiPVL ORF17-like protein	1.52381	0.830025	1.50588	0.510329	0.107933	1.28657	0.309131	0.240275
SAUSA300_2067	glyA	serine hydroxymethyltransferase	1.13652	1.46773	0.833755	0.187508	0.365811	1.146	0.276659	0.241413
SAUSA300_1570	-	U32 family peptidase	0.955038	1.33854	0.980471	0.383857	0.145955	1.09135	0.264906	0.242733
SAUSA300_1315	crr	PTS system, glucose-specific IIA component	0.56587	0.360881	0.305882	0.105866	0.0961279	0.410878	0.100997	0.245808
SAUSA300_0764	rnr	ribonuclease R	0.466759	0.412174	0.321893	0.132433	0.0644645	0.400276	0.0984487	0.245952
SAUSA300_1683	-	bifunctional 3-deoxy-7-phosphoheptulonate synthase/chorismate mutase	0.273195	0.336315	0.27095	0.072278	0.0725379	0.293487	0.0724079	0.246716
SAUSA300_1003	-	hypothetical protein	0.538636	0.992624	0.495381	0.176032	0.161066	0.675547	0.168549	0.2495
SAUSA300_1231	-	gamma-aminobutyrate permease	0.767099	0.471387	0.515254	0.143915	0.148694	0.58458	0.146305	0.250273
SAUSA300_2079	fba	fructose-bisphosphate aldolase	0.0950743	0.0270093	0.102306	0.0374398	0	0.0747966	0.0187199	0.250278
SAUSA300_1183	-	2-oxoglutarate ferredoxin oxidoreductase subunit beta	0.551723	0.37291	0.494118	0.130636	0.106247	0.472917	0.118441	0.250448
SAUSA300_0630	-	ABC transporter ATP-binding protein	0.704548	0.475244	0.687637	0.177437	0.135273	0.622476	0.156355	0.251182
SAUSA300_0569	-	putative heme peroxidase	0.0335384	0.173459	0.0238095	0.0255455	0.0133109	0.0769356	0.0194282	0.252526
SAUSA300_0505	-	glutamine amidotransferase subunit PdxT	1.98504	1.78653	2.1037	0.529833	0.477829	1.95842	0.503831	0.257264
SAUSA300_1792	-	hypothetical protein	0.428486	0.418436	0.54245	0.166602	0.0741002	0.463124	0.120351	0.259867	YES
SAUSA300_0763	est	carboxylesterase	0.351648	0.144352	0.407843	0.0361935	0.121425	0.301281	0.0788091	0.26158
SAUSA300_1913	-	ABC transporter ATP-binding protein	0.995481	0.78404	1.06667	0.244509	0.254176	0.948729	0.249343	0.262818
SAUSA300_0971	purL	phosphoribosylformylglycinamidine synthase II	0.587927	0.592505	0.552171	0.209036	0.0991099	0.577534	0.154073	0.266777
SAUSA300_1179	-	phosphodiesterase	0.141859	0.221541	0.298208	0.0525974	0.0665877	0.220536	0.0595926	0.270217
SAUSA300_1163	rbfA	ribosome-binding factor A	0.171782	0.153374	0.148148	0	0.0869648	0.157768	0.0434824	0.27561
SAUSA300_1783	hemE	uroporphyrinogen decarboxylase	0.149179	0.0554973	0.0754386	0.0516115	0	0.0933716	0.0258057	0.276377
SAUSA300_1039	rnhC	ribonuclease HIII	0.345326	0.674847	0.475897	0.120691	0.158786	0.49869	0.139739	0.280212
SAUSA300_1172	-	M16 family peptidase	0.239386	0.391682	0.434886	0.132486	0.069054	0.355318	0.10077	0.283605
SAUSA300_1529	dgkA	diacylglycerol kinase	0.157467	0.268405	0.316667	0.0995039	0.0412127	0.247513	0.0703583	0.284261	YES
SAUSA300_1499	aroK	shikimate kinase	0.327482	0.358961	0.569267	0.204224	0.0347697	0.41857	0.119497	0.285488
SAUSA300_1962	-	phiPVL ORF39-like protein	2.59903	3.01501	3.3193	1.2241	0.485876	2.97778	0.85499	0.287123
SAUSA300_1555	aroE	shikimate 5-dehydrogenase	0.137426	0.255624	0.402778	0.134595	0.0191131	0.265276	0.0768539	0.289713
SAUSA300_1360	ubiE	ubiquinone/menaquinone biosynthesis methyltransferase	0.0301027	0.296524	0.128254	0.0896565	0	0.151627	0.0448283	0.295649
SAUSA300_1097	pyrF	orotidine 5'-phosphate decarboxylase	0.0649733	0.0459079	0.235828	0.0169519	0.0514885	0.11557	0.0342202	0.2961
SAUSA300_1089	lspA	lipoprotein signal peptidase	0.668804	0.890593	0.644444	0.199354	0.237385	0.734614	0.21837	0.297258
SAUSA300_0552	-	hypothetical protein	0.558864	0.6419	0.723457	0.0861406	0.295617	0.641407	0.190879	0.297594
SAUSA300_1202	-	hypothetical protein	0.185226	0.206722	0.094686	0.084268	0.0149581	0.162211	0.049613	0.305855
SAUSA300_0543	-	putative deaminase	0.251947	0.42604	0.592593	0.0846024	0.176797	0.423526	0.1307	0.308598
SAUSA300_1173	-	putative acetoacetyl-CoA reductase	0.229043	0.499886	0.465021	0.133313	0.114679	0.397983	0.123996	0.311561
SAUSA300_0355	-	acetyl-CoA acetyltransferase	0.158248	0.243009	0.552381	0.0901959	0.110583	0.317879	0.10039	0.315811
SAUSA300_1588	lytH	N-acetylmuramoyl-L-alanine amidase	0.707337	0.712739	1.02353	0.141155	0.377766	0.814535	0.25946	0.318538
SAUSA300_0521	nusG	transcription antitermination protein	0.730073	0.730924	1.93056	0.496078	0.227566	1.13052	0.361822	0.32005
SAUSA300_1026	-	hypothetical protein	0.212385	0.0726204	0.0388889	0.0692201	0	0.107965	0.0346101	0.320568
SAUSA300_1113	pknB	protein kinase	0.782952	0.6208	0.661376	0.28724	0.15466	0.688376	0.22095	0.320973
SAUSA300_1036	-	RNA methyltransferase	0.606465	0.819107	1.20628	0.231737	0.340297	0.877284	0.286017	0.326026
SAUSA300_0618	sitA	ABC transporter substrate-binding protein	0.470418	0.657412	0.688319	0.228959	0.166137	0.605383	0.197548	0.326319	YES
SAUSA300_1516	-	ABC transporter ATP-binding protein	0.627004	0.882701	0.634028	0.175213	0.295657	0.714578	0.235435	0.329474
SAUSA300_1797	-	hypothetical protein	0.0837642	0.121239	0.142222	0.0764718	0	0.115742	0.0382359	0.330355
SAUSA300_1148	codY	transcriptional repressor CodY	0.711058	0.773739	0.280597	0.173567	0.215665	0.588464	0.194616	0.330718
SAUSA300_2578	-	putative phage infection protein	0.990121	0.848258	1.18964	0.25329	0.422975	1.00934	0.338132	0.335004	YES
SAUSA300_1552	-	hypothetical protein	0.297223	0.145646	0.350388	0.178148	0	0.264419	0.089074	0.336867	YES
SAUSA300_2065	-	UDP-GlcNAc 2-epimerase	1.07681	1.70883	1.41705	0.356531	0.607955	1.4009	0.482243	0.344239
SAUSA300_0730	-	GGDEF domain-containing protein	0.935257	0.829712	1.03889	0.294186	0.349412	0.934619	0.321799	0.34431	YES
SAUSA300_1185	miaB	(dimethylallyl)adenosine tRNA methylthiotransferase	1.47962	1.6296	1.72519	0.722966	0.404004	1.61147	0.563485	0.349672
SAUSA300_1182	-	pyruvate ferredoxin oxidoreductase, alpha subunit	0.71606	0.635408	0.626566	0.317476	0.144858	0.659344	0.231167	0.350601
SAUSA300_1505	-	hypothetical protein	1.59625	1.24469	0.9	0.488091	0.396965	1.24698	0.442528	0.35488
SAUSA300_1129	-	putative DNA-binding protein	0	0.0712095	0.257143	0	0.0778178	0.109451	0.0389089	0.355492
SAUSA300_0988	trkA	potassium uptake protein	1.33964	1.70984	1.99111	0.50864	0.688073	1.6802	0.598357	0.356123
SAUSA300_2407	-	oligopeptide ABC transporter ATP-binding protein	2.00716	2.38513	1.4263	1.09999	0.294889	1.93953	0.697438	0.359591
SAUSA300_1473	nusB	transcription antitermination protein NusB	0.152203	0.0164919	0.106093	0.0669872	0	0.0915958	0.0334936	0.365667
SAUSA300_2027	alr	alanine racemase	0.392644	0.379222	0.431746	0.191179	0.103967	0.401204	0.147573	0.367826
SAUSA300_1682	ccpA	catabolite control protein A	0.308483	0.232974	0.810127	0.102808	0.228632	0.450528	0.16572	0.367835
SAUSA300_0386	xpt	xanthine phosphoribosyltransferase	0.505241	0.658607	0.3	0.0508971	0.308621	0.487949	0.179759	0.368397
SAUSA300_1795	-	hypothetical protein	0	0.16296	0	0.0403784	0	0.05432	0.0201892	0.371671
SAUSA300_2073	tdk	thymidine kinase	0.198828	0.174042	0.193853	0	0.140909	0.188908	0.0704543	0.372956
SAUSA300_0257	-	antiholin-like protein LrgB	0.867817	0.39926	1.15697	0.194476	0.415483	0.808014	0.30498	0.377443
SAUSA300_0516	-	hypothetical protein	1.52282	1.98488	1.7045	0.55875	0.756261	1.7374	0.657505	0.378441
SAUSA300_2406	-	putative transporter	0.998439	1.07988	1.20952	0.534926	0.294889	1.09595	0.414907	0.378583
SAUSA300_0383	-	hypothetical protein	1.526	1.85114	1.32222	0.782572	0.415711	1.56645	0.599141	0.382483
SAUSA300_0510	clpC	endopeptidase	0.443002	0.510624	0.647561	0.164327	0.244742	0.533729	0.204534	0.383218
SAUSA300_2037	-	ATP-dependent RNA helicase	0.162875	0.190298	0.414815	0.0489435	0.147693	0.255996	0.098318	0.384061
SAUSA300_1674	-	putative serine protease HtrA	1.01062	1.26494	0.828866	0.500954	0.295564	1.03481	0.398259	0.384862
SAUSA300_0794	-	TOPRIM domain-containing protein	1.36815	0.912577	1.08444	0.468389	0.397554	1.12172	0.432971	0.385988
SAUSA300_1019	-	hypothetical protein	2.44617	2.54601	3.19333	0.955238	1.15635	2.72851	1.05579	0.386948
SAUSA300_1544	lepA	GTP-binding protein LepA	0.415243	0.79464	0.478018	0.223098	0.215332	0.562634	0.219215	0.389623
SAUSA300_0965	folD	bifunctional 5,10-methylene-tetrahydrofolate dehydrogenase/ 5,10-methylene-tetrahydrofolate cyclohydrolase	1.28559	1.28636	0.866667	0.387037	0.508656	1.14621	0.447847	0.39072
SAUSA300_1068	-	anti protein	0.285031	1.29516	0.28642	0.284572	0.203874	0.622204	0.244223	0.392512
SAUSA300_1248	-	hypothetical protein	0.313025	1.01113	0.730864	0.235861	0.302625	0.685008	0.269243	0.393051
SAUSA300_0470	ksgA	dimethyladenosine transferase	0.752292	0.682623	1.65915	0.548236	0.276198	1.03136	0.412217	0.399685
SAUSA300_0476	-	hypothetical protein	1.80027	2.51534	1.58222	1.12137	0.458716	1.96594	0.790041	0.401863
SAUSA300_1786	-	ABC transporter ATP-binding protein EcsA	0.66586	1.2416	1.3	0.659239	0.202736	1.06915	0.430988	0.403111
SAUSA300_2099	-	cation efflux family protein	1.74683	1.43695	1.35111	0.91309	0.308104	1.51163	0.610597	0.403933
SAUSA300_1288	dapA	dihydrodipicolinate synthase	1.46743	1.95487	1.5548	0.72818	0.614698	1.65903	0.671439	0.404717
SAUSA300_1015	ctaA	cytochrome oxidase assembly protein	0.426174	0.458399	0.283146	0.197031	0.118544	0.38924	0.157788	0.405374
SAUSA300_1612	tag	DNA-3-methyladenine glycosidase	0.374797	0.826129	1.18788	0.403784	0.242389	0.796268	0.323087	0.405751
SAUSA300_1510	-	5-formyltetrahydrofolate cyclo-ligase	1.36444	0.864252	1.09524	0.404333	0.495577	1.10798	0.449955	0.406105
SAUSA300_0795	-	hypothetical protein	1.62973	1.58093	0.893162	0.545774	0.573394	1.36794	0.559584	0.40907
SAUSA300_1866	vraS	two-component sensor histidine kinase	0.859482	1.1388	1.05	0.558952	0.275229	1.0161	0.417091	0.410484
SAUSA300_1254	-	hypothetical protein	0.836795	0.647874	0.88659	0.422481	0.233312	0.79042	0.327897	0.414839
SAUSA300_1918	-	truncated beta-hemolysin	1.47503	0.245399	6.96889	0.492232	1.93043	2.89644	1.21133	0.418213
SAUSA300_1950	-	hypothetical protein	6.38908	2.3329	4.24795	1.92116	1.72018	4.32331	1.82067	0.421129
SAUSA300_0844	-	hypothetical protein	1.04787	0.499105	0.323889	0.222081	0.303182	0.623621	0.262632	0.42114
SAUSA300_0364	ychF	GTP-dependent nucleic acid-binding protein EngD	1.15012	1.01763	0.791534	0.484541	0.349498	0.986427	0.417019	0.422757
SAUSA300_1167	pnpA	polynucleotide phosphorylase/polyadenylase	0.426635	0.314761	0.185738	0.168057	0.0937115	0.309044	0.130884	0.423512
SAUSA300_0508	-	hypothetical protein	0.120768	0.44618	0.206061	0.151026	0.0677648	0.257669	0.109395	0.424557
SAUSA300_1801	fumC	fumarate hydratase	0.601237	0.572375	0.852174	0.431873	0.144595	0.675262	0.288234	0.426848
SAUSA300_2646	trmE	tRNA modification GTPase TrmE	0.103998	0.135411	0.296296	0.0482254	0.104347	0.178569	0.0762864	0.427211
SAUSA300_1445	scpA	hypothetical protein	0.449087	0.486598	1.0119	0.16893	0.386529	0.649197	0.27773	0.427805
SAUSA300_1444	scpB	segregation and condensation protein B	1.06237	0.848453	1.0922	0.51056	0.350137	1.00101	0.430348	0.429915
SAUSA300_0951	sspA	V8 protease	1.31093	1.03152	0.879412	0.432626	0.493288	1.07395	0.462957	0.431077
SAUSA300_1366	-	hypothetical protein	0.425365	0.153374	0	0.0527391	0.114679	0.192913	0.083709	0.433921
SAUSA300_0664	-	hypothetical protein	0.200412	0.741309	0.218519	0.167282	0.168435	0.386747	0.167858	0.434027
SAUSA300_1042	-	hypothetical protein	0.611393	0.74616	0.521655	0.282944	0.263678	0.626403	0.273311	0.436318
SAUSA300_1018	-	hypothetical protein	0.808925	1.06099	0.576209	0.409349	0.302213	0.815374	0.355781	0.43634
SAUSA300_1708	rot	accessory regulator Rot	1.69721	2.59202	1.51667	0.763152	0.928899	1.9353	0.846025	0.437155
SAUSA300_1187	-	hypothetical protein	1.92993	1.88272	2.99227	1.11956	0.872557	2.26831	0.996059	0.439119
SAUSA300_1449	-	MutT/nudix family protein	2.71114	2.76477	2.59649	0.76385	1.6055	2.6908	1.18468	0.440269
SAUSA300_2526	pyrD	dihydroorotate dehydrogenase 2	0.467729	0.240152	0.159649	0.196731	0.0584711	0.289177	0.127601	0.441256
SAUSA300_1734	-	hypothetical protein	0.586349	0.775635	0.925714	0.350715	0.324377	0.762566	0.337546	0.442645
SAUSA300_1431	-	phiSLT ORF71-like protein	1.11827	0.436064	2.71373	0.407177	0.856719	1.42269	0.631948	0.444194
SAUSA300_1736	-	hypothetical protein	0.18852	0.1986	0	0	0.114679	0.12904	0.0573394	0.444354
SAUSA300_1785	-	putative ABC transporter protein EcsB	0.3954	0.433215	0.623392	0.163133	0.268087	0.484002	0.21561	0.445473
SAUSA300_1636	polA	DNA polymerase I superfamily protein	0.355998	0.299932	0.53037	0.203265	0.150175	0.395433	0.17672	0.446902
SAUSA300_2264	-	RpiR family phosphosugar-binding transcriptional regulator	0.934494	1.30432	0.856111	0.586641	0.34117	1.03164	0.463905	0.449677
SAUSA300_1640	icd	isocitrate dehydrogenase	0.500291	0.442315	0.435456	0.326657	0.0889084	0.459354	0.207783	0.452337
SAUSA300_1204	-	hypothetical protein	0.525271	0.783913	0.962963	0.406091	0.286697	0.757382	0.346394	0.457357
SAUSA300_0896	oppC	oligopeptide ABC transporter permease	1.19102	1.63868	1.32632	0.680057	0.588484	1.38534	0.634271	0.457845
SAUSA300_0460	-	hypothetical protein	2.08756	1.18074	2.53757	0.287868	1.49083	1.93529	0.889347	0.459542
SAUSA300_0816	-	CsbD-like superfamily protein	0.137426	0.165172	0.615385	0.149089	0.132322	0.305994	0.140706	0.459831
SAUSA300_1735	menC	O-succinylbenzoic acid synthetase	0.405627	0.233772	0.222222	0.110529	0.153984	0.287207	0.132257	0.460492
SAUSA300_2574	-	hypothetical protein	0.166268	0.0359767	0.217284	0	0.129545	0.139843	0.0647723	0.463179
SAUSA300_1222	nuc	thermonuclease	2.03015	1.88697	0.931818	0.872593	0.626824	1.61631	0.749709	0.463839
SAUSA300_1605	mreC	rod shape-determining protein MreC	0.995837	1.2759	1.59614	0.749049	0.454976	1.28929	0.602012	0.466933
SAUSA300_1045	uvrC	excinuclease ABC subunit C	0.821917	1.02397	0.857714	0.402373	0.44469	0.901199	0.423532	0.469965
SAUSA300_1349	-	glycosyl transferase, group 1 family protein	0.17971	0.446639	0.316484	0.109535	0.185881	0.314278	0.147708	0.469992
SAUSA300_0387	pbuX	xanthine permease	0.557882	0.708215	0.990476	0.426857	0.282602	0.752191	0.354729	0.471595
SAUSA300_0462	-	hypothetical protein	1.6006	1.6578	0.888889	0.588371	0.71843	1.38243	0.6534	0.472646
SAUSA300_2361	-	hypothetical protein	1.56165	3.08143	1.70909	1.39279	0.609883	2.11739	1.00134	0.472911
SAUSA300_1782	hemH	ferrochelatase	0	0.0688218	0.0866097	0	0.0492531	0.0518105	0.0246266	0.47532
SAUSA300_1494	-	hypothetical protein	0.418821	0.707986	0.676587	0.342804	0.229358	0.601131	0.286081	0.475904
SAUSA300_0735	-	hypothetical protein	0.986928	1.13387	1.53056	0.653471	0.505816	1.21712	0.579643	0.476242
SAUSA300_0945	-	isochorismate synthase family protein	0.249402	0.268405	0.441152	0.175614	0.129014	0.319653	0.152314	0.476498
SAUSA300_0779	-	hypothetical protein	1.41434	0.779652	1.58148	0.928703	0.274752	1.25849	0.601727	0.478134
SAUSA300_0469	-	hypothetical protein	0.409732	0.805215	0.604938	0.326873	0.253249	0.606628	0.290061	0.478153
SAUSA300_0427	-	hypothetical protein	0.279941	0.198818	0.123457	0.0922935	0.0998131	0.200739	0.0960533	0.478499
SAUSA300_1515	-	ABC transporter permease	0.642137	0.777826	0.874074	0.543872	0.191131	0.764679	0.367502	0.480596
SAUSA300_1493	-	hypothetical protein	1.05776	0.855178	0.507071	0.52859	0.247602	0.80667	0.388096	0.481109
SAUSA300_1617	hemC	porphobilinogen deaminase	0.0333153	0.0756912	0.0588745	0.0539378	0	0.0559603	0.0269689	0.481929
SAUSA300_1714	ribE	riboflavin synthase subunit alpha	1.24932	0.714584	1.85	0.688006	0.537557	1.2713	0.612782	0.482011
SAUSA300_0723	-	hypothetical protein	1.23162	0.697156	1.08081	0.426857	0.544725	1.0032	0.485791	0.484243
SAUSA300_0839	-	hypothetical protein	0.37563	0.62713	0.426667	0.230734	0.231269	0.476476	0.231001	0.484813
SAUSA300_1943	-	phi77 ORF040-like protein	8.13865	9.56763	7.26349	3.38409	4.75098	8.32326	4.06754	0.488696
SAUSA300_1512	pbp3	penicillin-binding protein 3	1.69583	1.79766	2.02443	1.06902	0.732312	1.83931	0.900664	0.489676
SAUSA300_1678	fhs	formate--tetrahydrofolate ligase	1.46664	1.45555	0.906256	0.887646	0.364274	1.27615	0.62596	0.490507
SAUSA300_0997	-	hypothetical protein	0.857869	0.706451	0.969697	0.425809	0.406589	0.844672	0.416199	0.492734
SAUSA300_2151	lacF	PTS system, lactose-specific IIA component	1.03245	1.56127	0.25641	0.802243	0.141143	0.950045	0.471693	0.496496
SAUSA300_1285	-	ABC transporter ATP-binding protein	0.505473	0.45219	0.475096	0.249431	0.224909	0.477586	0.23717	0.496602
SAUSA300_0619	-	ABC transporter permease	1.2004	1.17248	1.4747	0.683861	0.589975	1.28253	0.636918	0.496611
SAUSA300_0792	-	hypothetical protein	1.25973	1.31464	0.847619	0.642758	0.507864	1.14066	0.575311	0.504365
SAUSA300_1244	mscL	large-conductance mechanosensitive channel	0.60729	0.49664	0.124444	0.114708	0.301442	0.409458	0.208075	0.508171
SAUSA300_1363	gpsA	NAD(P)H-dependent glycerol-3-phosphate dehydrogenase	0.310088	0.608384	0.385299	0.230024	0.211715	0.434591	0.220869	0.508224
SAUSA300_0932	-	hypothetical protein	0.435865	0.555505	1.02985	0.390525	0.295255	0.67374	0.34289	0.508936
SAUSA300_1945	-	phi77 ORF071-like protein	3.6597	3.4198	5.53623	2.49794	1.79497	4.20525	2.14646	0.510424
SAUSA300_0996	lpdA	dihydrolipoamide dehydrogenase	0.0599761	0.0316236	0.0132875	0	0.0360588	0.0349624	0.0180294	0.51568
SAUSA300_1789	-	hypothetical protein	0.274851	0.384653	0.403527	0.175797	0.191131	0.354344	0.183464	0.517758
SAUSA300_1043	mutS2	recombination and DNA strand exchange inhibitor protein	0.404553	0.304073	0.527132	0.148904	0.28003	0.411919	0.214467	0.520652
SAUSA300_1933	-	hypothetical protein	3.46312	8.74233	9.04	5.7222	1.68578	7.08182	3.70399	0.523028
SAUSA300_2635	-	hypothetical protein	2.09192	1.81067	1.32099	0.853715	0.9684	1.74119	0.911057	0.523237
SAUSA300_1793	-	hypothetical protein	0.872723	0.843295	1.13631	0.738586	0.260688	0.950776	0.499637	0.525504
SAUSA300_1929	-	phi77 ORF004-like protein phage tail component	3.71725	3.11149	3.34426	1.43736	2.13519	3.391	1.78627	0.526769
SAUSA300_0633	fhuA	ferrichrome transport ATP-binding protein fhuA	3.45611	2.03574	2.92908	1.51597	1.44447	2.80698	1.48022	0.527335
SAUSA300_0620	-	ABC transporter ATP-binding protein	1.3793	1.83702	1.16911	1.11691	0.428588	1.46181	0.772748	0.528623
SAUSA300_0682	ybaK	ybaK/ebsC protein	0.847458	1.47897	1.56349	0.6716	0.706504	1.29664	0.689052	0.531414
SAUSA300_0612	-	putative monovalent cation/H+ antiporter subunit C	2.82704	2.15211	4.33333	1.54482	1.76387	3.10416	1.65434	0.532944
SAUSA300_2410	-	oligopeptide ABC transporter permease	2.19148	1.84049	1.54074	1.06845	0.915138	1.85757	0.991794	0.53392
SAUSA300_2331	-	MarR family transcriptional regulator	3.18448	5.26232	2.55632	2.33598	1.59166	3.66771	1.96382	0.535436
SAUSA300_1094	pyrC	dihydroorotase	0.129518	0.120508	0.330159	0.115367	0.0921527	0.193395	0.10376	0.536517
SAUSA300_2411	opp-1A	oligopeptide permease, peptide-binding protein	1.05498	1.78472	1.75084	0.794283	0.851404	1.53018	0.822844	0.537743
SAUSA300_1946	-	phiPVL ORF057-like protein, transcriptional activator RinB	10.5938	7.74943	11.6164	3.94069	6.80529	9.98654	5.37299	0.538023
SAUSA300_1850	-	hypothetical protein	1.01617	0.685504	1.07042	0.512489	0.486174	0.924034	0.499331	0.540382
SAUSA300_1524	-	CBS domain-containing protein	1.70533	0.837168	0.818182	0.364979	0.845757	1.12023	0.605368	0.540398
SAUSA300_1012	-	hypothetical protein	1.7894	1.00652	1.45833	0.553761	0.981938	1.41808	0.76785	0.54147
SAUSA300_0778	-	hypothetical protein	3.09342	1.75478	2.35294	1.24596	1.36266	2.40038	1.30431	0.543376
SAUSA300_0924	-	sodium transport family protein	1.36384	1.12939	0.909091	0.754429	0.479566	1.13411	0.616998	0.544037
SAUSA300_0667	-	hypothetical protein	1.07221	1.04806	1.57639	0.288417	1.05361	1.23222	0.671015	0.544559
SAUSA300_1648	-	putative NADP-dependent malic enzyme	0.169628	0.313835	0.105611	0.127475	0.0874285	0.196358	0.107452	0.547224
SAUSA300_2311	-	hypothetical protein	0.482195	0.369982	1.00702	0.269594	0.416465	0.619731	0.34303	0.553514
SAUSA300_0124	-	HPCH/HPAI aldolase family protein	0.661361	2.72239	0.805556	1.02388	0.525612	1.39644	0.774746	0.554802
SAUSA300_1188	mutS	DNA mismatch repair protein MutS	0.8548	1.2084	1.08985	0.651795	0.517701	1.05102	0.584748	0.556364
SAUSA300_1085	-	hypothetical protein	1.47143	1.51283	1.52727	0.824349	0.851404	1.50384	0.837876	0.557157
SAUSA300_1006	-	hypothetical protein	0.676557	1.25846	0.777778	0.373907	0.635145	0.904263	0.504526	0.557941
SAUSA300_1944	-	phi77 ORF026-like protein phage transcriptional activator	3.46141	5.72278	5.92778	3.00675	2.61611	5.03732	2.81143	0.55812
SAUSA300_1101	-	putative fibronectin/fibrinogen binding protein	0.867951	1.33962	1.36224	0.502757	0.826464	1.18994	0.66461	0.558526
SAUSA300_1790	prsA	foldase protein PrsA	0.660572	0.740938	0.948148	0.497582	0.378939	0.78322	0.438261	0.559563
SAUSA300_0483	-	tetrapyrrole methylase family protein	1.78318	1.7158	2.41409	0.900424	1.30902	1.97102	1.10472	0.560481
SAUSA300_1842	-	FUR family transcriptional regulator	1.79462	3.54264	1.86275	1.64228	1.05235	2.4	1.34731	0.561381
SAUSA300_2245	-	accessory regulator R	0.461357	0.744961	0.983333	0.296658	0.523222	0.729884	0.40994	0.561651
SAUSA300_0900	-	putative competence protein	2.48675	1.19778	2.65608	1.53822	0.839613	2.11354	1.18892	0.562526
SAUSA300_1500	-	hypothetical protein	0.961081	0.989414	0.911111	0.258784	0.818493	0.953869	0.538638	0.564688
SAUSA300_1455	-	AraC family transcriptional regulator	0.940837	1.07755	1.34564	0.734798	0.533698	1.12134	0.634248	0.565615
SAUSA300_1029	-	iron transport associated domain-containing protein	2.48925	3.34015	2.84167	1.36902	1.90096	2.89035	1.63499	0.565671
SAUSA300_1266	trpF	N-(5'-phosphoribosyl)anthranilate isomerase	1.0994	1.254	1.20755	0.384846	0.96287	1.18698	0.673858	0.567706
SAUSA300_1935	-	phi77 ORF029-like protein	0.727026	0.310047	1.12903	0.428718	0.393053	0.722035	0.410885	0.569066
SAUSA300_1440	-	hypothetical protein	1.07726	1.40849	1.18333	0.784495	0.611621	1.22303	0.698058	0.570762
SAUSA300_2398	-	hypothetical protein	1.70408	0.829007	1.44547	0.489865	1.02682	1.32618	0.758341	0.571822
SAUSA300_0929	-	hypothetical protein	1.2292	0.954329	1.78765	0.358919	1.15635	1.32373	0.757632	0.572348
SAUSA300_1498	gcvT	glycine cleavage system aminomethyltransferase T	0.816129	0.872646	0.9553	0.382965	0.627439	0.881358	0.505202	0.573208
SAUSA300_2112	-	hypothetical protein	0.0398335	0.0200053	0.0412238	0.03879	0	0.0336876	0.019395	0.575732
SAUSA300_1098	pyrE	orotate phosphoribosyltransferase	0.132845	0.233129	0.256	0.188279	0.0504587	0.207325	0.119369	0.575758
SAUSA300_1743	-	hypothetical protein	1.40479	0.715746	1.17963	1.07676	0.191131	1.10006	0.633944	0.576283
SAUSA300_1518	-	DEAD-box ATP dependent DNA helicase	0.271988	0.40352	0.338095	0.253395	0.136949	0.337868	0.195172	0.577658
SAUSA300_2041	-	hypothetical protein	0.971522	1.07362	0.811111	0.646054	0.453937	0.952084	0.549996	0.577676
SAUSA300_2503	-	secretory antigen precursor SsaA	5.39708	5.30148	4.70539	2.69854	3.23534	5.13465	2.96694	0.577826
SAUSA300_2156	-	lactose phosphotransferase system repressor	1.38828	2.19732	1.52109	1.33261	0.63717	1.70223	0.984888	0.578587
SAUSA300_2423	-	hypothetical protein	1.03069	3.92638	1.62963	1.94585	0.59633	2.19557	1.27109	0.578936
SAUSA300_1411	-	phiSLT ORF66-like protein	0.206138	0.522431	0.391667	0.389363	0.0430046	0.373412	0.216184	0.578942
SAUSA300_0647	-	ABC transporter ATP-binding protein	1.63245	1.7243	4.05017	1.16486	1.70107	2.46897	1.43296	0.580389
SAUSA300_2409	-	oligopeptide ABC transporter permease	1.39062	2.22612	1.09333	0.945679	0.884666	1.57002	0.915172	0.582904
SAUSA300_0594	adh	alcohol dehydrogenase	0.907138	1.22051	1.01721	0.233984	0.9885	1.04829	0.611242	0.583085
SAUSA300_1425	-	hypothetical protein	1.49226	1.93552	1.64251	1.06188	0.915561	1.6901	0.988719	0.585007
SAUSA300_1210	-	hypothetical protein	1.90105	1.21604	1.57778	1.1718	0.659404	1.56496	0.915601	0.585065
SAUSA300_0713	folE	7-cyano-7-deazaguanine reductase	1.40479	1.19947	1.56353	0.638955	0.988003	1.38926	0.813479	0.585547
SAUSA300_1999	rex	redox-sensing transcriptional repressor Rex	0.38729	0.111545	0.458586	0.178294	0.195475	0.31914	0.186885	0.585588
SAUSA300_1932	-	hypothetical protein	2.12385	4.20501	6.96566	2.64295	2.549	4.43151	2.59597	0.5858
SAUSA300_1336	-	hypothetical protein	0.704071	0.689134	0.465753	0.4798	0.247424	0.619653	0.363612	0.586799
SAUSA300_1583	-	hypothetical protein	0.622364	0.840914	1.03908	0.512388	0.468602	0.834119	0.490495	0.588039
SAUSA300_0606	-	hypothetical protein	0.641319	0.456288	0.468611	0.350715	0.266628	0.522073	0.308672	0.591243
SAUSA300_2050	-	TENA/THI-4 family protein	2.60091	2.15576	2.37037	1.73734	1.07405	2.37568	1.4057	0.591703
SAUSA300_2166	alsS	acetolactate synthase	1.1811	1.38676	1.58963	1.07676	0.567661	1.38583	0.822209	0.593298
SAUSA300_1358	ndk	nucleoside diphosphate kinase	0.634775	0.538636	0.742857	0.348573	0.409567	0.638756	0.37907	0.593451
SAUSA300_1220	-	LuxR family DNA-binding response regulator	1.35434	2.31062	3.15362	1.06739	1.63168	2.27286	1.34954	0.593762
SAUSA300_1577	-	TPR domain-containing protein	0.568365	0.848765	0.126749	0.192278	0.419427	0.514626	0.305853	0.59432
SAUSA300_1229	-	HAD superfamily hydrolase	1.03069	1.17286	1.1549	0.445859	0.885389	1.11949	0.665624	0.59458
SAUSA300_1065	-	exfoliative toxin A	1.22434	0.996933	1.45758	0.715799	0.742807	1.22628	0.729303	0.594727
SAUSA300_0593	-	hypothetical protein	0.989352	1.88039	1.53225	1.13453	0.611854	1.46733	0.873194	0.59509
SAUSA300_1456	-	alpha-D-1,4-glucosidase	1.23928	1.6045	1.09286	0.775018	0.787905	1.31221	0.781462	0.59553
SAUSA300_0762	secG	preprotein translocase subunit SecG	0.606418	0.591586	0.806349	0.404333	0.393185	0.668118	0.398759	0.59684
SAUSA300_1274	-	peptide ABC transporter ATP-binding protein	0.947621	0.400604	0.817247	0.268615	0.595646	0.721824	0.432131	0.598665
SAUSA300_2450	-	DedA family protein	0.698975	1.0366	0.891954	0.568082	0.484914	0.875842	0.526498	0.601133
SAUSA300_0648	-	ABC transporter permease	2.0819	2.44668	4.21465	2.00231	1.50847	2.91441	1.75539	0.602314
SAUSA300_1887	pcrB	geranylgeranylglyceryl phosphate synthase-like protein	0.641319	0.284439	1.11838	0.247514	0.573394	0.681381	0.410454	0.602386
SAUSA300_0832	-	hypothetical protein	1.17717	0.894089	0.682171	0.585956	0.520055	0.917811	0.553006	0.602527
SAUSA300_1496	-	glycine dehydrogenase subunit 2	1.26654	1.44393	1.12913	0.77327	0.7715	1.27987	0.772385	0.603488
SAUSA300_1845	hemL	glutamate-1-semialdehyde aminotransferase	0.419072	0.525855	0.576313	0.292094	0.320093	0.50708	0.306093	0.603639
SAUSA300_1566	-	hypothetical protein	1.58156	1.20576	1.22034	1.06255	0.551042	1.33589	0.806795	0.60394
SAUSA300_1604	mreD	rod shape-determining protein MreD	0.984178	1.17666	0.97641	0.607007	0.659845	1.04575	0.633426	0.605716
SAUSA300_0911	-	transporter, monovalent cation:proton antiporter-2 (CPA2) family protein	0.555163	0.719471	0.86181	0.440686	0.422451	0.712148	0.431569	0.60601
SAUSA300_1965	-	hypothetical protein	1.45754	3.15695	2.90909	1.85426	1.18849	2.50786	1.52138	0.606642
SAUSA300_0864	argG	argininosuccinate synthase	1.12176	1.04075	1.15106	0.821852	0.522199	1.10453	0.672025	0.608429
SAUSA300_1486	-	hypothetical protein	1.17599	1.05019	1.55069	0.874865	0.659404	1.25896	0.767135	0.609341
SAUSA300_0254	-	sensor histidine kinase	1.64819	1.89121	2.0416	1.16844	1.10229	1.86033	1.13536	0.610302
SAUSA300_1865	vraR	DNA-binding response regulator	1.47446	1.34735	1.22778	0.94024	0.71077	1.34986	0.825505	0.611547
SAUSA300_1235	guaC	guanosine 5'-monophosphate oxidoreductase	1.51718	2.42945	1.71052	1.21458	1.09404	1.88571	1.15431	0.612134
SAUSA300_0904	-	hypothetical protein	0.366468	0.5502	0.160847	0.243919	0.196592	0.359171	0.220255	0.613232
SAUSA300_1919	-	hypothetical protein	1.7023	2.3303	3.29749	2.10786	0.893386	2.44336	1.50062	0.614163
SAUSA300_0652	-	hypothetical protein	1.31929	1.45509	1.26906	1.05783	0.599859	1.34781	0.828842	0.614954
SAUSA300_1343	nth	endonuclease III	0.507417	0.613497	0.553846	0.201892	0.486283	0.558254	0.344087	0.616364
SAUSA300_0769	-	hypothetical protein	0.56688	0.599864	0.740741	0.332257	0.451548	0.635828	0.391902	0.616365
SAUSA300_0142	phnE	phosphonate ABC transporter permease	3.09535	1.85583	3.65524	2.4227	1.12058	2.8688	1.77164	0.617554
SAUSA300_1326	-	putative cell wall enzyme EbsB	2.60045	1.01428	0.804762	1.30529	0.516055	1.47316	0.910674	0.618176
SAUSA300_1941	-	phi77 ORF003-like protein, phage terminase, large subunit	3.06178	2.69106	3.93333	1.98543	2.0115	3.22872	1.99847	0.618964
SAUSA300_1706	-	hypothetical protein	0.756204	0.584283	0.740741	0.410926	0.449614	0.693743	0.43027	0.620216
SAUSA300_2040	-	hypothetical protein	1.75863	1.63599	2.80202	1.26799	1.30108	2.06555	1.28454	0.621886
SAUSA300_0903	-	hypothetical protein	0.638739	0.388836	0.510798	0.100093	0.53786	0.512791	0.318977	0.62204
SAUSA300_1321	-	hypothetical protein	2.16187	1.53539	1.15269	0.963872	1.05061	1.61665	1.00724	0.623041
SAUSA300_1242	sbcD	exonuclease SbcD	1.02848	1.4249	1.37634	0.830641	0.761443	1.27657	0.796042	0.623578
SAUSA300_0977	-	cobalt transport family protein	1.63344	1.30234	1.43655	0.898647	0.924221	1.45744	0.911434	0.625366
SAUSA300_2284	-	hypothetical protein	1.66056	1.3122	1.82639	0.738348	1.26326	1.59972	1.0008	0.625613
SAUSA300_0790	-	hypothetical protein	0.428444	0.802959	0.759477	0.400391	0.430046	0.663627	0.415218	0.62568
SAUSA300_1345	asnC	asparaginyl-tRNA synthetase	1.08916	1.38844	1.26199	0.709203	0.854433	1.24653	0.781818	0.627196
SAUSA300_0733	-	degV family protein	0.53596	0.529567	0.625926	0.346101	0.361239	0.563818	0.35367	0.627277
SAUSA300_0856	-	hypothetical protein	2.27734	1.84779	1.42857	0.953699	1.37615	1.85123	1.16492	0.629268
SAUSA300_1228	thrB	homoserine kinase	1.37778	1.35913	1.6506	0.969082	0.87156	1.4625	0.920321	0.629278
SAUSA300_2362	gpmA	phosphoglyceromutase	0.899104	0.685673	1.02832	0.884932	0.211369	0.871033	0.54815	0.62931
SAUSA300_1563	accC	acetyl-CoA carboxylase, biotin carboxylase	1.48483	1.70298	1.61941	1.25975	0.757606	1.60241	1.00868	0.629477
SAUSA300_0148	-	hypothetical protein	1.07919	0.793937	0.862745	0.834713	0.315367	0.911959	0.57504	0.630555
SAUSA300_0443	-	hypothetical protein	1.58754	1.67227	1.11063	0.958661	0.879205	1.45681	0.918933	0.630783
SAUSA300_1495	-	hypothetical protein	1.71413	0.905403	1.00358	0.788961	0.738014	1.2077	0.763487	0.632181
SAUSA300_1576	-	RecD/TraA family helicase	0.369879	0.448701	0.586288	0.269517	0.323297	0.46829	0.296407	0.632956
SAUSA300_1936	-	hypothetical protein	4.48292	1.68447	3.21226	1.3303	2.63168	3.12655	1.98099	0.633603
SAUSA300_1733	-	hypothetical protein	1.3187	1.47718	1.78913	0.589107	1.3487	1.52833	0.968902	0.633959
SAUSA300_1286	-	aspartate kinase	1.46988	0.778374	1.13472	0.431472	1.00093	1.12766	0.716202	0.635123
SAUSA300_1976	-	succinyl-diaminopimelate desuccinylase	1.12885	1.36239	1.58388	0.833938	0.894747	1.35838	0.864343	0.636306
SAUSA300_2269	-	hypothetical protein	1.45366	1.55078	2.61926	1.16905	1.23089	1.87457	1.19997	0.640131
SAUSA300_0938	-	hypothetical protein	0.65134	0.560775	0.490972	0.372058	0.354788	0.567696	0.363423	0.640172
SAUSA300_1928	-	phi77 ORF002-like protein, phage minor structural protein	1.7793	1.82704	1.8938	1.21147	1.14075	1.83338	1.17611	0.6415
SAUSA300_1654	-	proline dipeptidase	0.820889	0.664622	0.693333	0.365482	0.566514	0.726281	0.465998	0.641622
SAUSA300_1571	-	O-methyltransferase family protein	0.751175	0.583201	1.58025	0.731511	0.518179	0.971541	0.624845	0.643149
SAUSA300_1474	-	hypothetical protein	0.213773	0.797546	0.554815	0.390709	0.280963	0.522045	0.335836	0.643309
SAUSA300_1559	-	putative enterotoxin type A	1.44005	1.02249	0.545455	0.604103	0.685988	1.00267	0.645046	0.643329
SAUSA300_0644	-	hypothetical protein	3.54558	1.985	4.472	2.39225	1.90826	3.33419	2.15025	0.644909
SAUSA300_1749	-	hypothetical protein	1.51168	1.35161	0.648889	0.682972	0.827838	1.17073	0.755405	0.645245
SAUSA300_1061	-	superantigen-like protein	1.81371	2.47478	1.34991	1.31401	1.11569	1.87947	1.21485	0.64638
SAUSA300_0171	-	cation efflux family protein	1.9545	1.38037	1.20342	0.958432	0.997559	1.51276	0.977996	0.646497
SAUSA300_1170	-	GntR family transcriptional regulator	0.436097	0.570552	0.592	0.426396	0.263761	0.532883	0.345079	0.647569
SAUSA300_1807	-	amino acid ABC transporter ATP-binding protein	1.02953	0.83186	1.43126	0.689855	0.734722	1.09755	0.712289	0.648981
SAUSA300_2068	-	hypothetical protein	1.94359	1.25329	1.37143	0.453557	1.52523	1.52277	0.989393	0.649733
SAUSA300_1609	-	type III leader peptidase family protein	1.21769	2.12265	1.32546	1.21442	0.80747	1.55527	1.01094	0.650014
SAUSA300_1141	-	endopeptidase resistance protein	1.48878	1.31902	1.17037	0.722966	1.00344	1.32606	0.863203	0.650956
SAUSA300_1245	opuD	glycine betaine transporter opuD	0.818161	0.767664	0.788286	0.661794	0.371595	0.79137	0.516695	0.652911
SAUSA300_0923	htrA	serine protease	1.38499	1.4235	1.5575	1.1802	0.723911	1.45533	0.952057	0.654185
SAUSA300_1262	trpE	anthranilate synthase component I	1.89755	2.16428	2.32793	1.42681	1.36375	2.12992	1.39528	0.655085
SAUSA300_1025	-	hypothetical protein	1.21539	1.60064	1.70189	0.734421	1.24134	1.50597	0.987879	0.655974
SAUSA300_1934	-	phi77 ORF020-like protein, phage major tail protein	3.8211	3.45528	4.78699	2.41876	2.85858	4.02113	2.63867	0.656203
SAUSA300_2009	ilvC	ketol-acid reductoisomerase	1.30769	1.50259	1.75	0.454257	1.54548	1.52009	0.999867	0.657767
SAUSA300_0741	uvrB	excinuclease ABC subunit B	0.762633	1.22981	0.688889	0.611047	0.565486	0.893779	0.588266	0.658179
SAUSA300_1426	-	hypothetical protein	0.920119	0.380791	0.744828	0.553761	0.344037	0.681913	0.448899	0.658294
SAUSA300_0806	-	hypothetical protein	3.08846	2.53606	2.03977	1.70014	1.66586	2.55476	1.683	0.658771
SAUSA300_0687	-	putative hemolysin	0.804744	0.585862	0.750551	0.445254	0.495392	0.713719	0.470323	0.658975
SAUSA300_0739	-	LysM domain-containing protein	2.5141	2.89015	3.17708	1.91797	1.85636	2.86044	1.88717	0.659747
SAUSA300_2162	-	M23/M37 peptidase domain-containing protein	0.948891	1.74737	1.26984	0.922935	0.821592	1.32203	0.872264	0.659789
SAUSA300_1209	-	hypothetical protein	1.09286	1.4461	1.5873	0.290065	1.52769	1.37542	0.908876	0.660799
SAUSA300_1729	-	hypothetical protein	0.192529	0.114845	0.228019	0.205988	0.0299162	0.178464	0.117952	0.660929
SAUSA300_0660	-	hypothetical protein	0.986377	0.911354	0.266667	0.378704	0.575888	0.721466	0.477296	0.661564
SAUSA300_1273	opp-2F	oligopeptide permease, ATP-binding protein	0.676221	0.652449	0.728042	0.552296	0.354958	0.685571	0.453627	0.661678
SAUSA300_1260	-	prephenate dehydrogenase	0.89872	0.993281	0.56	0.509372	0.573394	0.817333	0.541383	0.662378
SAUSA300_0732	-	hypothetical protein	2.52216	2.64646	2.82353	2.18428	1.34579	2.66405	1.76503	0.662538
SAUSA300_1923	-	autolysin	1.50416	1.70161	3.08988	1.20257	1.57897	2.09855	1.39077	0.662729
SAUSA300_0545	-	hypothetical protein	0.287635	0.582584	0.465116	0.0708299	0.520055	0.445112	0.295443	0.663749
SAUSA300_1534	-	hypothetical protein	0.896883	0.476267	0.849123	0.684915	0.298769	0.740758	0.491842	0.663971
SAUSA300_0862	glpQ	glycerophosphoryl diester phosphodiesterase	1.382	1.50134	1.4313	1.16472	0.749451	1.43821	0.957084	0.665468
SAUSA300_1313	ctpA	carboxyl-terminal protease	0.221696	0.339545	0.5587	0.277316	0.219621	0.373314	0.248468	0.665575
SAUSA300_0303	-	hypothetical protein	1.78301	1.05265	1.44046	1.30039	0.598389	1.42537	0.94939	0.666066
SAUSA300_0340	-	NADH-dependent FMN reductase	4.30118	3.39038	5.27719	3.55209	2.20757	4.32292	2.87983	0.666177
SAUSA300_0641	-	putative lipase/esterase	1.60523	1.1192	1.03454	0.911815	0.75992	1.25299	0.835868	0.667099
SAUSA300_1966	-	phi77 ORF014-like protein, phage anti-repressor protein	4.14735	5.68607	4.59621	2.35348	4.0725	4.80987	3.21299	0.667999
SAUSA300_0657	-	hypothetical protein	0.549327	0.947484	0.416758	0.615794	0.236878	0.637856	0.426336	0.668389
SAUSA300_1562	-	LamB/YcsF family protein	2.69978	2.42788	2.17872	1.42564	1.83364	2.43546	1.62964	0.66913
SAUSA300_0463	-	DNA replication intiation control protein YabA	0.192396	0.636503	0.371111	0.341486	0.194954	0.400003	0.26822	0.670544
SAUSA300_1052	-	fibrinogen-binding protein	0.384792	0.759202	0.622222	0.403784	0.387041	0.588739	0.395413	0.671627
SAUSA300_1284	-	hypothetical protein	0.323354	0.330807	0.294771	0.225983	0.199002	0.316311	0.212492	0.671784
SAUSA300_0169	-	hypothetical protein	1.48114	1.07362	0.777778	0.538379	0.958843	1.11085	0.748611	0.67391
SAUSA300_2169	-	hypothetical protein	0.9809	0.972111	0.550725	0.561786	0.563422	0.834579	0.562604	0.674118
SAUSA300_1004	-	hypothetical protein	0.59093	0.664622	0.516667	0.373789	0.422878	0.590739	0.398334	0.674297
SAUSA300_1241	-	hypothetical protein	1.31209	1.33216	0.685714	0.495748	1.00262	1.10999	0.749185	0.674948
SAUSA300_1980	-	acetyltransferase	1.06887	2.07645	1.08433	1.18443	0.719684	1.40988	0.952058	0.675275
SAUSA300_2408	-	oligopeptide ABC transporter ATP-binding protein	2.12966	1.84917	2.1761	1.75401	1.01696	2.05165	1.38549	0.675306
SAUSA300_2221	moaD	molybdopterin converting factor, subunit 1	1.48114	2.29039	1.62963	1.09214	1.34174	1.80039	1.21694	0.675933
SAUSA300_0442	-	hypothetical protein	1.59113	2.24789	1.30208	0.940961	1.37615	1.7137	1.15855	0.676053
SAUSA300_1420	-	hypothetical protein	1.06887	0.660361	0.851852	1.00497	0.159276	0.86036	0.582125	0.676607
SAUSA300_1184	-	hypothetical protein	2.67155	4.03681	1.64267	2.15782	1.61009	2.78368	1.88396	0.676787
SAUSA300_1289	dapB	dihydrodipicolinate reductase	1.14636	1.71524	1.35556	0.913706	0.989106	1.40572	0.951406	0.676812
SAUSA300_1615	hemB	delta-aminolevulinic acid dehydratase	0.0036356	0.0486902	0.0564374	0.0490767	0	0.0362544	0.0245383	0.676838
SAUSA300_0913	-	hypothetical protein	1.04498	1.0106	1.19956	0.795003	0.674164	1.08505	0.734584	0.677007
SAUSA300_1954	-	phiPVL ORF050-like protein	1.81152	3.22086	1.98182	1.29211	1.87656	2.33807	1.58434	0.677627
SAUSA300_1658	-	hypothetical protein	0.801649	0.413968	1.01852	0.588371	0.423675	0.744712	0.506023	0.679488
SAUSA300_2447	-	hypothetical protein	0.898992	0.379441	1.37222	0.785937	0.415711	0.883552	0.600824	0.68001
SAUSA300_0949	sspC	cysteine protease	0.662588	1.13205	0.469841	0.519151	0.507864	0.754826	0.513507	0.680299
SAUSA300_1369	-	pyridine nucleotide-disulfide oxidoreductase	1.32671	1.14416	1.39634	0.925271	0.829607	1.28907	0.877439	0.680676
SAUSA300_1960	-	putative phage-related DNA recombination protein	1.01633	1.597	1.86968	1.32339	0.715285	1.49434	1.01934	0.682136
SAUSA300_1111	-	ribosomal RNA large subunit methyltransferase N	0.868248	1.29188	0.985983	0.92329	0.508116	1.0487	0.715703	0.682464
SAUSA300_2043	-	hypothetical protein	6.459	3.42837	7.39346	4.0107	3.85861	5.76028	3.93465	0.683066
SAUSA300_2154	lacB	galactose-6-phosphate isomerase subunit LacB	1.80944	1.2416	2.1418	1.04599	1.31881	1.73095	1.1824	0.683095
SAUSA300_0285	-	hypothetical protein	1.41042	1.65752	1.16491	0.854929	1.07436	1.41095	0.964645	0.683684
SAUSA300_0221	pflA	pyruvate formate-lyase activating enzyme	2.55145	2.83887	1.70063	2.01827	1.21387	2.36365	1.61607	0.683717
SAUSA300_2348	-	hypothetical protein	1.47069	2.45668	2.24211	2.09725	0.719761	2.05649	1.4085	0.684906
SAUSA300_1171	-	hypothetical protein	0.371857	0.500722	0.631373	0.466896	0.220363	0.501317	0.34363	0.685454
SAUSA300_2030	-	hypothetical protein	1.55967	1.46274	2.33016	1.06669	1.38161	1.78419	1.22415	0.686108
SAUSA300_1661	thiI	thiamine biosynthesis protein ThiI	1.23235	1.31868	1.02995	0.731326	0.911822	1.19366	0.821574	0.68828
SAUSA300_0828	-	5'-nucleotidase family protein	0.92498	1.99829	1.73504	1.00635	1.13245	1.55277	1.0694	0.688707
SAUSA300_1304	-	hypothetical protein	0.737758	0.42604	0.861598	0.498709	0.431555	0.675132	0.465132	0.688949
SAUSA300_1684	-	hypothetical protein	1.67409	1.4253	0.626263	0.799877	0.912219	1.24188	0.856048	0.689314
SAUSA300_1028	-	iron transport associated domain-containing protein	0.958902	1.35519	1.30813	1.0228	0.64186	1.20741	0.832332	0.689356
SAUSA300_2504	-	acyltransferase	0.802268	0.715056	0.711111	0.714339	0.312268	0.742812	0.513303	0.691028
SAUSA300_2042	-	hypothetical protein	1.32272	1.59605	1.92222	1.49256	0.745413	1.61366	1.11899	0.693444
SAUSA300_1519	-	hypothetical protein	1.5647	1.63829	1.63596	1.32011	0.917431	1.61298	1.11877	0.693604
SAUSA300_1174	-	hypothetical protein	0.813101	0.881902	0.875694	0.318701	0.870843	0.856899	0.594772	0.694098
SAUSA300_1093	pyrB	aspartate carbamoyltransferase catalytic subunit	0.442816	0.164735	0.333333	0.313413	0.123439	0.313628	0.218426	0.69645
SAUSA300_1217	-	ABC transporter ATP-binding protein	0.73646	0.678386	0.34188	0.558198	0.258028	0.585575	0.408113	0.696943
SAUSA300_2011	leuB	3-isopropylmalate dehydrogenase	0.799567	1.38767	1.37576	1.03081	0.625521	1.18767	0.828166	0.697306
SAUSA300_0881	-	hypothetical protein	0.684051	0.690375	0.979104	0.48213	0.614046	0.78451	0.548088	0.698637
SAUSA300_1271	-	hydrolase-like protein	1.271	1.07362	1.50123	0.983731	0.808213	1.28195	0.895972	0.698912
SAUSA300_1710	-	putative lysophospholipase	1.63713	2.10791	1.26359	1.30844	1.02726	1.66954	1.16785	0.699502
SAUSA300_1846	-	hypothetical protein	0.487566	0.680313	0.80352	0.575692	0.345172	0.657133	0.460432	0.700668
SAUSA300_1755	splD	serine protease SplD	1.66466	2.08647	1.62977	1.41488	1.10027	1.79363	1.25757	0.701131
SAUSA300_0802	-	hypothetical protein	1.64129	0.872861	1.50027	0.687699	1.18874	1.33814	0.938222	0.701139
SAUSA300_0223	-	hypothetical protein	0.707663	1.90396	1.03908	0.773356	0.934238	1.2169	0.853797	0.701616
SAUSA300_0986	-	cytochrome D ubiquinol oxidase, subunit I	0.924733	0.693768	0.68785	0.534353	0.544725	0.768784	0.539539	0.701809
SAUSA300_1759	-	hypothetical protein	1.13788	0.981595	0.976889	0.369174	1.08028	1.03212	0.724725	0.702169
SAUSA300_1263	trpG	anthranilate synthase component II	0.92635	1.24858	1.02222	0.479926	1.01682	1.06572	0.748373	0.702225
SAUSA300_1953	-	phiPVL ORF051-like protein	9.08536	4.80005	6.91235	5.22996	4.51389	6.93258	4.87193	0.702758
SAUSA300_1927	-	phi77 ORF109-like protein	1.88469	3.27198	2.08889	2.7688	0.626638	2.41519	1.69772	0.702935
SAUSA300_1940	-	phage portal protein	3.52909	3.98313	3.74578	2.35164	2.92603	3.75267	2.63884	0.70319
SAUSA300_1010	-	hypothetical protein	0.624662	1.43614	1.51515	0.285271	1.39178	1.19198	0.838528	0.703472
SAUSA300_1324	-	hypothetical protein	1.34913	1.93449	1.86093	1.29732	1.11627	1.71485	1.20679	0.70373
SAUSA300_1930	-	phi77 ORF001-like protein, phage tail tape measure protein	1.5443	1.27944	2.18909	1.08739	1.26772	1.67094	1.17755	0.704724
SAUSA300_0438	-	CHAP domain-contain protein	0.835611	1.4932	1.12644	0.712888	0.913477	1.15175	0.813182	0.706042
SAUSA300_1942	-	hypothetical protein	2.23253	0.920245	2.18272	1.6568	0.860092	1.7785	1.25844	0.707589
SAUSA300_1679	acsA	acetyl-CoA synthetase	1.37369	2.37793	1.64848	1.19734	1.35056	1.80004	1.27395	0.707734
SAUSA300_0390	-	hypothetical protein	0.286511	0.560513	0.808081	0.42455	0.356547	0.551702	0.390549	0.707898
SAUSA300_1279	phoU	phosphate transport system regulatory protein PhoU	1.15548	1.05423	1.57701	1.04467	0.74739	1.26224	0.896028	0.709872
SAUSA300_0694	-	hypothetical protein	1.44035	1.56442	1.92889	0.789109	1.54817	1.64455	1.16864	0.710611
SAUSA300_2129	-	putative hemolysin III	1.42423	0.817996	1.6633	0.690803	1.15982	1.30184	0.925312	0.710772
SAUSA300_2130	-	UTP-glucose-1-phosphate uridylyltransferase family protein	1.77914	1.2149	1.68602	1.34818	0.869957	1.56002	1.10907	0.710931
SAUSA300_0999	potA	spermidine/putrescine ABC transporter ATP-binding protein	0.69629	0.60242	0.512099	0.412757	0.447885	0.603603	0.430321	0.712921
SAUSA300_1806	-	putative iron-sulfur cluster-binding protein	1.61682	2.01296	1.30656	1.36605	0.980297	1.64545	1.17318	0.712983
SAUSA300_0880	-	hypothetical protein	0.957273	1.34605	1.29011	0.606861	1.1028	1.19781	0.854832	0.713662
SAUSA300_0711	-	hypothetical protein	1.24199	1.70584	1.20939	1.08672	0.891588	1.38574	0.989156	0.713811
SAUSA300_0627	tagX	teichoic acid biosynthesis protein X	1.98303	1.82112	1.90409	1.50584	1.21077	1.90275	1.3583	0.713865
SAUSA300_1503	-	putative competence protein ComGB	1.16048	0.926075	0.755556	0.722561	0.630734	0.947371	0.676647	0.714237
SAUSA300_1259	-	ImpB/MucB/SamB family protein	0.624353	0.947701	0.688066	0.572561	0.504375	0.753373	0.538468	0.714743
SAUSA300_0137	-	GntR family transcriptional regulator	1.34502	1.08341	1.50922	0.928826	0.947931	1.31255	0.938378	0.714929
SAUSA300_1502	-	putative competence protein ComGC	0.902598	0.53681	0.720988	0.333282	0.696568	0.720132	0.514925	0.715043
SAUSA300_2286	-	hypothetical protein	3.85849	2.50511	2.57265	1.93284	2.32886	2.97875	2.13085	0.715351
SAUSA300_1051	-	hypothetical protein	1.54241	0.957654	1.21409	0.84865	0.923025	1.23805	0.885838	0.71551
SAUSA300_1106	-	putative lipoprotein	1.75328	1.71433	1.5595	1.39929	0.998816	1.6757	1.19905	0.715552
SAUSA300_1316	msrB	methionine sulfoxide reductase B	2.74219	2.84007	3.15096	1.21971	2.94804	2.91107	2.08387	0.715843
SAUSA300_2279	-	LysR family regulatory protein	0.866168	0.673983	0.548357	0.491365	0.508787	0.696169	0.500076	0.718325
SAUSA300_1922	sak	staphylokinase	2.08102	0.920245	2.67302	1.01523	1.70298	1.89143	1.35911	0.718561
SAUSA300_2173	truA	tRNA pseudouridine synthase A	0.983187	1.45421	1.19753	0.851151	0.890354	1.21164	0.870753	0.718654
SAUSA300_0789	-	putative thioredoxin	5.05656	3.98183	6.11966	5.20748	2.06422	5.05268	3.63585	0.719588
SAUSA300_1423	polA	phage related DNA polymerase family A	1.42006	1.00144	0.930719	0.952795	0.657717	1.11741	0.805256	0.720646
SAUSA300_2053	-	hypothetical protein	0.493873	0.388229	0.527778	0.501846	0.175602	0.46996	0.338724	0.720751
SAUSA300_2102	-	haloacid dehalogenase-like hydrolase	1.14762	1.50414	1.16803	0.878407	0.96119	1.27327	0.919799	0.722393
SAUSA300_2488	feoA	ferrous iron transport protein A	0.408293	1.34703	0.852174	0.852712	0.403869	0.869164	0.62829	0.722867
SAUSA300_1232	-	catalase	0.626499	0.353362	0.427015	0.323027	0.355561	0.468959	0.339294	0.723505
SAUSA300_0658	-	LysR family transcriptional regulator	0.889994	0.892654	0.980952	0.536181	0.797291	0.9212	0.666736	0.723769
SAUSA300_1041	-	hypothetical protein	0.458085	0.732788	1.39062	0.420448	0.825688	0.860497	0.623068	0.724079
SAUSA300_2110	fmtB	truncated FmtB protein	1.21918	1.42751	1.13516	0.893968	0.932697	1.26062	0.913333	0.724512
SAUSA300_1572	-	hypothetical protein	0.636497	0.290604	0.209357	0	0.549252	0.378819	0.274626	0.724952
SAUSA300_0888	oppC	oligopeptide ABC transporter permease	1.49516	1.48521	2.30211	1.10752	1.448	1.76082	1.27776	0.725662
SAUSA300_2347	nirR	nitrite reductase transcriptional regulator NirR	1.56894	1.85114	1.66111	1.49977	0.965811	1.69373	1.23279	0.727855
SAUSA300_1264	trpD	anthranilate phosphoribosyltransferase	1.44042	1.29516	1.00192	1.03374	0.781515	1.24583	0.90763	0.728531
SAUSA300_1293	lysA	diaminopimelate decarboxylase	0.624991	1.29837	0.726953	0.697227	0.590426	0.883437	0.643827	0.728775
SAUSA300_1370	ebpS	cell surface elastin binding protein	0.223395	0.322156	0.310502	0.201339	0.215219	0.285351	0.208279	0.729905
SAUSA300_2544	-	hypothetical protein	3.52726	3.41513	3.71556	2.62114	2.56881	3.55265	2.59497	0.730433
SAUSA300_0841	-	hypothetical protein	1.05084	0.991697	1.46988	0.771151	0.939538	1.1708	0.855345	0.730561
SAUSA300_0541	-	deoxynucleoside kinase family protein	2.10524	2.1864	1.63593	1.36084	1.52621	1.97586	1.44352	0.73058
SAUSA300_1054	-	hypothetical protein	0.656277	0.73244	0.979592	0.830641	0.322973	0.789436	0.576807	0.730657
SAUSA300_2302	tcaA	teicoplanin resistance associated membrane protein TcaA protein	1.30939	0.861429	1.00688	0.728343	0.820005	1.05924	0.774174	0.73088
SAUSA300_1371	recQ	ATP-dependent DNA helicase RecQ	1.464	1.3908	1.11746	1.12071	0.815624	1.32409	0.968166	0.731194
SAUSA300_1137	rnhB	ribonuclease HII	0.735685	0.248466	0.304889	0.387633	0.240826	0.42968	0.314229	0.73131
SAUSA300_1142	dprA	DNA protecting protein DprA	1.5887	1.43149	1.42944	1.06686	1.10737	1.48321	1.08711	0.732945
SAUSA300_0813	-	hypothetical protein	1.82882	2.7922	2.91966	1.48616	2.20683	2.51356	1.8465	0.734615
SAUSA300_1331	ald	alanine dehydrogenase	1.44523	1.35877	0.716432	1.03993	0.684843	1.17347	0.862385	0.734898
SAUSA300_0708	hisC	histidinol-phosphate aminotransferase	2.40974	1.62291	2.08656	1.60762	1.39215	2.03974	1.49989	0.735332
SAUSA300_1569	-	U32 family peptidase	0.330715	0.737568	0.281843	0.306707	0.355575	0.450042	0.331141	0.7358
SAUSA300_1854	recX	recombination regulator RecX	0.764707	0.542582	0.55914	0.518034	0.397677	0.622143	0.457856	0.735933
SAUSA300_1190	glpP	glycerol uptake operon antiterminator regulatory protein	1.52757	1.36785	0.536961	0.979441	0.706211	1.14413	0.842826	0.736654
SAUSA300_1690	-	putative thioredoxin	1.93159	3.98773	2.12593	2.4227	1.53383	2.68175	1.97827	0.737678
SAUSA300_1479	-	hypothetical protein	1.43315	1.96882	1.8449	1.81573	0.768817	1.74896	1.29227	0.738883
SAUSA300_0576	-	putative pyridine nucleotide-disulfide oxidoreductase	1.58581	2.17141	1.85717	1.44062	1.32506	1.87146	1.38284	0.738909
SAUSA300_1292	alr2	alanine racemase	1.52285	1.69335	1.06694	0.956701	1.15378	1.42771	1.05524	0.739112
SAUSA300_0979	-	hypothetical protein	0.552626	0.890876	0.714894	0.61169	0.452616	0.719465	0.532153	0.73965
SAUSA300_1984	-	hypothetical protein	1.01088	0.969988	1.36757	0.891755	0.76246	1.11615	0.827107	0.741038
SAUSA300_0823	-	hypothetical protein	1.74611	0.90145	1.56013	0.91072	1.16871	1.40256	1.03972	0.741297
SAUSA300_1799	-	putative sensor histidine kinase	1.9536	1.66546	1.76471	0.868645	1.79607	1.79459	1.33236	0.742431
SAUSA300_1194	-	alpha/beta fold family hydrolase	1.21925	1.57536	1.23928	1.17191	0.826088	1.34463	0.999	0.742957
SAUSA300_2010	leuA	2-isopropylmalate synthase	1.97854	2.69221	2.18298	2.13159	1.26391	2.28457	1.69775	0.743135
SAUSA300_1197	-	glutathione peroxidase	1.07977	0.920245	1.18857	0.949305	0.630734	1.06286	0.790019	0.743294
SAUSA300_0604	-	alpha/beta fold family hydrolase	0.690999	0.764711	1.05164	0.530363	0.712301	0.835784	0.621332	0.743412
SAUSA300_0554	-	glucosamine-6-phosphate isomerase	1.27062	1.11133	1.70929	1.19225	0.837062	1.36375	1.01466	0.74402
SAUSA300_1680	acuA	acetoin utilization protein AcuA	0.458085	0.875511	0.20202	0.146306	0.617702	0.511872	0.382004	0.746288
SAUSA300_1462	-	hypothetical protein	0.781732	0.727416	0.753623	0.368672	0.757878	0.754257	0.563275	0.746794
SAUSA300_0950	sspB	cysteine protease	1.17628	1.2275	0.961056	0.671641	1.00372	1.12161	0.837682	0.746856
SAUSA300_2572	aur	zinc metalloproteinase aureolysin	1.47957	1.76459	2.06644	1.72408	0.92216	1.7702	1.32312	0.747441
SAUSA300_0263	rbsD	D-ribose pyranase	2.32151	3.17704	3.9619	3.29949	1.41915	3.15348	2.35932	0.748164
SAUSA300_0022	-	hypothetical protein	0.572607	0.510072	1.23729	0.519814	0.637984	0.773324	0.578899	0.748585
SAUSA300_2542	-	putative AMP-binding enzyme	1.65289	1.62163	1.71901	1.54306	0.954868	1.66451	1.24896	0.750348
SAUSA300_0829	lipA	lipoyl synthase	0.444612	0.4714	0.661765	0.521187	0.268146	0.525926	0.394667	0.750423
SAUSA300_2432	-	MutT/NUDIX family hydrolase	0.345326	0.867154	1.95385	0.750772	0.833627	1.05544	0.7922	0.750586
SAUSA300_0984	ptsI	phosphoenolpyruvate-protein phosphotransferase	0.193992	0.135558	0.199495	0.132847	0.132054	0.176348	0.132451	0.751074
SAUSA300_2106	-	putative transcriptional regulator	1.55955	1.91767	1.75897	1.46398	1.16039	1.7454	1.31218	0.751796
SAUSA300_1047	sdhA	succinate dehydrogenase flavoprotein subunit	0.783052	1.08367	1.18708	0.660253	0.870383	1.01794	0.765318	0.751834
SAUSA300_1585	-	hypothetical protein	1.25579	1.03792	1.5341	0.922935	0.99652	1.27594	0.959728	0.752176
SAUSA300_1206	-	hypothetical protein	0.856619	0.783913	0.943704	0.522996	0.774083	0.861412	0.64854	0.75288
SAUSA300_0953	-	hypothetical protein	1.0466	0.97137	1.20494	0.910116	0.713558	1.0743	0.811837	0.755688
SAUSA300_1635	mutM	formamidopyrimidine-DNA glycosylase	0.59613	0.787597	1.04865	0.637324	0.588892	0.810792	0.613108	0.756184
SAUSA300_1198	-	putative GTP-binding protein	0.756836	0.811327	0.626087	0.810578	0.296046	0.731417	0.553312	0.756493
SAUSA300_1384	-	phiSLT ORF100b-like protein, holin	3.61413	2.59502	2.85057	2.78074	1.79433	3.01991	2.28753	0.757484
SAUSA300_0503	-	transcriptional regulator, gntR family protein	1.07265	1.0044	1.49145	0.839217	0.963861	1.1895	0.901539	0.757916
SAUSA300_1508	-	hypothetical protein	3.01064	3.47932	2.97284	2.39963	2.38277	3.15427	2.3912	0.758085
SAUSA300_1705	-	putative drug transporter	0.929716	0.886437	1.04086	0.823695	0.621486	0.952338	0.72259	0.758754
SAUSA300_1408	-	phage helicase	1.45876	1.36002	1.76699	1.19959	1.12035	1.52859	1.15997	0.75885
SAUSA300_1276	opp-2B	oligopeptide permease, channel-forming protein	1.07905	1.19369	1.08418	0.871661	0.827078	1.11897	0.849369	0.759065
SAUSA300_2336	-	MerR family transcriptional regulator	0.841974	1.01313	0.801878	0.904086	0.440948	0.885662	0.672517	0.759339
SAUSA300_0674	-	aldo/keto reductase family oxidoreductase	1.97127	1.18509	1.37705	1.2993	0.99592	1.51114	1.14761	0.759434
SAUSA300_1703	-	rhodanese-like domain-containing protein	0.903837	0.589901	0.753846	0.496965	0.641761	0.749195	0.569363	0.759966
SAUSA300_1226	-	homoserine dehydrogenase	0.970143	1.02503	0.876128	0.58483	0.870311	0.957099	0.72757	0.760183
SAUSA300_1595	tgt	queuine tRNA-ribosyltransferase	1.38365	1.41314	1.27179	1.32761	0.738797	1.3562	1.0332	0.761838
SAUSA300_0617	-	Na+/H+ antiporter	1.02158	1.17645	1.19848	0.856861	0.869214	1.13217	0.863038	0.762285
SAUSA300_1504	-	putative competence protein ComGA	1.56322	1.36576	0.845503	0.911398	1.00754	1.25816	0.959467	0.762596
SAUSA300_1771	-	hypothetical protein	0.855092	0.489558	0.8	0.498175	0.592942	0.714884	0.545559	0.763143
SAUSA300_1548	-	ComE operon protein 2	1.4037	3.03243	1.7981	1.68238	1.49574	2.07808	1.58906	0.764678
SAUSA300_1720	-	hypothetical protein	0.242642	0.115031	0.377778	0.330959	0.0447964	0.24515	0.187878	0.766378
SAUSA300_0432	-	sodium dependent transporter	0.625626	0.380122	0.445679	0.458049	0.283512	0.483809	0.37078	0.766378
SAUSA300_1860	pepS	aminopeptidase PepS	1.62246	1.34515	1.55646	1.32507	0.98735	1.50803	1.15621	0.766704
SAUSA300_1402	-	phiSLT ORF257-like protein prophage protease	1.93159	2.35941	2.32407	1.41517	1.96865	2.20502	1.69191	0.767298
SAUSA300_1874	-	ferritins family protein	1.47503	1.39571	1.18519	0.844485	1.23089	1.35198	1.03769	0.767534
SAUSA300_0645	-	DNA-binding response regulator	3.63628	1.80675	4.68	2.42132	2.7586	3.37434	2.58996	0.767545
SAUSA300_1281	pstA	phosphate ABC transporter permease PstA	2.84667	1.35945	2.96335	1.76197	1.91007	2.38982	1.83602	0.768266
SAUSA300_0825	-	2-nitropropane dioxygenase family oxidoreductase	1.04705	0.733009	0.682828	0.692201	0.569671	0.820963	0.630936	0.768532
SAUSA300_1899	-	hypothetical protein	0.622304	1.20095	0.821803	0.784495	0.571231	0.881686	0.677863	0.768826
SAUSA300_1246	acnA	aconitate hydratase	0.293727	0.363782	0.536013	0.362217	0.250104	0.397841	0.30616	0.769555
SAUSA300_1312	-	acetyltransferase	0.636738	0.388548	0.826667	0.613092	0.338303	0.617318	0.475698	0.770588
SAUSA300_2008	ilvN	acetolactate synthase 1 regulatory subunit	3.76721	2.1022	1.75767	1.97113	1.95227	2.54236	1.9617	0.771606
SAUSA300_0188	brnQ	branched-chain amino acid transport system II carrier protein	1.21393	1.08129	1.22778	0.858714	0.954702	1.17433	0.906708	0.772106
SAUSA300_0409	-	hypothetical protein	2.09956	2.3773	1.82778	1.64398	1.60192	2.10155	1.62295	0.772265
SAUSA300_1537	-	16S ribosomal RNA methyltransferase RsmE	0.44551	0.370905	0.223094	0.304026	0.231606	0.346503	0.267816	0.772911
SAUSA300_0915	-	hypothetical protein	0.605469	0.611274	1.15942	0.57115	0.656911	0.792055	0.61403	0.775237
SAUSA300_0692	-	hypothetical protein	2.03233	4.1411	3.88618	3.17625	2.02506	3.35321	2.60065	0.775572
SAUSA300_1726	-	crcB family protein	0.801649	0.268846	0.501149	0.381904	0.431034	0.523881	0.406469	0.77588
SAUSA300_2354	-	putative lipoprotein	1.32661	1.56442	1.82578	1.04569	1.39679	1.57227	1.22124	0.776735
SAUSA300_0928	comK	competence transcription factor	0.618415	0.728528	1.29778	1.07983	0.290998	0.881573	0.685416	0.777491
SAUSA300_0071	-	ISSep1-like transposase	1.09376	1.52674	1.82831	1.13786	1.16878	1.48294	1.15332	0.77773
SAUSA300_1472	xseA	exodeoxyribonuclease VII large subunit	0.462907	0.358411	0.357895	0.480898	0.130975	0.393071	0.305937	0.778324
SAUSA300_1223	-	hypothetical protein	1.61953	1.08203	0.506329	0.849042	0.816543	1.0693	0.832792	0.778821
SAUSA300_1282	pstC	phosphate ABC transporter permease PstC	1.21393	1.12474	1.56471	1.25716	0.771553	1.30113	1.01436	0.779599
SAUSA300_1955	-	putative endodeoxyribonuclease RusA	3.77777	2.83742	3.7375	1.61225	3.77365	3.4509	2.69295	0.780363
SAUSA300_2031	-	hypothetical protein	1.32675	0.7877	1.12634	0.795604	0.891947	1.08026	0.843776	0.781084
SAUSA300_1762	epiF	lantibiotic epidermin immunity protein F	1.31423	1.10006	0.956322	0.859284	0.899142	1.12354	0.879213	0.782539
SAUSA300_0564	-	hypothetical protein	6.15667	10.7055	5.824	8.38948	3.45069	7.56206	5.92008	0.782866
SAUSA300_0597	-	putative endonuclease III	2.38941	1.92129	1.96786	1.57229	1.71199	2.09285	1.64214	0.784643
SAUSA300_0653	-	AraC family transcriptional regulator	1.44334	1.48262	2.08889	1.34242	1.2834	1.67162	1.31291	0.785413
SAUSA300_1584	-	recombination factor protein RarA	1.24337	1.17222	1.44815	0.899862	1.12495	1.28791	1.0124	0.786081
SAUSA300_1606	-	hypothetical protein	0.870362	0.613497	0.768254	0.61529	0.565203	0.750704	0.590247	0.786257
SAUSA300_1920	chs	chemotaxis-inhibiting protein CHIPS	4.64193	2.53494	3.90741	2.99121	2.81919	3.69476	2.9052	0.786303
SAUSA300_1287	asd	aspartate semialdehyde dehydrogenase	0.942347	1.39498	1.46102	0.902425	1.08945	1.26611	0.995937	0.786609
SAUSA300_2462	frp	NAD(P)H-flavin oxidoreductase	1.90708	2.32618	2.2655	1.73779	1.67039	2.16625	1.70409	0.786653
SAUSA300_2000	vga	ABC transporter ATP-binding protein	1.75599	1.77963	1.43492	1.5332	1.07463	1.65685	1.30391	0.786985
SAUSA300_1203	-	hypothetical protein	0.895175	0.466513	0.305556	0.323027	0.551892	0.555748	0.43746	0.787155
SAUSA300_1618	hemX	hemA concentration negative effector hemX	0.344978	0.247419	0.114129	0.262068	0.109016	0.235508	0.185542	0.787835
SAUSA300_1939	-	phi77 ORF015-like protein protease	2.23779	1.37493	1.56738	1.48013	1.24439	1.7267	1.36226	0.788939
SAUSA300_1903	-	hypothetical protein	1.76428	0.416301	0.853968	0.965785	0.630734	1.01152	0.79826	0.789171
SAUSA300_0192	-	hypothetical protein	1.44984	2.09137	2.21333	1.40814	1.62189	1.91818	1.51501	0.789817
SAUSA300_1987	-	carbon-nitrogen family hydrolase	1.11714	1.64754	1.45663	1.26531	0.959049	1.4071	1.11218	0.790406
SAUSA300_1957	-	phiPVL ORF046-like protein	0.888494	1.86925	0.833333	1.13156	0.760942	1.19703	0.946249	0.790501
SAUSA300_2218	-	hypothetical protein	2.41679	2.24244	1.17701	0.992951	2.083	1.94541	1.53798	0.790565
SAUSA300_0415	lpl3	tandem lipoprotein	1.91922	0.846203	1.05441	0.887927	1.12603	1.27328	1.00698	0.790856
SAUSA300_1810	-	IS1181, transposase	0.874978	1.24839	0.903359	0.795942	0.800085	1.00891	0.798014	0.790966
SAUSA300_1878	rumA	RNA methyltransferase	1.07917	1.15353	1.23754	0.999996	0.83003	1.15675	0.915013	0.791022
SAUSA300_1399	-	phiSLT ORF110-like protein	0.873634	0.690184	1.02778	0.969082	0.399328	0.863865	0.684205	0.792027
SAUSA300_1722	-	hypothetical protein	1.14989	1.02406	0.870748	0.72328	0.884666	1.0149	0.803973	0.792171
SAUSA300_0548	sdrE	sdrE protein	1.70211	1.78342	1.55866	1.21627	1.44849	1.68139	1.33238	0.792425
SAUSA300_1329	-	amino acid permease	1.00417	1.33193	1.22885	1.07352	0.809794	1.18832	0.941657	0.792428
SAUSA300_0482	-	polysaccharide biosynthesis protein	2.22591	1.75984	2.59155	1.64812	1.83163	2.19243	1.73988	0.793583
SAUSA300_1332	-	putative 5'-3' exonuclease	1.12439	2.31456	1.49091	1.17854	1.43423	1.64329	1.30639	0.794984
SAUSA300_1070	-	hypothetical protein	0.400825	0.944895	1.24603	0.882557	0.491481	0.863917	0.687019	0.795237
SAUSA300_1060	-	superantigen-like protein	1.06101	1.12775	0.956209	0.753278	0.917431	1.04832	0.835354	0.796849
SAUSA300_1352	-	hypothetical protein	1.27663	1.34098	1.37486	0.876788	1.24643	1.33082	1.06161	0.797708
SAUSA300_1233	rpmG	50S ribosomal protein L33	0.420866	0.32592	0	0.125461	0.272362	0.248929	0.198912	0.799072
SAUSA300_0212	-	Gfo/Idh/MocA family oxidoreductase	0.630948	0.572983	0.701468	0.587718	0.428423	0.635133	0.508071	0.799944
SAUSA300_0372	-	hypothetical protein	1.97671	2.16118	1.31044	1.23338	1.67327	1.81611	1.45332	0.80024
SAUSA300_0599	-	iron compound ABC transporter permease	1.77914	1.86248	1.67742	1.62556	1.21338	1.77301	1.41947	0.800595
SAUSA300_1961	-	phiPVL ORF41-like protein	1.0994	0.97137	1.3056	0.900046	0.902752	1.12546	0.901399	0.800918
SAUSA300_1323	-	hypothetical protein	1.21513	1.29157	2.12398	1.67586	0.796717	1.54356	1.23629	0.800932
SAUSA300_1412	-	phiSLT ORF 50-like protein	2.92666	1.69848	1.67901	2.56371	0.802752	2.10138	1.68323	0.801011
SAUSA300_1253	glcT	transcription antiterminator	0.923522	1.0307	1.38272	0.759997	1.02291	1.11231	0.891452	0.80144
SAUSA300_1712	ribH	6,7-dimethyl-8-ribityllumazine synthase	0.851752	1.30368	1.10069	1.29211	0.447964	1.08538	0.870037	0.801599
SAUSA300_1764	epiD	lantibiotic epidermin biosynthesis protein EpiD	1.48316	2.03727	2.14088	1.51675	1.51138	1.8871	1.51406	0.802322
SAUSA300_0719	-	iron compound ABC transporter permease	1.41913	0.821648	1.02744	0.98415	0.767061	1.0894	0.875606	0.803747
SAUSA300_1308	arlR	DNA-binding response regulator	0.895811	0.886162	0.804938	1.13743	0.249533	0.862304	0.693482	0.80422
SAUSA300_1252	-	amino acid carrier protein	1.25494	1.45289	0.742291	0.951553	0.900096	1.15004	0.925825	0.805036
SAUSA300_2294	-	hypothetical protein	1.89741	1.22699	1.99192	1.39279	1.3553	1.70544	1.37404	0.805683
SAUSA300_1314	-	hypothetical protein	0.233623	0.140593	0.142222	0.0484541	0.229358	0.172146	0.138906	0.806907
SAUSA300_2512	-	glyoxalase family protein	0	0.171268	1.13556	0.422243	0.280963	0.435608	0.351603	0.807155
SAUSA300_0892	oppA	oligopeptide ABC transporter oligopeptide-binding protein	0.755028	0.847003	0.684003	0.40583	0.824712	0.762011	0.615271	0.80743
SAUSA300_0506	nupC	pyrimidine nucleoside transport protein	1.43713	0.869121	0.78458	0.608384	1.0561	1.03028	0.832241	0.807785
SAUSA300_1000	potB	spermidine/putrescine ABC transporter permease	0.630262	0.54298	0.464879	0.420095	0.46267	0.54604	0.441382	0.808333
SAUSA300_2020	-	hypothetical protein	0.458085	0.460123	1.07843	0.665056	0.412338	0.665546	0.538697	0.809406
SAUSA300_1430	-	phiSLT ORF 87-like protein DNA-binding protein	3.72443	3.96106	3.48599	3.64158	2.3933	3.72383	3.01744	0.810306
SAUSA300_1193	glpD	aerobic glycerol-3-phosphate dehydrogenase	0.392166	0.336675	0.492141	0.326779	0.333315	0.406994	0.330047	0.810938
SAUSA300_0422	-	hypothetical protein	2.6404	2.02454	3.99644	2.05999	2.62385	2.88713	2.34192	0.811159
SAUSA300_1302	-	ATPase family protein	1.14817	1.55106	0.822939	1.0316	0.873964	1.17406	0.952784	0.811532
SAUSA300_2263	-	putative transposase	0.767293	1.22699	1.16429	0.626277	1.08535	1.05286	0.855816	0.81285
SAUSA300_0558	-	putative proline/betaine transporter	1.84518	1.78055	1.81456	1.85184	1.09884	1.81343	1.47534	0.813563
SAUSA300_2083	-	acetyltransferase	2.01834	1.69373	2.41379	1.66287	1.66087	2.04195	1.66187	0.813863
SAUSA300_0721	-	transferrin receptor	0.733754	1.79424	1.28889	1.22618	0.8519	1.27229	1.03904	0.816669
SAUSA300_0235	-	L-lactate dehydrogenase	0.578582	0.288966	1.28986	0.776469	0.398883	0.719134	0.587676	0.8172
SAUSA300_2217	-	putative drug transporter	1.43241	1.01983	1.2	0.832648	1.15776	1.21741	0.995203	0.817473
SAUSA300_2089	pdp	pyrimidine-nucleoside phosphorylase	1.48771	1.76559	1.35013	1.05011	1.46316	1.53448	1.25663	0.818932
SAUSA300_2299	-	hypothetical protein	4.2069	2.24532	4.46984	2.22258	3.74462	3.64069	2.9836	0.819515
SAUSA300_0128	-	hypothetical protein	1.45569	1.55322	1.27266	1.10459	1.23507	1.42719	1.16983	0.819675
SAUSA300_1327	-	cell surface protein	1.30502	1.35577	1.35046	1.07697	1.11519	1.33708	1.09608	0.819754
SAUSA300_1862	-	hypothetical protein	1.99941	3.43588	1.25098	1.92188	1.73705	2.22876	1.82946	0.820844
SAUSA300_1768	lukD	leukotoxin LukD	1.38782	1.15838	1.06842	1.11906	0.860092	1.20487	0.989575	0.821311
SAUSA300_1002	potD	spermidine/putrescine ABC transporter spermidine/putrescine-binding protein	0.460077	0.483462	0.615459	0.452439	0.401376	0.519666	0.426907	0.821503
SAUSA300_0811	-	hypothetical protein	3.05921	2.65849	2.18551	2.59325	1.73514	2.6344	2.16419	0.821512
SAUSA300_1994	scrB	sucrose-6-phosphate hydrolase	1.49291	1.38121	1.47905	1.18677	1.19755	1.45106	1.19216	0.821579
SAUSA300_0661	-	hypothetical protein	0.432553	0.834758	0.653552	0.467141	0.586554	0.640288	0.526848	0.82283
SAUSA300_0253	scdA	cell wall biosynthesis protein ScdA	2.42785	2.41138	2.04115	1.76383	2.01325	2.29346	1.88854	0.823446
SAUSA300_1342	-	hypothetical protein	0.755102	0.593707	0.824373	0.682525	0.510506	0.724394	0.596516	0.823469
SAUSA300_2290	-	putative 3-methyladenine DNA glycosylase	0.837086	0.804491	0.987002	0.935125	0.508482	0.876193	0.721803	0.823795
SAUSA300_0145	-	phosphonate ABC transporter phosphonate-binding protein	2.34016	2.26775	2.48	1.97244	1.92169	2.36264	1.94707	0.824108
SAUSA300_1334	-	hypothetical protein	1.04542	1.0581	0.811905	0.97897	0.623567	0.971807	0.801268	0.824514
SAUSA300_0238	-	BglG family transcriptional antiterminator	0.881648	1.47002	0.973913	1.02325	0.805038	1.10853	0.914146	0.824649
SAUSA300_0540	-	HAD family hydrolase	1.19102	1.1798	0.9	0.739235	1.06188	1.09027	0.900559	0.825993
SAUSA300_2216	-	MarR family transcriptional regulator	1.35855	1.05171	1.59238	0.759444	1.44495	1.33421	1.1022	0.826104
SAUSA300_0025	-	5'-nucleotidase family protein	1.04003	1.34303	1.21053	1.06259	0.916677	1.19786	0.989633	0.826164
SAUSA300_1307	arlS	sensor histidine kinase protein	0.276185	0.514226	0.621359	0.457211	0.320656	0.47059	0.388933	0.82648
SAUSA300_1409	-	hypothetical protein	2.6798	3.16973	2.74545	1.80392	2.93213	2.865	2.36802	0.826537
SAUSA300_1067	-	anti protein	0.133261	0.334635	0.492929	0.381759	0.148561	0.320275	0.26516	0.827915
SAUSA300_1398	-	phiSLT ORF123-like protein	0.672351	0.643182	0.184946	0.56046	0.268201	0.50016	0.41433	0.828396
SAUSA300_1926	-	phi77 ORF044-like protein	3.5338	2.50511	1.79894	3.19951	1.13041	2.61262	2.16496	0.828654
SAUSA300_1487	-	replication initiation factor family protein	0.903677	0.734337	0.852525	0.741494	0.635295	0.83018	0.688395	0.829211
SAUSA300_1435	-	phiSLT ORF153-like protein	1.38766	1.27188	1.12304	0.837395	1.25448	1.26086	1.04593	0.82954
SAUSA300_0060	-	putative transposase	1.53798	1.65745	1.06996	0.750597	1.61046	1.4218	1.18053	0.830308
SAUSA300_0556	-	SIS domain-containing protein	3.01191	2.96923	2.74375	2.34267	2.49158	2.9083	2.41712	0.831113
SAUSA300_2593	-	hypothetical protein	1.30554	0.757849	0.888889	0.72749	0.910685	0.984094	0.819088	0.832327
SAUSA300_0873	cdr	coenzyme A disulfide reductase	0.85698	0.666919	1.11461	0.625314	0.840764	0.879502	0.733039	0.833471
SAUSA300_0036	-	hypothetical protein	2.39779	2.52748	0.631944	1.61514	1.47291	1.8524	1.54402	0.833523
SAUSA300_0441	-	acetyltransferase	1.13265	0.846032	1.08244	0.833619	0.86749	1.02037	0.850555	0.833571
SAUSA300_1787	-	HIT family protein	0.753877	1.03856	1.33333	0.719889	1.01737	1.04192	0.868627	0.833676
SAUSA300_0867	spsA	signal peptidase IA	0.560609	0.408998	1.2381	0.725163	0.502403	0.735901	0.613783	0.834057
SAUSA300_2161	hysA	hyaluronate lyase	1.87649	1.74255	1.33548	1.37606	1.38133	1.65151	1.3787	0.83481
SAUSA300_1561	-	hypothetical protein	0.529785	0.491242	0.429469	0.329297	0.478036	0.483499	0.403667	0.834887
SAUSA300_1215	-	hypothetical protein	0.437726	0.873381	0.746914	0.415321	0.732671	0.686007	0.573996	0.83672
SAUSA300_1283	pstS	phosphate ABC transporter phosphate-binding protein PstS	0.233026	0.670179	0.573913	0.184587	0.63946	0.492373	0.412023	0.836812
SAUSA300_2641	-	hypothetical protein	0.212201	0.715746	0.663399	0.407177	0.48064	0.530449	0.443908	0.836854
SAUSA300_1738	-	putative lipoprotein	1.10525	1.82091	1.76028	1.22682	1.39079	1.56215	1.3088	0.837821
SAUSA300_0284	-	hypothetical protein	0.558185	1.10202	0.908642	1.01523	0.420489	0.856283	0.717859	0.838343
SAUSA300_1671	-	hypothetical protein	0.732936	0.621743	0.74552	0.670865	0.503107	0.700066	0.586986	0.838472
SAUSA300_0807	-	hypothetical protein	1.52941	2.90916	2.05591	2.18825	1.44273	2.16483	1.81549	0.83863
SAUSA300_2527	-	hypothetical protein	0.0267216	0	0.22963	0	0.143349	0.0854504	0.0716743	0.838782
SAUSA300_1219	-	putative sensor histidine kinase	1.25105	1.67367	1.42452	0.997724	1.43546	1.44975	1.21659	0.839177
SAUSA300_0643	-	acetyltransferase	0.400497	0.97137	0.678095	0.917661	0.229358	0.683321	0.573509	0.839297
SAUSA300_1392	-	phiSLT ORF191-like protein	1.69974	1.5741	1.12778	1.21439	1.2494	1.46721	1.23189	0.839618
SAUSA300_0309	-	ABC transporter ATP-binding protein	2.42419	1.03067	1.31733	1.69174	0.983945	1.59073	1.33784	0.841023
SAUSA300_0048	-	hypothetical protein	0.896883	0.497794	1.13684	1.22653	0.193143	0.843839	0.709838	0.8412
SAUSA300_2088	luxS	S-ribosylhomocysteinase	1.2632	2.87228	1.2	1.8179	1.17459	1.7785	1.49625	0.841299
SAUSA300_0860	rocD	ornithine--oxo-acid transaminase	0.640215	1.01018	1.47256	0.978533	0.775119	1.04098	0.876826	0.842306
SAUSA300_0776	nuc	thermonuclease	1.83234	0.954024	1.45238	0.975674	1.40891	1.41292	1.19229	0.843853
SAUSA300_2303	tcaR	transcriptional regulator TcaR	1.37371	1.3122	1.66349	1.18663	1.26147	1.4498	1.22405	0.844288
SAUSA300_1514	fur	ferric uptake regulation protein	0.852038	0.498466	1.09056	0.452238	0.922448	0.813687	0.687343	0.844727
SAUSA300_1096	carB	carbamoyl phosphate synthase large subunit	0.155171	0.292931	0.327928	0.127215	0.309943	0.258677	0.218579	0.84499
SAUSA300_0775	-	hypothetical protein	2.59145	1.69004	0.577778	1.57822	1.16317	1.61976	1.3707	0.846235
SAUSA300_0877	clpB	chaperone clpB	1.08752	0.974963	0.996997	0.699934	1.02653	1.01983	0.863233	0.846451
SAUSA300_1770	-	hypothetical protein	2.29043	1.39571	1.84691	1.71461	1.408	1.84435	1.56131	0.846535
SAUSA300_2394	-	hypothetical protein	1.75666	2.57902	2.92367	2.6735	1.43598	2.41978	2.05474	0.849142
SAUSA300_0228	fadE	acyl-CoA synthetase FadE	1.29791	2.16039	1.95894	1.79203	1.27539	1.80575	1.53371	0.849352
SAUSA300_1428	-	hypothetical protein	0.681153	0.737975	0.608696	0.662105	0.486139	0.675941	0.574122	0.849367
SAUSA300_2014	ilvA	threonine dehydratase	0.91401	0.879731	0.930189	0.731382	0.811407	0.907977	0.771395	0.849576
SAUSA300_2127	-	hypothetical protein	1.62667	1.7878	2.25714	0.954955	2.25789	1.89054	1.60642	0.849716
SAUSA300_0726	-	glycerate kinase family protein	1.78967	1.79007	2.13333	1.15367	2.08936	1.90436	1.62151	0.851475
SAUSA300_1701	-	hypothetical protein	0.764528	0.852079	1.25057	0.725618	0.902932	0.955727	0.814275	0.851995
SAUSA300_0651	-	CHAP domain-contain protein	2.23629	1.50957	1.84404	1.56689	1.60967	1.8633	1.58828	0.852403
SAUSA300_2326	-	transcription regulatory protein	0.76102	0.877599	1.01206	0.610343	0.896397	0.88356	0.75337	0.852653
SAUSA300_1924	-	holin	0.397007	0.367459	0.92963	0.294186	0.66896	0.564699	0.481573	0.852796
SAUSA300_0773	-	putative staphylocoagulase	1.32757	2.35813	1.66303	1.54947	1.49193	1.78291	1.5207	0.85293
SAUSA300_0614	-	putative monovalent cation/H+ antiporter subunit E	0.809895	1.62577	0.801778	0.99677	0.84633	1.07915	0.92155	0.853962
SAUSA300_0677	-	putative deoxyribodipyrimidine photolyase	1.5419	2.03955	1.9669	1.78058	1.37981	1.84945	1.58019	0.854412
SAUSA300_2206	-	hypothetical protein	1.52288	1.81493	1.64543	1.98534	0.855632	1.66108	1.42048	0.855157
SAUSA300_0902	pepF	oligoendopeptidase F	1.45789	1.26803	1.81023	1.33188	1.2543	1.51205	1.29309	0.85519
SAUSA300_2210	glcU	glucose uptake protein	1.16955	1.33563	1.19583	1.02965	1.08049	1.23367	1.05507	0.855227
SAUSA300_2519	-	putative cobalamin synthesis protein	1.93255	2.49233	2.96042	2.13933	2.07497	2.46176	2.10715	0.855952
SAUSA300_2321	-	hypothetical protein	1.07822	1.36223	1.26882	0.813274	1.30463	1.23642	1.05895	0.856463
SAUSA300_2356	fmhA	fmhA protein	1.72087	1.26221	1.76	1.6982	1.01109	1.58103	1.35464	0.856811
SAUSA300_1218	-	ABC transporter permease	0.943714	1.78095	1.59662	1.09613	1.37252	1.44043	1.23432	0.856914
SAUSA300_1030	-	iron transport associated domain-containing protein	1.61151	2.43662	1.38449	1.95514	1.14895	1.81087	1.55205	0.857071
SAUSA300_1507	glk	glucokinase	1.32993	1.5696	1.42713	1.54262	0.930463	1.44222	1.23654	0.857388
SAUSA300_2537	-	L-lactate dehydrogenase	1.253	1.09279	1	0.888325	1.02452	1.11526	0.956423	0.857576
SAUSA300_0767	-	hypothetical protein	1.79417	1.89162	1.26667	0.969082	1.86353	1.65082	1.41631	0.857943
SAUSA300_0229	-	putative acyl-CoA transferase FadX	1.20943	1.47712	1.86708	1.30677	1.29898	1.51788	1.30288	0.858353
SAUSA300_0170	-	aldehyde dehydrogenase	1.84209	1.37411	1.58865	1.47424	1.27672	1.60162	1.37548	0.858806
SAUSA300_0304	-	hypothetical protein	1.05574	1.25815	1.46111	1.29211	0.870843	1.25833	1.08148	0.859451
SAUSA300_0947	-	alpha/beta fold family hydrolase	0.421143	0.450228	0.941935	0.550784	0.48831	0.604435	0.519547	0.859558
SAUSA300_1981	-	phage terminase family protein	1.25435	1.69514	1.90414	1.81375	0.968025	1.61787	1.39089	0.8597
SAUSA300_0153	cap5B	capsular polysaccharide biosynthesis protein Cap5B	1.46757	1.90866	1.20412	0.943445	1.68196	1.52678	1.3127	0.859784
SAUSA300_0688	-	aldo/keto reductase family oxidoreductase	0.644096	0.878416	0.979798	0.608997	0.825341	0.834103	0.717169	0.859808
SAUSA300_0286	-	hypothetical protein	2.0536	1.56268	2.93836	2.56942	1.1879	2.18488	1.87866	0.859844
SAUSA300_0875	-	hypothetical protein	2.53152	3.96889	8.44211	2.56479	6.00254	4.98084	4.28366	0.860028
SAUSA300_1747	-	hypothetical protein	3.2326	1.79904	2.35796	2.09905	2.13861	2.4632	2.11883	0.860195
SAUSA300_1973	-	truncated beta-hemolysin	3.4578	3.66614	2.18638	2.70926	2.63022	3.10344	2.66974	0.860251
SAUSA300_1227	thrC	threonine synthase	0.614964	0.651315	0.90411	0.545859	0.699855	0.723463	0.622857	0.860939
SAUSA300_0781	-	hypothetical protein	1.55508	2.47013	2.1345	1.79729	1.73829	2.05324	1.76779	0.860978
SAUSA300_2132	-	hypothetical protein	0.741265	0.390407	0.287879	0.545371	0.269756	0.473184	0.407563	0.861322
SAUSA300_0702	-	hypothetical protein	1.44956	1.10303	1.61035	0.98046	1.41385	1.38765	1.19715	0.862723
SAUSA300_0686	nagA	N-acetylglucosamine-6-phosphate deacetylase	1.65954	2.52388	1.79578	1.90604	1.53292	1.99307	1.71948	0.86273
SAUSA300_1565	-	hypothetical protein	0.865272	0.653261	1.09136	0.672973	0.828236	0.869964	0.750605	0.8628
SAUSA300_2115	tnp	IS1181, transposase	0.967508	1.2325	0.675479	0.803988	0.851194	0.958496	0.827591	0.863426
SAUSA300_1497	-	glycine dehydrogenase subunit 1	1.64023	1.24656	1.70612	1.54309	1.10291	1.53097	1.323	0.864158
SAUSA300_1543	-	coproporphyrinogen III oxidase	1.50514	1.65269	2.04626	1.27845	1.72018	1.73469	1.49932	0.864313
SAUSA300_2082	rpoE	DNA-directed RNA polymerase subunit delta	1.55749	0.887866	1.12889	0.449162	1.61124	1.19141	1.0302	0.864686
SAUSA300_1328	-	putative drug transporter	1.10093	1.10429	0.932778	0.954853	0.854358	1.046	0.904605	0.864823
SAUSA300_0287	-	hypothetical protein	0.592816	0.451101	0.606536	0.58905	0.364274	0.550151	0.476662	0.86642
SAUSA300_2153	lacC	tagatose-6-phosphate kinase	1.84814	1.53595	1.68582	1.2571	1.67174	1.68997	1.46442	0.866537
SAUSA300_1728	-	aldo/keto reductase family oxidoreductase	0.419264	0.662889	0.418079	0.488061	0.379023	0.500077	0.433542	0.86695
SAUSA300_1353	-	hypothetical protein	0.995381	0.798824	0.518519	0.716236	0.621177	0.770908	0.668707	0.867427
SAUSA300_0290	-	putative lipoprotein	0.994169	0.532319	1.12973	0.592424	0.943776	0.885406	0.7681	0.867512
SAUSA300_0220	pflB	formate acetyltransferase	2.5855	2.23488	1.99394	2.1659	1.77603	2.27144	1.97097	0.867716
SAUSA300_1140	lytN	cell wall hydrolase	1.19423	0.860429	0.863556	0.635441	1.05275	0.972738	0.844096	0.867753
SAUSA300_0697	-	exsB protein	1.33394	0.644172	1.07067	1.09091	0.676606	1.01626	0.883757	0.869617
SAUSA300_0662	-	acetyltransferase	1.67965	1.8198	2.47302	1.54482	1.91951	1.99082	1.73216	0.870075
SAUSA300_1243	sbcC	exonuclease SbcC	0.541752	0.770357	0.528007	0.557765	0.510842	0.613372	0.534304	0.871093
SAUSA300_0011	-	hypothetical protein	2.51947	2.13734	2.50896	1.92774	2.23809	2.38859	2.08292	0.872027
SAUSA300_0646	-	sensor histidine kinase	2.64952	2.8054	3.58621	1.85648	3.40247	3.01371	2.62947	0.872504
SAUSA300_0264	-	ribose transporter RbsU	1.8023	1.38456	1.90747	1.70667	1.25771	1.69811	1.48219	0.872847
SAUSA300_0378	-	hypothetical protein	1.45183	2.13734	2.43154	1.51838	1.98653	2.00691	1.75246	0.873212
SAUSA300_0957	-	hypothetical protein	0.350194	0.24217	0.54269	0.291453	0.369689	0.378351	0.330571	0.873714
SAUSA300_1769	lukE	leukotoxin LukE	0.977248	1.09066	0.837681	0.573825	1.12186	0.96853	0.847842	0.87539
SAUSA300_0458	-	Orn/Lys/Arg decarboxylase	1.3509	0.962348	1.06492	1.20932	0.76284	1.12606	0.986078	0.87569
SAUSA300_0720	-	putative iron compound ABC transporter ATP-binding protein	1.02067	1.4954	1.69444	1.23406	1.22563	1.4035	1.22985	0.876269
SAUSA300_1294	-	hypothetical protein	0.850262	0.901987	0.707483	0.836292	0.600894	0.819911	0.718593	0.876429
SAUSA300_2289	-	hypothetical protein	0.697451	0.619978	0.535211	0.629806	0.453062	0.617547	0.541434	0.87675
SAUSA300_2640	-	putative transcriptional regulator	1.74272	2.35618	0.852174	1.41249	1.48335	1.65036	1.44792	0.877337
SAUSA300_1350	-	hypothetical protein	0.782909	1.42917	0.787879	1.18303	0.573394	0.999986	0.878215	0.878227
SAUSA300_0742	uvrA	excinuclease ABC subunit A	1.07033	1.01758	1.24038	1.06925	0.87994	1.10943	0.974596	0.878463
SAUSA300_0275	-	hypothetical protein	1.40479	1.27579	1.08889	0.990057	1.21977	1.25649	1.10491	0.879362
SAUSA300_0746	-	TPR domain-containing protein	0.441854	0.33694	0.773403	0.588644	0.322365	0.517399	0.455504	0.880373
SAUSA300_0834	-	D-isomer specific 2-hydroxyacid dehydrogenase	1.13982	1.05106	1.14837	0.928364	1.03295	1.11308	0.980659	0.881028
SAUSA300_0382	-	sodium:dicarboxylate symporter family protein	1.56207	2.36196	1.55556	1.77229	1.4526	1.82653	1.61245	0.882792
SAUSA300_1095	carA	carbamoyl phosphate synthase small subunit	0.182675	0.112225	0.117073	0.109739	0.13286	0.137325	0.121299	0.883305
SAUSA300_1031	-	hypothetical protein	2.0884	2.40155	2.04217	2.35703	1.49083	2.17737	1.92393	0.883602
SAUSA300_1118	-	hypothetical protein	1.18563	1.58336	1.50588	0.89579	1.62406	1.42496	1.25992	0.884181
SAUSA300_0810	-	hypothetical protein	2.33623	3.00358	4.14286	2.99954	2.59256	3.16089	2.79605	0.884577
SAUSA300_0940	-	hypothetical protein	0.812732	0.819645	0.387097	0.577579	0.614087	0.673158	0.595833	0.885131
SAUSA300_1164	truB	tRNA pseudouridine synthase B	0.936326	1.29243	1.0563	0.936779	1.00229	1.09502	0.969536	0.885406
SAUSA300_1891	-	hypothetical protein	4.51214	5.06135	2.98889	3.17259	4.24312	4.18746	3.70785	0.885466
SAUSA300_2384	-	putative Na+/H+ antiporter	1.10905	1.5451	1.16842	1.18066	1.07738	1.27419	1.12902	0.886065
SAUSA300_1191	glpF	glycerol uptake facilitator	1.27609	1.15292	0.689342	0.850419	0.991738	1.03945	0.921079	0.88612
SAUSA300_1463	-	hypothetical protein	2.1301	2.3773	2.2037	2.3756	1.59117	2.23703	1.98338	0.886613
SAUSA300_0638	-	phosphotransferase mannnose-specific family component IIA	0.206138	0.715746	0.45	0.524919	0.286697	0.457295	0.405808	0.88741
SAUSA300_1752	hsdM	type I restriction-modification system, M subunit	1.35627	1.35409	1.19626	1.17739	1.13393	1.30221	1.15566	0.88746
SAUSA300_1317	msrA	methionine sulfoxide reductase A	2.04926	1.63148	1.43268	1.3844	1.64092	1.70447	1.51266	0.887466
SAUSA300_1216	-	cardiolipin synthetase	0.992582	0.74582	0.682353	0.73098	0.701565	0.806918	0.716273	0.887664
SAUSA300_0208	-	putative maltose ABC transporter ATP-binding protein	2.44473	2.2283	1.76257	2.144	1.66586	2.1452	1.90493	0.887997
SAUSA300_2518	-	hydrolase family protein	1.30506	1.2085	1.78913	1.33335	1.2145	1.43423	1.27392	0.888229
SAUSA300_0699	-	chorismate-binding domain-containing protein	1.78301	1.67409	1.75214	1.40171	1.68324	1.73641	1.54248	0.888312
SAUSA300_1261	-	putative glutamyl aminopeptidase	1.25484	0.909906	0.886142	0.685979	1.12102	1.01696	0.903499	0.888427
SAUSA300_1763	epiP	lantibiotic epidermin leader peptide processing serine protease EpiP	0.821985	1.10372	0.930841	0.704277	0.989239	0.952182	0.846758	0.889282
SAUSA300_1867	-	hypothetical protein	0.99451	1.00175	1.42963	0.953031	1.08197	1.14196	1.0175	0.89101
SAUSA300_0274	-	hypothetical protein	0.812277	1.64826	0.997333	1.0647	0.990826	1.15262	1.02776	0.891671
SAUSA300_0704	-	ABC transporter ATP-binding protein	1.32671	1.30315	1.02989	1.08699	1.08945	1.21992	1.08822	0.892047
SAUSA300_0845	ampA	cytosol aminopeptidase	1.25678	1.78339	1.21756	1.04388	1.48851	1.41924	1.2662	0.892165
SAUSA300_0889	oppD	oligopeptide ABC transporter ATP-binding protein	1.028	1.87357	1.68824	1.07495	1.65694	1.52993	1.36594	0.892812
SAUSA300_0262	rbsK	ribokinase	2.05695	1.24349	2.4129	1.29211	2.10861	1.90445	1.70036	0.892837
SAUSA300_1921	-	truncated amidase	1.53315	2.90772	2.10625	2.92022	0.978354	2.18237	1.94929	0.893196
SAUSA300_0969	purS	phosphoribosylformylglycinamidine synthase	1.12994	1.29729	1.5	0.640286	1.69868	1.30908	1.16948	0.893364
SAUSA300_0349	-	hypothetical protein	1.47896	3.51057	0.984127	2.57763	0.982962	1.99122	1.78029	0.894073
SAUSA300_2368	-	hypothetical protein	0.812893	1.10429	0.882424	0.679616	0.990409	0.933204	0.835012	0.89478
SAUSA300_2463	ddh	D-lactate dehydrogenase	1.64279	1.26108	1.15147	1.46078	0.959612	1.35178	1.2102	0.895264
SAUSA300_2366	hlgC	gamma-hemolysin component C	1.18867	0.996277	0.991453	1.24774	0.648377	1.0588	0.948057	0.895406
SAUSA300_0557	-	HAD family hydrolase	1.95068	2.5392	1.99306	2.34195	1.52905	2.16098	1.9355	0.89566
SAUSA300_1415	-	phiSLT ORF 77-like protein	1.6033	2.03769	2.32381	2.36008	1.20413	1.98826	1.7821	0.89631
SAUSA300_0347	tatC	Sec-independent protein translocase TatC	1.80486	2.76074	1.38667	1.53115	2.02638	1.98409	1.77876	0.896515
SAUSA300_0785	-	acetyltransferase	1.80063	1.48524	1.52365	1.45776	1.42025	1.60317	1.43901	0.897602
SAUSA300_0863	argH	argininosuccinate lyase	1.41326	0.597299	0.943894	0.730124	1.03807	0.984818	0.884097	0.897727
SAUSA300_2550	nrdG	anaerobic ribonucleotide reductase, small subunit	2.53856	1.86179	1.55694	1.53438	2.03197	1.98576	1.78317	0.897978
SAUSA300_0706	-	putative osmoprotectant ABC transporter ATP-binding protein	1.37426	1.86838	0.927273	1.31518	1.18154	1.38997	1.24836	0.898122
SAUSA300_0698	pabA	para-aminobenzoate synthase, glutamine amidotransferase, component II	1.86486	2.47444	2.36444	1.12413	2.88991	2.23458	2.00702	0.898164
SAUSA300_0797	-	ABC transporter permease	0.588967	0.369741	0.673016	0.547169	0.430046	0.543908	0.488607	0.898327
SAUSA300_1938	-	phi77 ORF006-like protein capsid protein	1.59185	1.53374	2.15185	0.962352	2.2	1.75915	1.58118	0.898832
SAUSA300_1536	-	hypothetical protein	0.798377	1.41576	1.27766	1.09535	0.998084	1.16393	1.04672	0.899295
SAUSA300_1443	rluB	ribosomal large subunit pseudouridine synthase B	0.274851	1.21026	0.609293	0.448882	0.806922	0.698135	0.627902	0.899399
SAUSA300_1975	-	Aerolysin/leukocidin family protein	1.29108	2.17919	1.35088	1.02009	1.87108	1.60705	1.44558	0.899525
SAUSA300_0200	-	peptide ABC transporter ATP-binding protein	0.619288	0.724267	0.848466	0.443009	0.87156	0.730673	0.657284	0.899559
SAUSA300_2391	opuCc	glycine betaine/carnitine/choline ABC transporter	1.77978	2.15379	2.36923	2.31089	1.47024	2.10093	1.89056	0.899869
SAUSA300_0370	-	putative enterotoxin	2.12076	1.18723	1.52757	1.38825	1.51312	1.61186	1.45069	0.90001
SAUSA300_2446	-	hypothetical protein	2.0931	1.916	2.08205	1.61017	2.04481	2.03038	1.82749	0.900072
SAUSA300_2006	ilvD	dihydroxy-acid dehydratase	0.757243	1.19361	0.646259	0.847593	0.710892	0.865703	0.779243	0.900128
SAUSA300_2642	-	hypothetical protein	0.879524	0.93047	3.22222	1.61514	1.40482	1.67741	1.50998	0.900186
SAUSA300_2086	-	hypothetical protein	1.32055	1.21142	1.04828	1.0985	1.0532	1.19342	1.07585	0.90149
SAUSA300_1614	hemL	glutamate-1-semialdehyde aminotransferase	0.380959	0.269187	0.294331	0.133496	0.434434	0.314826	0.283965	0.901975
SAUSA300_1303	-	hypothetical protein	1.12689	0.674847	1.51704	1.3844	0.611621	1.10626	0.998012	0.902151
SAUSA300_0509	-	ATP:guanido phosphotransferase	1.98415	2.34322	1.57037	1.78907	1.75841	1.96591	1.77374	0.902248
SAUSA300_0791	gcvH	glycine cleavage system protein H	0.707487	0.31811	0.246914	0.564016	0.20175	0.42417	0.382883	0.902664
SAUSA300_2134	-	iron compound ABC transporter permease	3.88758	4.11212	2.92875	3.41391	3.16549	3.64282	3.2897	0.903065
SAUSA300_0714	-	integral membrane protein	1.17514	1.66939	1.83348	1.67113	1.14526	1.55934	1.40819	0.903071
SAUSA300_0681	-	hypothetical protein	0.449147	0.280563	0.75122	0.547571	0.344037	0.493643	0.445804	0.903089
SAUSA300_0424	-	putative cobalamin synthesis protein	1.23331	1.8903	2.16667	1.8929	1.29381	1.76343	1.59336	0.903559
SAUSA300_1058	-	alpha-hemolysin	0.763475	0.994092	0.915226	0.676819	0.934421	0.890931	0.80562	0.904245
SAUSA300_1964	-	hypothetical protein	3.6974	3.22573	2.79365	3.95544	1.91131	3.23893	2.93338	0.905663
SAUSA300_1531	phoH	PhoH family phosphate starvation-induced protein	0.488624	0.415389	0.262963	0.565298	0.140163	0.388992	0.35273	0.906781
SAUSA300_1670	serA	D-3-phosphoglycerate dehydrogenase	0.629962	0.74997	0.807346	0.666649	0.657508	0.729093	0.662079	0.908085
SAUSA300_1707	-	hypothetical protein	1.74333	1.77775	1.62879	2.30891	0.809268	1.71662	1.55909	0.908232
SAUSA300_1509	-	rhomboid family peptidase	0.478518	0.54435	0.696403	0.57368	0.467791	0.57309	0.520736	0.908645
SAUSA300_0629	pbp4	penicillin-binding protein 4	1.45267	1.6102	1.55195	1.69122	1.10856	1.53827	1.39989	0.91004
SAUSA300_1538	prmA	ribosomal protein L11 methyltransferase	1.19174	1.55291	1.72396	1.56178	1.15575	1.48954	1.35876	0.912206
SAUSA300_1766	epiB	lantibiotic epidermin biosynthesis protein EpiB	1.15937	1.28271	1.13258	1.06466	1.11125	1.19156	1.08795	0.913053
SAUSA300_0705	recQ	ATP-dependent DNA helicase RecQ	0.743259	0.656701	0.698592	0.664903	0.612967	0.699517	0.638935	0.913394
SAUSA300_1898	-	hypothetical protein	1.35086	1.8084	1.33333	1.23713	1.49967	1.49753	1.3684	0.913768
SAUSA300_1667	-	putative glycerophosphoryl diester phosphodiesterase	1.43821	1.57426	1.83229	1.96864	0.982885	1.61492	1.47576	0.91383
SAUSA300_0759	gpmI	phosphoglyceromutase	0.199489	0.311696	0.412903	0.375128	0.188049	0.308029	0.281589	0.914162
SAUSA300_1993	-	PfkB family kinase	1.31143	1.19413	1.32571	1.62437	0.713467	1.27709	1.16892	0.915295
SAUSA300_1805	-	RNA methyltransferase	0.641974	0.788782	1.23175	0.961171	0.663499	0.8875	0.812335	0.915307
SAUSA300_0905	-	hypothetical protein	0.899104	0.947311	1.29935	1.37626	0.544163	1.04859	0.960211	0.915718
SAUSA300_0259	-	PTS system, IIA component	3.38983	3.52666	2.5465	2.77735	3.00289	3.15433	2.89012	0.916238
SAUSA300_1272	-	hypothetical protein	1.54339	1.23486	1.22849	1.49563	0.952717	1.33558	1.22417	0.916584
SAUSA300_1368	ansA	L-asparaginase	1.32845	1.6369	1.80952	1.08774	1.83043	1.59163	1.45909	0.916727
SAUSA300_0082	-	hypothetical protein	2.06138	0.903204	2.01852	0.484541	2.56236	1.66104	1.52345	0.917168
SAUSA300_1395	-	phiSLT ORF116b-like protein	2.53962	2.78119	1.57867	2.40886	1.81651	2.29983	2.11269	0.918629
SAUSA300_0310	pfoR	perfringolysin O regulator protein	2.0457	1.44928	1.53913	1.30816	1.77908	1.67803	1.54362	0.919898
SAUSA300_1298	-	hypothetical protein	0.626327	1.3246	0.903434	1.09494	0.655755	0.951452	0.875346	0.92001
SAUSA300_2277	hutI	imidazolonepropionase	0.652771	0.701222	0.945455	0.47248	0.938282	0.766483	0.705381	0.920283
SAUSA300_0939	-	glycosyl transferase, group 1 family protein	0.837016	1.08264	0.993464	0.767868	1.01946	0.971041	0.893665	0.920317
SAUSA300_1383	-	phiSLT ORF484-like protein, lysin	1.20304	1.70388	1.6969	1.24294	1.58247	1.53461	1.41271	0.920565
SAUSA300_2474	-	hypothetical protein	1.27348	3.14928	2.49778	2.97647	1.2758	2.30685	2.12613	0.921663
SAUSA300_0437	-	NLPA lipoprotein	1.0536	1.23338	1.24028	1.28093	0.88697	1.17575	1.08395	0.921921
SAUSA300_2024	rsbV	anti-sigma-B factor, antagonist	0.805228	1.07202	0.651389	1.05272	0.50172	0.84288	0.777221	0.922103
SAUSA300_2012	leuC	isopropylmalate isomerase large subunit	1.11485	0.9036	1.54005	0.946545	1.24147	1.18617	1.09401	0.922302
SAUSA300_0373	-	hypothetical protein	0.36846	1.01805	0.396135	0.678157	0.418827	0.594215	0.548492	0.923053
SAUSA300_2114	rocF	arginase	0.696541	0.667073	0.613699	0.51362	0.703783	0.659104	0.608701	0.923528
SAUSA300_2273	-	Na+/H+ antiporter family protein	0.940837	0.725087	0.702564	0.88655	0.576151	0.789496	0.731351	0.926352
SAUSA300_1397	-	phiSLT ORF213-like protein, major tail protein	1.37426	1.44352	0.962963	1.18081	1.15466	1.26025	1.16774	0.926593
SAUSA300_1050	-	nucleoside-triphosphatase	0.466075	0.642032	0.368992	0.480785	0.432046	0.492366	0.456415	0.926983
SAUSA300_2309	-	sensor histidine kinase	0.76875	1.22002	1.00364	0.886018	0.963303	0.99747	0.92466	0.927006
SAUSA300_2341	narJ	respiratory nitrate reductase, subunit delta	2.68147	3.35241	3.26829	2.9714	2.78166	3.10073	2.87653	0.927696
SAUSA300_2215	-	hypothetical protein	0.979157	1.42784	1.03889	1.18663	0.946101	1.14863	1.06637	0.928381
SAUSA300_0956	-	hypothetical protein	0.881814	1.11744	0.657143	0.741644	0.903096	0.885466	0.82237	0.928743
SAUSA300_0507	ctsR	transcriptional regulator CtsR	1.21106	1.77658	1.52778	1.82208	0.974771	1.50514	1.39842	0.929097
SAUSA300_2608	hisH	imidazole glycerol phosphate synthase subunit HisH	1.29333	1.20427	0.644444	0.978311	0.9684	1.04735	0.973355	0.929353
SAUSA300_2033	kdpB	potassium-transporting ATPase subunit B	1.41831	1.51067	1.58889	1.63629	1.16391	1.50596	1.4001	0.929708
SAUSA300_1757	splB	serine protease SplB	0.873521	0.853254	0.990038	1.01205	0.672256	0.905605	0.842151	0.929932
SAUSA300_1021	-	hypothetical protein	1.03928	1.07362	0.696296	0.738348	1.00344	0.936399	0.870894	0.930046
SAUSA300_1265	trpC	indole-3-glycerol-phosphate synthase	1.44869	2.97882	2.65278	1.47093	2.92073	2.3601	2.19583	0.930398
SAUSA300_0534	-	amidohydrolase	0.531706	0.803389	0.577778	0.809766	0.376802	0.637624	0.593284	0.93046
SAUSA300_1937	-	phi77 ORF045-like protein	3.02961	4.30145	2.29495	3.05198	2.92431	3.20867	2.98814	0.931272
SAUSA300_2498	crtN	squalene synthase	1.23194	1.26545	1.35613	1.22861	1.16443	1.2845	1.19652	0.931504
SAUSA300_0007	-	hypothetical protein	0.246775	0.509598	0.227957	0.133974	0.478599	0.32811	0.306287	0.933488
SAUSA300_0728	-	hypothetical protein	0.776753	0.550147	0.64058	0.491563	0.734818	0.655827	0.61319	0.934989
SAUSA300_0255	-	two-component response regulator	1.19807	1.22404	1.56667	1.4838	1.00344	1.32959	1.24362	0.935337
SAUSA300_1908	-	hypothetical protein	0.558291	0.421779	0.868519	0.376865	0.777666	0.616196	0.577266	0.936821
SAUSA300_2592	-	hypothetical protein	1.89647	2.51943	2.34667	2.1449	2.08257	2.25419	2.11373	0.937692
SAUSA300_1653	-	metal-dependent hydrolase	2.15873	1.54769	1.23636	1.98221	1.1103	1.64759	1.54626	0.938495
SAUSA300_2349	-	formate/nitrite transporter family protein	1.07364	1.57688	1.59375	0.900943	1.75602	1.41476	1.32848	0.939019
SAUSA300_0161	cap5J	capsular polysaccharide biosynthesis protein Cap5J	1.25646	1.47916	1.17076	1.43332	1.014	1.30213	1.22366	0.939742
SAUSA300_1753	splF	serine protease SplF	1.92001	1.91806	1.58161	2.09649	1.29904	1.80656	1.69776	0.939778
SAUSA300_1212	-	hypothetical protein	0.72932	0.706329	0.916959	0.756564	0.718252	0.784203	0.737408	0.940328
SAUSA300_2163	-	hypothetical protein	2.31769	2.47509	2.60741	2.73804	1.90221	2.46673	2.32013	0.940568
SAUSA300_0301	-	hypothetical protein	2.47366	1.58591	3.22857	2.50699	2.06422	2.42938	2.28561	0.940819
SAUSA300_1091	pyrR	bifunctional pyrimidine regulatory protein PyrR uracil phosphoribosyltransferase	0.343564	0.127812	0.409524	0.330718	0.221849	0.293633	0.276284	0.940914
SAUSA300_0439	-	hypothetical protein	1.84761	1.17587	2.15	1.88433	1.36181	1.72449	1.62307	0.941186
SAUSA300_1436	-	phiSLT ORF144-like protein lipoprotein	2.62025	2.31425	2.6963	2.53961	2.24962	2.5436	2.39461	0.941428
SAUSA300_0089	-	hypothetical protein	1.03478	1.43788	0.55873	0.847534	1.05668	1.01047	0.952109	0.942249
SAUSA300_0916	-	hypothetical protein	0.117066	0.677403	0.395062	0.312772	0.434824	0.39651	0.373798	0.94272
SAUSA300_2529	-	hypothetical protein	1.68611	2.65455	1.70256	2.39786	1.40261	2.01441	1.90023	0.943321
SAUSA300_2494	-	copper-translocating P-type ATPase	1.2044	1.20143	1.21323	1.41162	0.864602	1.20636	1.13811	0.94343
SAUSA300_0045	-	HNH endonuclease family protein	0.918788	1.46217	0.457143	0.696157	1.09109	0.946033	0.893622	0.9446
SAUSA300_1335	-	hypothetical protein	0.845696	0.344109	0.816239	0.575059	0.689176	0.668681	0.632118	0.94532
SAUSA300_1195	miaA	tRNA delta(2)-isopentenylpyrophosphate transferase	0.624662	0.63076	0.394805	0.532186	0.507864	0.550076	0.520025	0.94537
SAUSA300_2459	-	MarR family transcriptional regulator	1.00483	0.356224	0.451613	0.695178	0.447618	0.604223	0.571398	0.945674
SAUSA300_1915	-	hypothetical protein	0.905759	2.00665	1.72727	1.97172	0.959133	1.54656	1.46543	0.947541
SAUSA300_1388	-	phiSLT ORF488-like protein	1.65537	1.78806	1.52023	1.4199	1.71724	1.65455	1.56857	0.948034
SAUSA300_2481	-	hypothetical protein	0.278375	0.0157307	0.707692	0.262681	0.370501	0.333933	0.316591	0.948069
SAUSA300_0780	-	hypothetical protein	0.675178	0.585156	0.94058	0.505608	0.886268	0.733638	0.695938	0.948613
SAUSA300_0724	-	hypothetical protein	1.12452	0.872816	1.43293	1.09863	1.0708	1.14342	1.08471	0.948654
SAUSA300_0280	-	hypothetical protein	0	0.133982	0.225287	0.114571	0.112702	0.119756	0.113636	0.948896
SAUSA300_1372	-	hypothetical protein	1.48743	1.65704	1.24941	1.11404	1.66655	1.46463	1.3903	0.949248
SAUSA300_1972	int	integrase	2.39386	2.44657	3.56846	2.40261	2.92123	2.80296	2.66192	0.94968
SAUSA300_1081	-	hypothetical protein	2.66815	1.87726	2.15205	1.56737	2.67584	2.23249	2.12161	0.950333
SAUSA300_1247	-	hypothetical protein	0.497703	0.370309	0.382583	0.397236	0.395177	0.416865	0.396207	0.950444
SAUSA300_2533	panC	pantoate--beta-alanine ligase	1.0964	1.17335	1.65537	1.96086	0.526395	1.30838	1.24363	0.950512
SAUSA300_2001	-	DNA mismatch repair protein-like protein	1.26628	1.53374	1.84175	1.44571	1.49656	1.54726	1.47114	0.950803
SAUSA300_1592	recJ	single-stranded-DNA-specific exonuclease RecJ	0.41898	0.479762	0.55393	0.539692	0.381797	0.484224	0.460744	0.951511
SAUSA300_0292	-	hypothetical protein	0.153459	0.571319	0.213333	0.211121	0.384174	0.312704	0.297648	0.951853
SAUSA300_2525	-	hypothetical protein	1.64187	1.43508	1.86667	1.76127	1.37615	1.64787	1.56871	0.951958
SAUSA300_0413	-	tandem lipoprotein	1.50775	1.37014	1.68	1.3844	1.51089	1.5193	1.44765	0.95284
SAUSA300_1970	-	putative exonuclease	1.06435	1.19674	1.06032	1.02182	1.08828	1.10713	1.05505	0.952956
SAUSA300_1419	-	phiSLT ORF80-like protein	4.77373	6.02734	3.42456	4.83326	4.20992	4.74188	4.52159	0.953545
SAUSA300_1996	amt	ammonium transporter	1.63911	1.45194	2.27697	1.06809	2.3457	1.78934	1.7069	0.953924
SAUSA300_2436	-	putative cell wall surface anchor family protein	1.39309	1.97682	1.16988	1.19366	1.6947	1.51326	1.44418	0.954349
SAUSA300_0075	opp-3C	oligopeptide permease, channel-forming protein	2.44748	1.58578	1.73333	1.77253	1.90039	1.9222	1.83646	0.955396
SAUSA300_0683	-	DeoR family transcriptional regulator	1.82943	1.02249	1.65926	0.728459	2.14613	1.50373	1.4373	0.955822
SAUSA300_0740	-	hypothetical protein	0.503894	0.786535	0.384615	0.130453	0.937279	0.558348	0.533866	0.956154
SAUSA300_2255	-	hypothetical protein	2.41226	2.39416	1.23404	2.28279	1.57012	2.01349	1.92646	0.956777
SAUSA300_1713	ribBA	riboflavin biosynthesis protein	1.36755	1.04837	1.58482	0.862719	1.69396	1.33358	1.27834	0.958577
SAUSA300_0616	-	putative monovalent cation/H+ antiporter subunit G	1.79462	1.67058	1.14118	1.84587	1.09788	1.53546	1.47188	0.958592
SAUSA300_1377	-	hypothetical protein	1.37426	1.39431	2.89293	1.63611	1.98212	1.88717	1.80912	0.958642
SAUSA300_0826	-	hypothetical protein	1.67487	1.96511	2.94167	2.43754	1.77036	2.19388	2.10395	0.959006
SAUSA300_2312	mqo	malate:quinone oxidoreductase	0.679269	0.985655	1.02571	0.823403	0.897194	0.896877	0.860298	0.959215
SAUSA300_1767	epiA	lantibiotic epidermin biosynthesis protein EpiA	1.71324	1.23722	0.6	0.756807	1.51376	1.18349	1.13528	0.959271
SAUSA300_0112	lctP	L-lactate permease	0.977248	0.615931	0.846561	0.750068	0.810944	0.813247	0.780506	0.95974
SAUSA300_1214	-	hypothetical protein	1.21822	1.0602	1.05111	1.35671	0.774083	1.10984	1.0654	0.959954
SAUSA300_0678	-	hypothetical protein	2.56031	2.45569	1.86593	1.98662	2.41781	2.29398	2.20222	0.959999
SAUSA300_1033	-	iron/heme permease	1.52811	1.78937	1.46377	1.88374	1.17795	1.59375	1.53085	0.960532
SAUSA300_1870	-	hypothetical protein	1.06038	0.99283	1.59012	0.770822	1.56303	1.21445	1.16693	0.960872
SAUSA300_0156	cap5E	capsular polysaccharide biosynthesis protein Cap5E	1.02611	0.807771	0.938095	1.00204	0.774083	0.923992	0.888063	0.961115
SAUSA300_0348	-	twin arginine-targeting protein translocase	0.4724	0.124617	0.508333	0.106714	0.602064	0.36845	0.354389	0.961838
SAUSA300_1596	queA	S-adenosylmethionine:tRNA ribosyltransferase-isomerase	0.348145	0.286299	0.350519	0.454084	0.177752	0.328321	0.315918	0.962225
SAUSA300_1663	-	hypothetical protein	1.01857	1.81342	1.90588	1.76443	1.27496	1.57929	1.5197	0.962265
SAUSA300_1199	-	hypothetical protein	0.291139	0.690752	0.281481	0.35533	0.45553	0.421124	0.40543	0.962733
SAUSA300_1876	-	DNA polymerase IV	0.632412	0.735628	0.703704	0.653746	0.676924	0.690581	0.665335	0.963442
SAUSA300_2155	lacA	galactose-6-phosphate isomerase subunit LacA	1.79753	2.66871	2.64	2.2012	2.36353	2.36875	2.28237	0.963533
SAUSA300_2232	-	acetyltransferase	4.05044	3.21234	3.09786	2.72347	3.93329	3.45354	3.32838	0.963757
SAUSA300_1533	-	hypothetical protein	0.477958	0.86085	0.241176	0.526616	0.489493	0.526662	0.508055	0.96467
SAUSA300_0890	oppF	oligopeptide ABC transporter ATP-binding protein	1.74683	1.21745	1.32267	1.21581	1.54434	1.42898	1.38008	0.965776
SAUSA300_1641	gltA	citrate synthase	1.19828	0.71824	0.770732	1.09064	0.639824	0.895752	0.865232	0.965928
SAUSA300_2404	-	hypothetical protein	1.60311	1.71433	1.67204	1.5541	1.65961	1.66316	1.60686	0.966145
SAUSA300_0392	-	hypothetical protein	4.16858	1.02249	4.04444	2.69189	3.26835	3.0785	2.98012	0.968042
SAUSA300_1691	-	glutamyl-aminopeptidase	1.55397	1.70416	1.57949	1.8932	1.22912	1.61254	1.56116	0.96814
SAUSA300_2044	cls	cardiolipin synthetase	1.03726	0.868232	1.11111	0.958047	0.991225	1.00554	0.974636	0.96927
SAUSA300_1959	-	phiPVL ORF044-like protein	1.4733	1.66639	2.43844	2.48631	1.12277	1.85938	1.80454	0.970508
SAUSA300_2342	narH	respiratory nitrate reductase, beta subunit	1.49896	1.03102	1.92054	1.66408	1.21629	1.4835	1.44019	0.9708
SAUSA300_1403	-	phiSLT ORF412-like protein, portal protein	1.05044	0.91672	0.815326	1.13086	0.670278	0.927494	0.900569	0.970971
SAUSA300_1211	-	hypothetical protein	0.526798	0.247103	0.781481	0.869097	0.13857	0.518461	0.503834	0.971787
SAUSA300_1126	rnc	ribonuclease III	0.0832482	0.145509	0.305983	0.298179	0.048518	0.178247	0.173348	0.97252
SAUSA300_1837	rrfC	5S ribosomal RNA	7.61076	2.51242	0.342857	3.39508	3.39122	3.48868	3.39315	0.972618
SAUSA300_2324	-	PTS system, sucrose-specific IIBC component	1.86144	2.19053	1.77658	1.9049	1.87515	1.94285	1.89003	0.972814
SAUSA300_0321	-	hypothetical protein	1.67448	1.83105	2.39316	1.74648	2.08407	1.96623	1.91527	0.974083
SAUSA300_0581	-	hypothetical protein	0.876337	1.14105	1.37585	1.26402	0.942361	1.13108	1.10319	0.975346
SAUSA300_2209	-	hypothetical protein	1.64637	1.98814	3.67761	2.8184	1.93927	2.43738	2.37883	0.975982
SAUSA300_0580	-	hypothetical protein	0.72354	1.21257	0.826211	1.11817	0.679252	0.920775	0.898712	0.976038
SAUSA300_1677	-	cell wall surface anchor family protein	0.753624	0.671218	0.821983	0.62968	0.832347	0.748942	0.731013	0.976061
SAUSA300_0937	-	hypothetical protein	0.106887	0.267553	0.317037	0.21689	0.23318	0.230492	0.225035	0.976324
SAUSA300_0729	-	hypothetical protein	1.10998	1.12868	1.38205	0.99393	1.36291	1.2069	1.17842	0.976403
SAUSA300_2208	topB	DNA topoisomerase III	1.61615	1.57739	1.51436	1.30927	1.75602	1.5693	1.53265	0.976645
SAUSA300_2619	-	hypothetical protein	1.53593	0.981144	1.43529	1.75901	0.817087	1.31746	1.28805	0.977676
SAUSA300_2442	gntP	gluconate permease	1.20087	0.903045	1.74953	1.73503	0.77703	1.28448	1.25603	0.97785
SAUSA300_2049	thiD	phosphomethylpyrimidine kinase	0.87836	1.12434	0.931217	0.782297	1.13314	0.977972	0.957717	0.979289
SAUSA300_2131	-	hypothetical protein	1.14272	1.03472	0.916908	1.08345	0.937375	1.03145	1.01041	0.979601
SAUSA300_0814	-	hypothetical protein	0.976409	0.719836	0.864	0.746193	0.926032	0.853415	0.836113	0.979726
SAUSA300_0115	sirC	iron compound ABC transporter permease SirC	1.58694	1.86179	1.75556	2.1211	1.28058	1.73476	1.70084	0.980447
SAUSA300_2353	-	hypothetical protein	2.51947	2.56841	1.87302	2.68091	1.87036	2.3203	2.27563	0.98075
SAUSA300_1656	-	universal stress protein	0.347606	0.511247	0.25098	0.407177	0.31874	0.369945	0.362959	0.981116
SAUSA300_1947	-	phi77 ORF031-like protein	2.53856	1.66155	2.97716	2.92519	1.77036	2.39242	2.34777	0.981337
SAUSA300_0293	-	hypothetical protein	1.46197	1.65448	1.41844	1.57684	1.39079	1.51163	1.48382	0.981598
SAUSA300_2250	nhaC	Na+/H+ antiporter NhaC	1.14143	1.02719	0.907238	0.734961	1.2783	1.02528	1.00663	0.981807
SAUSA300_1702	-	cell wall surface anchor family protein	0.984829	1.07923	1.11698	0.991937	1.09053	1.06035	1.04123	0.981976
SAUSA300_0316	-	ROK family protein	0.495714	0.961328	1.14444	0.788615	0.915383	0.867162	0.851999	0.982514
SAUSA300_1997	-	hypothetical protein	1.40757	1.6174	1.4303	1.29211	1.62636	1.48509	1.45923	0.982587
SAUSA300_0914	-	sodium:alanine symporter family protein	1.68902	1.92415	2.08889	1.71792	2.01991	1.90068	1.86891	0.983285
SAUSA300_0129	-	acetoin reductase	1.73368	1.11491	1.30826	1.3489	1.37615	1.38562	1.36253	0.983335
SAUSA300_2036	kdpE	DNA-binding response regulator, KdpE	1.46669	1.8268	1.47619	1.24596	1.88094	1.58989	1.56345	0.983369
SAUSA300_1268	trpA	tryptophan synthase subunit alpha	1.52186	2.19836	1.69753	2.09327	1.46056	1.80592	1.77692	0.98394
SAUSA300_0696	-	6-pyruvoyl tetrahydrobiopterin synthase-like protein	0.624353	0.999773	0.942387	0.982755	0.700815	0.855504	0.841785	0.983964
SAUSA300_0707	-	osmoprotectant ABC transporter permease	1.24813	1.40768	0.65586	1.1671	1.00619	1.10389	1.08665	0.98438
SAUSA300_1207	-	hypothetical protein	0.34885	0.908447	0.594872	0.404671	0.811574	0.61739	0.608123	0.98499
SAUSA300_0245	-	2-C-methyl-D-erythritol 4-phosphate cytidylyltransferase	1.26228	1.44853	1.74938	1.39978	1.53118	1.48673	1.46548	0.985706
SAUSA300_1310	-	hypothetical protein	1.18507	1.05828	1.408	1.70097	0.701835	1.21712	1.2014	0.987089
SAUSA300_2305	-	transposase, truncation	2.26752	1.67945	2.04	2.22081	1.72878	1.99566	1.9748	0.989548
SAUSA300_0471	-	hypothetical protein	1.24992	1.66155	2.60952	1.53273	2.11337	1.84033	1.82305	0.990609
SAUSA300_1523	-	hypothetical protein	1.16213	1.39453	0.853333	1.1629	1.08945	1.13666	1.12617	0.990773
SAUSA300_2227	moeB	molybdopterin biosynthesis protein B	1.34413	1.0365	1.40548	1.24659	1.25479	1.26204	1.25069	0.99101
SAUSA300_0265	-	putative ribose operon repressor	1.44019	2.34632	1.3064	1.66932	1.70107	1.69764	1.6852	0.992673
SAUSA300_2316	-	acetyltransferase	1.89778	2.0333	1.6673	2.12407	1.58257	1.86613	1.85332	0.993135
SAUSA300_0394	-	FAD/NAD(P)-binding Rossmann fold superfamily protein	1.96352	1.58797	1.22896	1.82909	1.33879	1.59348	1.58394	0.994012
SAUSA300_0701	-	hypothetical protein	0.565735	1.2385	0.82963	0.982926	0.76357	0.877954	0.873248	0.99464
SAUSA300_0931	-	hypothetical protein	1.51626	2.3773	0.168889	1.61052	1.08372	1.35415	1.34712	0.994807
SAUSA300_1809	-	hypothetical protein	1.22714	1.67434	0.841026	1.73782	0.74431	1.2475	1.24107	0.994843
SAUSA300_2644	gidB	16S rRNA methyltransferase GidB	0.763475	0.579414	0.485597	0.81355	0.399252	0.609495	0.606401	0.994924
SAUSA300_1547	-	DNA internalization-related competence protein ComEC/Rec2	0.963615	1.44108	1.35714	1.29355	1.20234	1.25395	1.24794	0.995214
SAUSA300_2101	-	SAP domain-containing protein	1.56292	1.8015	1.62034	1.69296	1.61814	1.66159	1.65555	0.996366
SAUSA300_1107	-	hypothetical protein	1.54031	1.43149	1.46667	1.59453	1.35464	1.47949	1.47459	0.996688
SAUSA300_2545	betA	choline dehydrogenase	1.54237	1.99784	1.37476	1.80331	1.46299	1.63832	1.63315	0.996843
SAUSA300_0673	-	cobalamin synthesis protein/P47K family protein	1.44614	1.33711	1.21094	1.37446	1.28088	1.3314	1.32767	0.997201
SAUSA300_0434	metB	cystathionine gamma-synthase	1.24564	1.1798	1.22393	1.38795	1.03873	1.21646	1.21334	0.997436
SAUSA300_1071	-	hypothetical protein	1.0024	0.699206	0.929972	1.01096	0.739149	0.877192	0.875056	0.997565
SAUSA300_1800	-	ribosomal large subunit pseudouridine synthase D	0.4759	0.167981	0.959436	0.556691	0.509684	0.534439	0.533187	0.997658
SAUSA300_0049	-	hypothetical protein	0.659365	1.56473	1.05455	0.992854	1.18849	1.09288	1.09067	0.997981
SAUSA300_0831	-	hypothetical protein	1.6701	6.00929	1.77778	3.50908	2.78335	3.15239	3.14621	0.998041
SAUSA300_1278	pepF	oligoendopeptidase F	0.785509	1.12131	0.750485	0.832964	0.935133	0.885769	0.884049	0.998058
SAUSA300_0059	-	hypothetical protein	1.78923	1.49465	2.5098	2.03724	1.818	1.93123	1.92762	0.998133
SAUSA300_0894	oppD	oligopeptide ABC transporter ATP-binding protein	1.28148	1.7473	2.21519	1.39024	2.10487	1.74799	1.74755	0.999751
SAUSA300_1725	-	putative translaldolase	0.3861	0.759568	0.342857	0.685609	0.307176	0.496175	0.496392	1.00044
SAUSA300_0398	-	superantigen-like protein	2.31409	1.29729	0.884074	1.70128	1.29969	1.49849	1.50049	1.00133
SAUSA300_2567	arcC	carbamate kinase	0.655862	1.81128	1.84691	1.93304	0.950197	1.43802	1.44162	1.0025
SAUSA300_2236	-	hypothetical protein	1.46689	1.74506	1.41037	1.63308	1.4577	1.54077	1.54539	1.003
SAUSA300_1750	-	hypothetical protein	0.775399	0.748719	0.798801	0.703401	0.851459	0.774307	0.77743	1.00403
SAUSA300_0925	-	5' nucleotidase family protein	0.814993	0.840224	0.927536	0.953432	0.777822	0.860918	0.865627	1.00547
SAUSA300_0400	-	superantigen-like protein	1.28109	1.87169	1.68738	1.72855	1.51609	1.61338	1.62232	1.00554
SAUSA300_2051	-	hypothetical protein	0.913394	0.706451	0.626936	0.192977	1.31359	0.748927	0.753286	1.00582
SAUSA300_0230	-	hypothetical protein	1.0994	1.37008	0.923035	1.24934	1.02791	1.13084	1.13863	1.00689
SAUSA300_2145	-	glycine betaine transporter	1.04943	1.34572	1.35758	1.34855	1.17285	1.25091	1.2607	1.00783
SAUSA300_0665	-	acetyltransferase	1.89647	0.866564	1.67222	1.51015	1.47076	1.47842	1.49045	1.00814
SAUSA300_0830	-	hypothetical protein	2.21344	2.6244	2.29877	2.77265	2.02599	2.37887	2.39932	1.0086
SAUSA300_1280	pstB	phosphate transporter ATP-binding protein	1.21574	1.59055	1.12134	1.17198	1.46989	1.30921	1.32094	1.00896
SAUSA300_1857	-	hypothetical protein	1.4842	2.63292	2.14667	1.84126	2.37385	2.08793	2.10755	1.0094
SAUSA300_1404	-	phiSLT ORF 563-like protein, terminase, large subunit	1.1472	0.672179	1.0087	1.0064	0.896739	0.942693	0.95157	1.00942
SAUSA300_0893	oppF	oligopeptide ABC transporter ATP-binding protein	0.817595	0.697626	1.35921	1.00997	0.925415	0.958145	0.967693	1.00997
SAUSA300_1378	-	hypothetical protein	1.24135	1.63311	1.22692	1.52869	1.23562	1.36712	1.38216	1.011
SAUSA300_0547	sdrD	sdrD protein	1.56691	1.90866	1.48649	1.53504	1.80955	1.65402	1.67229	1.01105
SAUSA300_2382	-	hypothetical protein	1.47997	1.38745	1.49744	1.39008	1.5561	1.45495	1.47309	1.01247
SAUSA300_1897	-	sodium-dependent transporter	1.53978	1.15783	1.40878	0.961326	1.8127	1.36879	1.38701	1.01331
SAUSA300_0876	-	hypothetical protein	2.16605	1.95493	1.74669	2.31786	1.64888	1.95589	1.98337	1.01405
SAUSA300_2460	-	acetyltransferase family protein	2.06138	3.08666	2.08333	2.69958	2.19323	2.41046	2.44641	1.01491
SAUSA300_0346	-	hypothetical protein	1.26965	1.56514	1.22835	1.43019	1.31948	1.35438	1.37484	1.0151
SAUSA300_2149	lacG	6-phospho-beta-galactosidase	2.68047	2.40783	3.10485	2.46863	3.07601	2.73105	2.77232	1.01511
SAUSA300_0793	-	hypothetical protein	0.815964	1.36998	1.31771	1.189	1.18263	1.16789	1.18581	1.01535
SAUSA300_1482	-	FtsK/SpoIIIE family protein	0.992757	1.2228	1.63455	1.33032	1.2767	1.28337	1.30351	1.0157
SAUSA300_0598	-	putative iron compound ABC transporter iron compound-binding protein	0.523219	1.03887	1.41667	1.40748	0.611471	0.992919	1.00947	1.01667
SAUSA300_1681	acuC	acetoin utilization protein AcuC	0.853184	0.894683	1.13623	1.11454	0.841394	0.961366	0.977969	1.01727
SAUSA300_2392	opuCb	glycine betaine/carnitine/choline ABC transporter	3.0548	3.3201	4.45185	3.73562	3.60733	3.60892	3.67148	1.01733
SAUSA300_0225	-	putative acyl-CoA acetyltransferase FadA	3.23132	3.19408	3.61905	3.9005	2.91248	3.34815	3.40649	1.01742
SAUSA300_0987	-	cytochrome D ubiquinol oxidase, subunit II	1.14225	1.27812	1.26797	0.856158	1.64598	1.22945	1.25107	1.01759
SAUSA300_0978	-	ABC transporter ATP-binding protein	1.68736	0.931395	1.3617	1.08764	1.61343	1.32682	1.35054	1.01788
SAUSA300_0136	-	cell wall surface anchor family protein	1.8879	1.46195	1.42979	2.18264	1.06139	1.59321	1.62202	1.01808
SAUSA300_0491	cysK	cysteine synthase A	1.34192	0.879646	0.732026	0.693558	1.31248	0.984531	1.00302	1.01878
SAUSA300_2346	nirB	nitrite reductase [NAD(P)H], large subunit	1.55118	1.79335	2.50007	2.30803	1.66181	1.9482	1.98492	1.01885
SAUSA300_2109	fmtB	truncated FmtB protein	1.07241	1.10968	1.73611	1.16191	1.50132	1.30607	1.33162	1.01956
SAUSA300_0206	-	azoreductase	1.18517	1.44237	2.12199	1.60434	1.62502	1.58318	1.61468	1.0199
SAUSA300_1437	-	phiSLT ORF204-like protein	0.933903	0.905403	0.682437	1.09412	0.620561	0.840581	0.857343	1.01994
SAUSA300_0671	-	ABC transporter ATP-binding protein	1.50522	1.79932	1.20805	1.87374	1.19605	1.5042	1.5349	1.02041
SAUSA300_0411	-	tandem lipoprotein	2.93444	3.13966	2.65621	2.42406	3.52132	2.9101	2.97269	1.02151
SAUSA300_2092	dps	general stress protein 20U	1.02042	0.363162	0.257471	0.152762	0.964885	0.547019	0.558823	1.02158
SAUSA300_0294	-	hypothetical protein	3.38663	2.21382	2.49509	2.26226	3.25235	2.69852	2.75731	1.02179
SAUSA300_0428	-	hypothetical protein	1.17216	1.07462	1.07059	1.07223	1.18895	1.10579	1.13059	1.02243
SAUSA300_2259	-	putative transcriptional regulator	2.87381	3.28401	1.33595	2.90725	2.20082	2.49792	2.55403	1.02246
SAUSA300_0878	-	LysR family transcriptional regulator	1.09689	1.49803	1.33942	1.66255	1.02111	1.31145	1.34183	1.02317
SAUSA300_2343	-	respiratory nitrate reductase, alpha subunit	2.36949	1.68828	2.07002	2.20662	1.98044	2.0426	2.09353	1.02493
SAUSA300_2056	-	hypothetical protein	0.659643	0.787321	0.275556	0.409783	0.768349	0.574173	0.589066	1.02594
SAUSA300_1305	sucB	dihydrolipoamide succinyltransferase	0.467247	0.821003	0.230065	0.566791	0.472207	0.506105	0.519499	1.02646
SAUSA300_1622	tig	trigger factor	0.519989	1.05704	1.16036	0.547213	1.32694	0.912463	0.937078	1.02698
SAUSA300_0817	-	hypothetical protein	0.504742	0.975157	0.6107	1.02662	0.404916	0.696866	0.715769	1.02713
SAUSA300_0549	-	glycosyl transferase, group 1 family protein	1.3402	1.70408	1.22616	1.37705	1.54817	1.42348	1.46261	1.02749
SAUSA300_1884	-	CamS sex pheromone cAM373	1.6033	1.29534	1.25053	1.78758	1.05505	1.38305	1.42131	1.02766
SAUSA300_0451	-	acetyltransferase	2.02703	2.72048	2.62778	2.33099	2.72362	2.45843	2.52731	1.02802
SAUSA300_0379	ahpF	alkyl hydroperoxide reductase subunit F	0.0448127	0.238953	0.199034	0.079252	0.251795	0.160933	0.165523	1.02852
SAUSA300_0693	-	hypothetical protein	0.805119	1.22699	1.45455	0.748836	1.64199	1.16222	1.19541	1.02856
SAUSA300_1905	-	hypothetical protein	2.4384	2.26429	2.08772	2.79795	1.85976	2.26347	2.32885	1.02889
SAUSA300_0338	-	glyoxalase family protein	1.54048	1.77914	1.80952	1.99354	1.52605	1.70971	1.75979	1.02929
SAUSA300_0261	-	hypothetical protein	1.30978	1.05232	1.30247	1.92278	0.595693	1.22152	1.25924	1.03087
SAUSA300_1297	-	acylphosphatase	3.90027	3.18434	2.53757	2.949	3.66426	3.20739	3.30663	1.03094
SAUSA300_1742	-	hypothetical protein	0.185779	0.591722	0.28642	0.591362	0.140163	0.35464	0.365763	1.03136
SAUSA300_1020	-	glycerophosphoryl diester phosphodiesterase family protein	1.78875	0.897157	1.99713	2.07884	1.14216	1.56101	1.6105	1.0317
SAUSA300_0842	-	hypothetical protein	0.705451	0.463531	0.773333	0.510691	0.825688	0.647439	0.668189	1.03205
SAUSA300_2516	-	short chain dehydrogenase/reductase family oxidoreductase	1.71361	3.42588	3.10794	3.12479	2.5557	2.74914	2.84025	1.03314
SAUSA300_2138	-	hypothetical protein	1.32446	1.08362	1.06216	1.22122	1.17006	1.15675	1.19564	1.03362
SAUSA300_0468	-	TatD family hydrolase	0.365494	0.29152	0.249645	0.380956	0.243998	0.30222	0.312477	1.03394
SAUSA300_0621	-	iron-dependent repressor	0.539331	0.426361	0.436059	0.418803	0.547429	0.46725	0.483116	1.03396
SAUSA300_1895	-	nitric oxide synthase oxygenase	2.23317	2.86893	2.09612	3.01832	1.94754	2.39941	2.48293	1.03481
SAUSA300_0356	-	hypothetical protein	1.95184	1.38704	1.97101	2.09265	1.5706	1.76996	1.83163	1.03484
SAUSA300_1662	-	aminotransferase, class V	0.613685	0.70102	0.7	0.705243	0.68558	0.671568	0.695412	1.0355
SAUSA300_1843	-	D-isomer specific 2-hydroxyacid dehydrogenase family protein	1.44469	1.82899	1.59	1.87356	1.48509	1.62122	1.67932	1.03584
SAUSA300_1808	-	amino acid ABC transporter permease/substrate-binding protein	0.991266	0.804586	1.17304	1.15178	0.899571	0.989631	1.02567	1.03642
SAUSA300_2428	-	tandem lipoprotein	1.09402	2.42993	1.0902	1.70472	1.48408	1.53805	1.5944	1.03664
SAUSA300_1672	nagE	phosphotransferase system, N-acetylglucosamine-specific IIBC component	0.964586	1.10729	1.02114	1.01767	1.12022	1.031	1.06894	1.0368
SAUSA300_2509	-	TetR family transcriptional regulator	1.19848	0.873282	1.04599	1.14616	1.01211	1.03925	1.07913	1.03837
SAUSA300_1668	-	OsmC/Ohr family protein	0.505726	0.400818	0.440889	0.465159	0.46789	0.449144	0.466525	1.0387
SAUSA300_0066	argR	arginine repressor	1.36147	2.18469	1.06047	1.50674	1.68485	1.53554	1.5958	1.03924
SAUSA300_2387	-	NAD dependent epimerase/dehydratase family protein	1.89079	1.75851	2.16207	1.82081	2.20658	1.93712	2.01369	1.03953
SAUSA300_1481	-	hypothetical protein	0.688824	1.11086	0.684774	0.958827	0.765234	0.828152	0.86203	1.04091
SAUSA300_2165	budA	alpha-acetolactate decarboxylase	2.51851	3.5308	3.15	3.06443	3.31972	3.06644	3.19207	1.04097
SAUSA300_2167	-	hypothetical protein	0.87824	0.747659	0.783864	0.831082	0.841466	0.803254	0.836274	1.04111
SAUSA300_0675	-	hypothetical protein	1.10888	1.34864	1.21379	0.857693	1.69053	1.22377	1.27411	1.04113
SAUSA300_0669	-	undecaprenyl pyrophosphate phosphatase	0.851651	1.0693	0.528951	0.887187	0.814059	0.816634	0.850623	1.04162
SAUSA300_2298	-	multidrug resistance protein B, drug resistance transporter	1.4141	0.954127	0.899408	1.24828	1.02125	1.08921	1.13477	1.04182
SAUSA300_0848	-	hypothetical protein	0.99988	0.992063	0.93545	0.878986	1.15635	0.975798	1.01767	1.04291
SAUSA300_2419	-	hypothetical protein	1.24896	1.23226	2.1281	1.72643	1.47986	1.53644	1.60315	1.04342
SAUSA300_2352	-	addiction module antitoxin	2.91892	1.21063	0.672	1.97693	1.36468	1.60052	1.6708	1.04391
SAUSA300_2159	-	aldo/keto reductase family protein	2.59682	4.91049	3.74208	3.55406	4.28918	3.74979	3.92162	1.04582
SAUSA300_0081	-	hypothetical protein	1.42314	1.39836	1.58957	1.68397	1.39344	1.47036	1.53871	1.04649
SAUSA300_1438	-	phiSLT ORF401-like protein, integrase	0.719848	0.753238	0.782222	0.71066	0.862822	0.751769	0.786741	1.04652
SAUSA300_0344	-	putative lipoprotein	1.0994	0.664622	1.14667	1.14905	0.882072	0.970231	1.01556	1.04672
SAUSA300_0871	-	hypothetical protein	0.765657	0.679229	0.754286	0.938757	0.59633	0.733057	0.767543	1.04704
SAUSA300_1856	-	hypothetical protein	0.584858	0.432777	0.823256	0.511907	0.773416	0.61363	0.642661	1.04731
SAUSA300_1995	scrR	sucrose operon repressor	1.22804	1.09533	1.24018	1.21183	1.27836	1.18785	1.24509	1.04819
SAUSA300_1225	-	aspartate kinase	1.11222	0.448425	0.662712	0.703933	0.850373	0.741117	0.777153	1.04862
SAUSA300_2108	mtlD	mannitol-1-phosphate 5-dehydrogenase	1.61364	2.52683	1.52258	2.54154	1.41807	1.88768	1.97981	1.0488
SAUSA300_2135	-	iron compound ABC transporter permease	3.60289	3.36353	3.28889	3.3553	3.81641	3.41844	3.58585	1.04897
SAUSA300_2478	cidB	hypothetical protein	1.81023	1.4932	1.16398	1.28574	1.83882	1.48914	1.56228	1.04912
SAUSA300_2291	gltS	sodium/glutamate symporter	0.435613	0.646053	0.631866	0.566604	0.632898	0.571177	0.599751	1.05003
SAUSA300_0258	-	GntR family transcriptional regulator	1.17535	1.25928	1.2117	1.15245	1.40029	1.21544	1.27637	1.05013
SAUSA300_0650	-	phosphate transporter family protein	0.620497	0.31372	0.573401	0.873642	0.182444	0.502539	0.528043	1.05075
SAUSA300_0560	vraB	acetyl-CoA c-acetyltransferase	2.27812	1.90917	1.80431	2.30596	1.89135	1.9972	2.09865	1.0508
SAUSA300_1416	-	phiSLT ORF 81b-like protein	2.88212	5.87509	2.8	3.5533	4.54893	3.8524	4.05111	1.05158
SAUSA300_0164	cap5M	capsular polysaccharide biosynthesis protein Cap5M	1.77126	1.87571	1.84889	1.1629	2.69113	1.83195	1.92701	1.05189
SAUSA300_0824	-	hypothetical protein	1.53488	0.87244	0.859163	0.993354	1.2987	1.08883	1.14603	1.05253
SAUSA300_2319	-	pyridine nucleotide-disulfide oxidoreductase	4.04477	4.005	3.38859	5.2414	2.78949	3.81279	4.01544	1.05315
SAUSA300_0295	-	hypothetical protein	1.15667	0.99994	1.80392	1.34097	1.44023	1.32018	1.3906	1.05335
SAUSA300_2528	-	hypothetical protein	1.94686	2.42945	2.016	3.21643	1.27638	2.13077	2.2464	1.05427
SAUSA300_1613	-	putative abrB protein	1.0024	0.947311	0.859259	1.26157	0.71337	0.936323	0.98747	1.05463
SAUSA300_1110	sun	ribosomal RNA small subunit methyltransferase B	1.23271	0.952454	1.04	0.74527	1.52322	1.07505	1.13425	1.05506
SAUSA300_0680	norA	multi drug resistance protein	1.52374	1.09057	1.0007	0.845214	1.69755	1.205	1.27138	1.05509
SAUSA300_0244	-	zinc-binding dehydrogenase family oxidoreductase	2.65045	2.75594	3.38333	2.46272	3.7199	2.92991	3.09131	1.05509
SAUSA300_0147	-	5' nucleotidase family protein	1.36683	1.86997	1.8	2.124	1.42161	1.67893	1.7728	1.05591
SAUSA300_2248	-	AraC family transcriptional regulator	1.4953	1.67387	1.32435	1.51854	1.6471	1.49784	1.58282	1.05673
SAUSA300_0930	-	lipoate-protein ligase A family protein	0.881665	0.678565	0.597403	0.726362	0.793816	0.719211	0.760089	1.05684
SAUSA300_2322	-	TetR family transcriptional regulator	1.31179	1.79959	1.93939	1.72169	1.83903	1.68359	1.78036	1.05748
SAUSA300_1901	aldA2	aldehyde dehydrogenase	0.969308	1.03528	1.24178	1.08537	1.20413	1.08212	1.14475	1.05788
SAUSA300_1655	ald	alanine dehydrogenase	0.870362	1.53557	1.65608	1.74369	1.12221	1.354	1.43295	1.05831
SAUSA300_1064	-	TRAP family protein	0.9652	0.63147	1.15156	0.918609	1.02069	0.916078	0.969648	1.05848
SAUSA300_1956	-	hypothetical protein	5.93678	7.379	11.8533	7.80188	9.95986	8.38971	8.88087	1.05854
SAUSA300_2580	-	isochorismatase family protein	2.09372	1.74426	1.36296	0.929269	2.74217	1.73365	1.83572	1.05888
SAUSA300_0418	-	tandem lipoprotein	0.676717	1.12381	0.986667	1.11759	0.850709	0.929066	0.98415	1.05929
SAUSA300_2320	-	hypothetical protein	1.93159	2.70003	2.08333	2.01892	2.72362	2.23832	2.37127	1.0594
SAUSA300_2107	mtlA	PTS system, mannitol specific IIA component	1.78653	2.76074	1.10476	2.33371	1.65875	1.88401	1.99623	1.05956
SAUSA300_0205	-	tandem lipoprotein	1.98253	1.36151	2.24918	1.76417	2.1883	1.86441	1.97623	1.05998
SAUSA300_0801	seq	enterotoxin Q	1.23877	1.56399	1.87793	1.4351	1.87363	1.56023	1.65436	1.06033
SAUSA300_0542	-	deoxynucleoside kinase family protein	0.9663	0.930856	0.830189	1.14932	0.779492	0.909115	0.964404	1.06082
SAUSA300_0537	-	ribulokinase	1.51266	1.6679	1.5461	1.78058	1.5622	1.57555	1.67139	1.06083
SAUSA300_0159	cap5H	capsular polysaccharide biosynthesis protein Cap5H	2.87067	1.78636	1.68889	2.46116	2.03274	2.1153	2.24695	1.06223
SAUSA300_2327	-	hypothetical protein	1.35331	2.59422	1.13016	1.36265	2.2346	1.69256	1.79862	1.06266
SAUSA300_0341	-	hypothetical protein	3.07266	2.35618	3.01739	2.49794	3.49023	2.81541	2.99409	1.06346
SAUSA300_2389	-	putative drug transporter	1.8687	2.14724	1.37143	1.90703	1.91678	1.79579	1.9119	1.06466
SAUSA300_0827	-	hypothetical protein	1.89792	1.26061	1.50381	1.25197	2.05794	1.55411	1.65495	1.06489
SAUSA300_2333	narK	nitrite extrusion protein	1.22749	1.07709	0.823732	1.20564	1.01541	1.04277	1.11052	1.06497
SAUSA300_0659	-	sugar efflux transporter	0.862033	0.894683	1.12485	1.27113	0.775386	0.960522	1.02326	1.06532
SAUSA300_2373	bioD	dethiobiotin synthase	1.36662	1.94274	1.51193	2.27914	1.14679	1.6071	1.71296	1.06587
SAUSA300_0324	-	hypothetical protein	2.55537	2.64052	2.77778	3.52337	2.14442	2.65789	2.83389	1.06622
SAUSA300_2470	sdaAB	L-serine dehydratase, iron-sulfur-dependent, beta subunit	1.2835	0.960759	1.2327	1.25554	1.21603	1.15899	1.23578	1.06626
SAUSA300_2296	-	esterase-like protein	1.9345	2.11234	0.869841	2.57836	0.917431	1.6389	1.74789	1.06651
SAUSA300_2137	-	hypothetical protein	1.2912	0.849457	1.04176	1.19119	1.07181	1.0608	1.1315	1.06664
SAUSA300_1016	cyoE	protoheme IX farnesyltransferase	0.294483	0.363959	0.544974	0.32028	0.535851	0.401139	0.428066	1.06713
SAUSA300_1213	-	hypothetical protein	1.48181	0.942474	1.23671	1.46064	1.14679	1.22033	1.30372	1.06833
SAUSA300_2558	nsaS	nisin susceptibility-associated sensor histidine kinase	1.74546	2.89413	2.18391	2.48026	2.38189	2.2745	2.43107	1.06884
SAUSA300_0312	-	hypothetical protein	2.58739	1.90396	2.37318	2.05512	2.83633	2.28818	2.44572	1.06885
SAUSA300_1540	dnaK	molecular chaperone DnaK	0.107461	0.0595815	0.0227235	0.0903852	0.0448369	0.0632552	0.067611	1.06886
SAUSA300_2293	corA	magnesium and cobalt transport protein	1.41415	0.876817	1.58901	1.86224	0.902634	1.29333	1.38244	1.0689
SAUSA300_1451	-	short chain dehydrogenase/reductase family oxidoreductase	1.03717	1.02491	1.23438	1.55419	0.795179	1.09882	1.17468	1.06904
SAUSA300_1306	sucA	2-oxoglutarate dehydrogenase E1 component	1.25999	0.985731	1.16404	1.3564	1.07431	1.13659	1.21536	1.0693
SAUSA300_2624	-	hypothetical protein	1.36948	0.86486	1.29012	1.08381	1.42871	1.17482	1.25626	1.06932
SAUSA300_2103	-	ABC transporter ATP-binding protein	2.51594	2.4068	2.01624	2.11565	2.83169	2.31299	2.47367	1.06947
SAUSA300_0872	-	hypothetical protein	2.12755	1.20806	1.98354	1.9074	1.88583	1.77305	1.89661	1.06969
SAUSA300_0934	-	membrane protein	0.809874	0.947644	0.740577	0.893233	0.889553	0.832698	0.891393	1.07049
SAUSA300_0111	-	hypothetical protein	1.79192	1.69413	1.9085	1.62871	2.22162	1.79818	1.92517	1.07062
SAUSA300_0512	-	PilT domain-containing protein	2.17012	2.38582	2.05926	1.98384	2.74303	2.20507	2.36344	1.07182
SAUSA300_1034	srtB	sortase B	0.87775	0.382611	0.512545	0.774074	0.492934	0.590969	0.633504	1.07198
SAUSA300_1794	-	hypothetical protein	1.70146	1.91353	0.8	1.4767	1.67923	1.47166	1.57796	1.07223
SAUSA300_2230	modA	molybdenum ABC transporter molybdenum-binding protein ModA	0.484916	0.838446	0.933651	1.08115	0.532438	0.752338	0.806795	1.07238
SAUSA300_1275	-	peptide ABC transporter permease	0.767929	0.624858	0.546605	0.754692	0.633123	0.646464	0.693907	1.07339
SAUSA300_2087	-	putative peptidase	1.96122	2.02318	1.94815	2.4587	1.78899	1.97751	2.12384	1.074
SAUSA300_1847	-	hypothetical protein	0.920154	0.788358	1.02576	0.721963	1.23654	0.911426	0.97925	1.07442
SAUSA300_0943	-	acetyltransferase	0.651776	0.794656	0.847826	0.621978	1.02214	0.764753	0.822058	1.07493
SAUSA300_2365	hlgA	gamma-hemolysin component A	1.00651	1.76238	1.03704	1.41517	1.31244	1.26865	1.3638	1.07501
SAUSA300_1963	-	hypothetical protein	1.36815	1.25085	2.47111	1.64898	1.99924	1.6967	1.82411	1.07509
SAUSA300_1568	udk	uridine kinase	0.331896	0.447583	0.443187	0.224639	0.652371	0.407555	0.438505	1.07594
SAUSA300_2395	-	amino acid permease	1.02261	1.49164	1.36844	1.58683	1.19979	1.29423	1.39331	1.07656
SAUSA300_0177	-	hypothetical protein	0.922513	1.70521	1.62462	1.12456	1.92749	1.41745	1.52602	1.0766
SAUSA300_0241	-	PTS system, sorbitol-specific IIC component	1.64313	1.22255	2.06522	1.88198	1.65755	1.64363	1.76977	1.07674
SAUSA300_1644	pyk	pyruvate kinase	0.0720921	0.0389721	0.10674	0.0610877	0.0954091	0.0726013	0.0782484	1.07778
SAUSA300_0140	deoC	deoxyribose-phosphate aldolase	1.54916	1.18362	2.43232	1.3844	2.32833	1.7217	1.85637	1.07822
SAUSA300_1418	-	phiSLT ORF 82-like protein	2.23317	2.28783	1.17778	2.10833	1.98896	1.89959	2.04865	1.07847
SAUSA300_2493	-	hypothetical protein	4.79404	4.9473	6.55726	6.79422	4.92678	5.43287	5.8605	1.07871
SAUSA300_0272	-	hypothetical protein	2.39768	2.46895	2.56911	2.18634	3.16136	2.47858	2.67385	1.07878
SAUSA300_0231	-	ABC transporter substrate-binding protein	1.12384	1.06339	1.00222	1.29211	1.00344	1.06315	1.14777	1.0796
SAUSA300_1890	-	staphopain A	1.46223	1.12044	1.46833	1.53707	1.38043	1.35034	1.45875	1.08029
SAUSA300_1483	-	hypothetical protein	0.784948	0.875511	0.952778	0.888806	0.994481	0.871079	0.941643	1.08101
SAUSA300_0642	-	hypothetical protein	0.678356	0.567811	0.915366	1.03388	0.524595	0.720511	0.779239	1.08151
SAUSA300_1480	-	putative traG membrane protein	0.899204	0.596455	0.866667	0.950281	0.7532	0.787442	0.85174	1.08165
SAUSA300_2364	sbi	IgG-binding protein SBI	1.82462	2.1728	2.19638	2.30197	2.16556	2.0646	2.23377	1.08194
SAUSA300_0306	brnQ	branched-chain amino acid transport system II carrier protein	1.39166	1.35992	1.37511	0.982003	1.99541	1.37556	1.48871	1.08225
SAUSA300_2146	-	alcohol dehydrogenase, zinc-containing	1.15115	1.68396	1.38546	1.57924	1.46676	1.40686	1.523	1.08256
SAUSA300_0859	-	NADH-dependent flavin oxidoreductase	1.17436	2.14724	0.700337	1.58367	1.32054	1.34065	1.45211	1.08314
SAUSA300_0631	-	putative nucleoside transporter	0.701443	0.833972	0.298148	0.710227	0.614607	0.611188	0.662417	1.08382
SAUSA300_1290	dapD	tetrahydrodipicolinate acetyltransferase	0.836886	1.43838	1.68376	1.02677	1.83597	1.31967	1.43137	1.08464
SAUSA300_1784	-	signal transduction protein TRAP	0.792044	1.32594	0.612186	0.948241	1.02656	0.910058	0.987401	1.08499
SAUSA300_0337	glpT	glycerol-3-phosphate transporter	1.75023	1.89065	1.2478	2.00608	1.53356	1.62956	1.76982	1.08607
SAUSA300_1236	-	hypothetical protein	1.39924	1.83252	1.74315	2.09878	1.50423	1.6583	1.8015	1.08635
SAUSA300_0335	-	MATE efflux family protein	0.927623	0.817996	0.884259	1.07291	0.832378	0.876626	0.952645	1.08672
SAUSA300_0603	-	hypothetical protein	0.360742	0.528289	0.557407	0.645093	0.402969	0.482146	0.524031	1.08687
SAUSA300_0679	-	hypothetical protein	1.60488	2.53861	1.71954	1.52762	2.72066	1.95434	2.12414	1.08688
SAUSA300_1669	-	aminotransferase, class V	0.783773	1.09887	0.96748	0.982588	1.08281	0.950041	1.0327	1.087
SAUSA300_1393	-	phiSLT ORF2067-like protein, phage tail tape measure protein	0.925709	0.721936	0.714878	0.943718	0.768876	0.787508	0.856297	1.08735
SAUSA300_0213	-	Gfo/Idh/MocA family oxidoreductase	1.38624	0.613497	1.37846	0.954173	1.49524	1.12606	1.2247	1.0876
SAUSA300_1333	-	hypothetical protein	1.42439	1.38133	1.50943	1.58257	1.54795	1.43838	1.56526	1.08821
SAUSA300_1979	-	cation transport family protein	1.49032	1.3783	1.05	1.48356	1.36181	1.30621	1.42268	1.08917
SAUSA300_1410	-	virulence-associated protein E	1.11135	1.1203	0.911111	1.00294	1.27985	1.04759	1.1414	1.08955
SAUSA300_1301	-	hypothetical protein	0.915539	1.15507	0.777011	1.07633	0.992961	0.949206	1.03465	1.09001
SAUSA300_0385	-	hypothetical protein	1.02396	1.74576	0.647059	1.48212	1.00344	1.13892	1.24278	1.09119
SAUSA300_1011	-	hypothetical protein	0.803411	1.48655	0.280342	1.21756	0.652788	0.856768	0.935176	1.09152
SAUSA300_2262	-	hypothetical protein	2.49424	1.72194	1.88663	1.71345	2.73193	2.03427	2.22269	1.09262
SAUSA300_2501	-	phytoene dehydrogenase	1.91882	3.01724	2.21303	2.55637	2.65195	2.38303	2.60416	1.09279
SAUSA300_0252	-	glycosyl transferase, group 2 family protein	1.43946	1.83042	1.48743	1.44756	2.02153	1.58577	1.73454	1.09382
SAUSA300_0784	-	LysE/YggA family protein	1.08795	1.04075	0.944444	1.46763	0.774083	1.02438	1.12086	1.09418
SAUSA300_1491	-	proline dipeptidase	0.537864	0.845569	0.513858	0.508133	0.876198	0.63243	0.692166	1.09445
SAUSA300_0072	-	hypothetical protein	2.37778	2.33628	1.73643	3.01027	1.69751	2.15017	2.35389	1.09475
SAUSA300_0371	-	hypothetical protein	1.49641	2.15653	1.31111	2.55415	1.07034	1.65469	1.81224	1.09522
SAUSA300_0481	mfd	transcription-repair coupling factor	1.22349	1.11008	1.18969	1.19631	1.37905	1.17442	1.28768	1.09644
SAUSA300_0796	-	ABC transporter ATP-binding protein	1.14374	0.825417	1.06452	0.785983	1.43164	1.01122	1.10881	1.0965
SAUSA300_1460	-	M20/M25/M40 family peptidase	1.31743	0.726101	1.21519	1.54913	0.833237	1.08624	1.19118	1.09661
SAUSA300_2140	-	hypothetical protein	1.32845	1.33345	1.04749	1.55793	1.15621	1.23646	1.35707	1.09754
SAUSA300_0689	-	glycosyl transferase, group 2 family protein	1.00108	1.34327	0.988618	1.31687	1.12336	1.11099	1.22012	1.09822
SAUSA300_2223	mobB	molybdopterin-guanine dinucleotide biosynthesis protein B	1.68444	1.61846	1.63429	1.95794	1.65793	1.64573	1.80793	1.09856
SAUSA300_0895	oppB	oligopeptide ABC transporter permease	1.54094	1.50995	1.3802	1.41045	1.836	1.47703	1.62322	1.09898
SAUSA300_1637	-	hypothetical protein	1.021	1.60486	1.47009	1.52639	1.47465	1.36532	1.50052	1.09903
SAUSA300_1532	-	hypothetical protein	2.02703	1.52212	1.14444	1.26274	2.17629	1.56453	1.71952	1.09906
SAUSA300_2158	-	hypothetical protein	0.785408	1.39292	1.31515	1.06138	1.49864	1.16449	1.28001	1.0992
SAUSA300_2420	-	hypothetical protein	2.08308	2.32483	1.99825	3.21327	1.48479	2.13539	2.34903	1.10005
SAUSA300_2440	fnbB	fibronectin binding protein B	1.84777	1.94978	1.88707	1.85199	2.31698	1.89487	2.08449	1.10007
SAUSA300_2168	-	hypothetical protein	1.43533	1.53581	1.44144	1.53365	1.70262	1.47086	1.61814	1.10013
SAUSA300_0405	hsdM	type I restriction-modification system, M subunit	1.56882	1.89986	1.8638	1.8027	2.11478	1.77749	1.95874	1.10197
SAUSA300_1005	-	manganese transport protein MntH	0.637336	0.639059	0.684444	0.582653	0.858596	0.653613	0.720624	1.10252
SAUSA300_1952	-	phiPV083 ORF027-like protein	3.01279	3.33589	4.05556	3.36694	4.28723	3.46808	3.82708	1.10352
SAUSA300_2568	arcD	arginine/ornithine antiporter	1.17957	1.37142	1.14444	1.21558	1.50349	1.23181	1.35954	1.10369
SAUSA300_2276	-	M20/M25/M40 family peptidase	1.11467	0.903204	1.27407	1.05657	1.36659	1.09732	1.21158	1.10413
SAUSA300_1318	-	hypothetical protein	2.2655	2.0604	1.49542	2.51534	1.77078	1.94044	2.14306	1.10442
SAUSA300_0260	bglA	6-phospho-beta-glucosidase	1.10572	1.41034	1.76833	1.18337	1.97195	1.42813	1.57766	1.1047
SAUSA300_0840	-	hypothetical protein	1.59021	0.747882	1.21143	1.13521	1.47936	1.18317	1.30728	1.1049
SAUSA300_1849	mutY	A/G-specific adenine glycosylase	1.6332	1.81919	1.6463	1.76575	1.99016	1.69956	1.87796	1.10496
SAUSA300_0709	-	hypothetical protein	1.56207	2.31979	2.62111	2.31195	2.4785	2.16766	2.39522	1.10498
SAUSA300_2328	-	hypothetical protein	2.72782	2.79537	2.28315	2.88492	2.86882	2.60212	2.87687	1.10559
SAUSA300_0921	prfC	peptide chain release factor 3	1.0536	0.876424	0.542857	0.870196	0.954877	0.824292	0.912537	1.10705
SAUSA300_1088	-	glyoxalase family protein	1.20747	1.34652	0.932707	0.817642	1.75895	1.16224	1.2883	1.10846
SAUSA300_2551	nrdD	anaerobic ribonucleoside triphosphate reductase	2.11856	3.21078	2.30527	2.91398	2.73555	2.54487	2.82477	1.10998
SAUSA300_0761	-	hypothetical protein	2.81194	1.44853	3.1453	3.47047	2.01129	2.46859	2.74088	1.1103
SAUSA300_2548	-	hypothetical protein	1.97755	1.73197	2.01551	1.56333	2.6744	1.90834	2.11886	1.11032
SAUSA300_2505	-	acetyltransferase	1.51256	1.00283	1.85983	1.58319	1.65733	1.45841	1.62026	1.11098
SAUSA300_1607	-	hypothetical protein	0.378684	0.485685	0.693333	0.522996	0.630734	0.519234	0.576865	1.11099
SAUSA300_0446	gltD	glutamate synthase subunit beta	2.52641	2.66881	2.25903	2.6821	2.83917	2.48475	2.76064	1.11103
SAUSA300_0670	-	ABC transporter ATP-binding protein	0.772897	0.904292	0.998582	0.9897	0.99307	0.891923	0.991385	1.11151
SAUSA300_1446	-	hypothetical protein	0.836551	1.15031	0.907937	1.20641	0.939275	0.964931	1.07284	1.11183
SAUSA300_0718	-	iron compound ABC transporter permease	1.00321	0.514443	0.75	0.986387	0.694524	0.755883	0.840455	1.11189
SAUSA300_0804	-	putative transcriptional regulator	0.326386	0.268405	0.3625	0.310048	0.399584	0.319097	0.354816	1.11194
SAUSA300_2338	-	sensor histidine kinase	2.02522	2.85794	2.17778	2.56479	2.67081	2.35365	2.6178	1.11223
SAUSA300_0406	-	putative restriction/modification system specificity protein	1.31536	1.32246	1.26531	1.27845	1.61633	1.30104	1.44739	1.11249
SAUSA300_1967	-	hypothetical protein	1.53131	0.817996	1.57672	0.914145	1.99869	1.30868	1.45642	1.11289
SAUSA300_2372	bioA	adenosylmethionine-8-amino-7-oxononanoate aminotransferase	2.02088	2.11334	2.42105	2.60122	2.26944	2.18509	2.43533	1.11452
SAUSA300_1485	-	hypothetical protein	0.980302	0.357873	0.510222	0.747577	0.626147	0.616133	0.686862	1.1148
SAUSA300_1053	-	formyl peptide receptor-like 1 inhibitory protein	0.524581	0.964773	0.501792	0.766631	0.713969	0.663716	0.7403	1.11539
SAUSA300_0216	uhpT	sugar phosphate antiporter	1.53502	1.77249	2.25996	2.45666	1.68502	1.85582	2.07084	1.11586
SAUSA300_1339	-	hypothetical protein	1.3596	0.719836	0.920889	1.38902	0.84633	1.00011	1.11767	1.11755
SAUSA300_1760	epiG	lantibiotic epidermin immunity protein F	1.09177	1.19291	1.39487	1.4057	1.33572	1.22652	1.37071	1.11756
SAUSA300_0809	-	putative DNA primase	2.57465	2.60237	2.68134	3.08282	2.7723	2.61945	2.92756	1.11762
SAUSA300_0546	sdrC	sdrC protein	1.433	1.20853	1.30864	1.35983	1.584	1.31672	1.47192	1.11786
SAUSA300_2482	-	hypothetical protein	1.22336	0.759353	1.18954	1.13331	1.23111	1.05742	1.18221	1.11802
SAUSA300_0300	-	hypothetical protein	2.74851	2.89707	4.57778	4.54605	3.07428	3.40779	3.81016	1.11808
SAUSA300_0402	-	superantigen-like protein	1.42666	0.812364	0.980791	1.31401	1.08605	1.07327	1.20003	1.1181
SAUSA300_0357	metE	5-methyltetrahydropteroyltriglutamate--homocysteine S-methyltransferase	1.09639	0.891992	1.20292	1.08384	1.29542	1.06377	1.18963	1.11832
SAUSA300_2078	murA	UDP-N-acetylglucosamine 1-carboxyvinyltransferase	0.717667	0.690184	0.768627	0.841499	0.781391	0.725493	0.811445	1.11847
SAUSA300_1069	-	hypothetical protein	1.1956	1.05317	0.952889	1.31241	1.07569	1.06722	1.19405	1.11884
SAUSA300_1745	-	hypothetical protein	0.452022	1.02024	0.645098	0.851	0.728548	0.705787	0.789774	1.119
SAUSA300_1699	-	pseudouridine synthase family 1 protein	2.35311	1.1077	2.18051	2.0341	2.1789	1.88044	2.1065	1.12022
SAUSA300_0215	-	hypothetical protein	1.98408	0.878707	0.90625	1.31735	1.49799	1.25635	1.40767	1.12045
SAUSA300_0727	pepT	peptidase T	1.5311	1.7338	1.24348	1.84537	1.52292	1.50279	1.68415	1.12068
SAUSA300_1277	-	hypothetical protein	0.836299	0.524356	0.953846	1.04126	0.688073	0.771501	0.864667	1.12076
SAUSA300_2508	-	hypothetical protein	2.90884	3.27198	2.2321	3.69174	2.59939	2.80431	3.14556	1.12169
SAUSA300_0282	-	hypothetical protein	1.89947	1.68447	1.38966	1.98988	1.73501	1.65787	1.86245	1.1234
SAUSA300_1296	-	hypothetical protein	0.88754	0.528289	0.513889	0.749885	0.69763	0.643239	0.723757	1.12518
SAUSA300_2007	ilvB	acetolactate synthase large subunit	1.48391	0.956476	1.47157	1.41202	1.52378	1.30398	1.4679	1.12571
SAUSA300_0277	-	putative staphyloxanthin biosynthesis protein	2.7658	3.78516	4.21887	3.90245	4.18037	3.58994	4.04141	1.12576
SAUSA300_2226	moaB	molybdenum cofactor biosynthesis protein B	1.42145	1.48572	1.30303	1.51026	1.65068	1.4034	1.58047	1.12617
SAUSA300_0339	-	hypothetical protein	0.976779	1.33908	1.28205	1.59171	1.10974	1.1993	1.35072	1.12626
SAUSA300_1998	-	hypothetical protein	1.75872	1.61591	1.5	2.2101	1.4526	1.62488	1.83135	1.12707
SAUSA300_2301	tcaB	teicoplanin resistance associated membrane protein TcaB protein	0.736208	0.820604	0.881633	0.849477	0.982962	0.812815	0.916219	1.12722
SAUSA300_0247	-	putative teichoic acid biosynthesis protein B	2.21784	1.69108	2.32739	2.08993	2.59683	2.07877	2.34338	1.12729
SAUSA300_2448	-	hypothetical protein	1.00324	0.936123	1.18482	1.31217	1.03674	1.04139	1.17446	1.12778
SAUSA300_1877	-	hypothetical protein	0.56653	1.0371	0.72381	0.942712	0.807433	0.775814	0.875073	1.12794
SAUSA300_0561	-	hypothetical protein	2.0711	1.19601	1.63098	2.39823	1.28927	1.6327	1.84375	1.12927
SAUSA300_1633	gap	glyceraldehyde 3-phosphate dehydrogenase 2	0.670571	0.743465	0.11834	0.73946	0.414502	0.510792	0.576981	1.12958
SAUSA300_1888	-	hypothetical protein	0.463175	0.306748	0	0.24868	0.331295	0.256641	0.289987	1.12993
SAUSA300_1001	potC	spermidine/putrescine ABC transporter permease	0.286597	0.421779	0.176923	0.30587	0.36168	0.2951	0.333775	1.13106
SAUSA300_0397	-	superantigen-like protein	1.16845	0.642394	0.817391	1.03462	0.947347	0.876078	0.990985	1.13116
SAUSA300_1949	dut	dUTP diphosphatase	1.7224	1.70586	1.81136	2.32785	1.62462	1.74654	1.97623	1.13151
SAUSA300_0330	ulaA	PTS system ascorbate-specific transporter subunit IIC	1.59636	1.22699	1.17374	1.01942	1.99703	1.33236	1.50823	1.132
SAUSA300_0236	-	PTS system, IIBC components	2.89528	2.52844	2.33333	2.75536	3.09911	2.58568	2.92724	1.13209
SAUSA300_0936	-	ABC transporter ATP-binding protein	1.74072	1.75285	1.93016	1.96124	2.13231	1.80791	2.04677	1.13212
SAUSA300_1958	-	single-strand binding protein	1.25327	1.12474	1.39487	1.92396	0.926253	1.25763	1.42511	1.13317
SAUSA300_1501	-	hypothetical protein	0.457089	0.666844	0.289855	0.514637	0.55345	0.471263	0.534043	1.13322
SAUSA300_0691	saeR	DNA-binding response regulator SaeR	0.999459	1.45938	1.47556	0.897764	2.07673	1.31146	1.48725	1.13404
SAUSA300_1974	-	leukocidin/hemolysin toxin family protein	2.44405	2.45492	2.29268	2.41089	3.0348	2.39722	2.72284	1.13583
SAUSA300_0901	-	putative competence protein	1.31897	1.01544	1.11724	0.94203	1.67174	1.15055	1.30689	1.13588
SAUSA300_0770	-	hypothetical protein	1.03615	1.05293	0.750794	0.761421	1.38912	0.946622	1.07527	1.1359
SAUSA300_2496	-	D-lactate dehydrogenase	1.43121	2.43879	2.20721	1.70119	2.90107	2.02573	2.30113	1.13595
SAUSA300_0511	radA	DNA repair protein RadA	1.28943	0.838193	1.84691	0.89217	2.11802	1.32484	1.5051	1.13605
SAUSA300_0602	-	hypothetical protein	1.40642	0.822347	1.96596	1.88514	1.29563	1.39824	1.59039	1.13742
SAUSA300_0299	-	hypothetical protein	2.27734	1.46509	1.87429	2.02518	2.2346	1.87224	2.12989	1.13762
SAUSA300_2139	-	putative transporter	1.81568	1.372	1.66788	1.92893	1.75459	1.61852	1.84176	1.13793
SAUSA300_2390	opuCd	glycine betaine/carnitine/choline transport system permease	0.641319	0.951488	0.625514	0.871661	0.811247	0.739441	0.841454	1.13796
SAUSA300_0307	-	5'-nucleotidase	0.974286	1.23615	1.59403	1.15332	1.73302	1.26816	1.44317	1.13801
SAUSA300_1381	lukF-PV	Panton-Valentine leukocidin, LukF-PV	1.17575	1.25971	1.08148	1.2878	1.38073	1.17232	1.33427	1.13815
SAUSA300_2560	-	hypothetical protein	1.23683	2.64571	0.9	1.34114	2.29358	1.59418	1.81736	1.14
SAUSA300_2308	-	response regulator protein	1.38175	2.23415	1.75111	1.67597	2.40826	1.789	2.04211	1.14148
SAUSA300_0073	-	peptide ABC transporter peptide-binding protein	1.19289	0.920245	0.907483	1.23019	1.06897	1.00687	1.14958	1.14173
SAUSA300_2465	-	ABC transporter ATP-binding protein	0.975721	1.34202	1.25	1.64282	1.07511	1.18925	1.35897	1.14271
SAUSA300_2351	-	Zn-binding lipoprotein adcA-like protein	1.26571	1.26634	0.864155	1.26843	1.31931	1.13207	1.29387	1.14293
SAUSA300_0636	-	dihydroxyacetone kinase subunit DhaK	1.04214	1.86605	1.52963	1.63436	1.74885	1.47928	1.69161	1.14354
SAUSA300_1177	cinA	competence/damage-inducible protein cinA	0.524089	0.633287	0.762246	0.59048	0.873039	0.639874	0.73176	1.1436
SAUSA300_1549	-	ComE operon protein 1	0.692958	0.616286	1.2897	0.630952	1.35113	0.866314	0.991039	1.14397
SAUSA300_0323	-	hypothetical protein	0.383646	0.613497	1.48333	0.559529	1.33314	0.826826	0.946336	1.14454
SAUSA300_0008	hutH	histidine ammonia-lyase	1.77952	1.95057	1.5019	2.22627	1.76771	1.744	1.99699	1.14506
SAUSA300_0027	-	hypothetical protein	0.943067	0.969963	0.895413	1.24977	0.894811	0.936148	1.07229	1.14543
SAUSA300_2268	-	sodium/bile acid symporter family protein	1.63739	2.20669	1.64341	1.9379	2.25291	1.82916	2.0954	1.14555
SAUSA300_2435	-	cell wall surface anchor family protein	1.15146	1.08292	0.731313	1.17045	1.09466	0.988563	1.13256	1.14566
SAUSA300_0436	-	ABC transporter permease	2.0544	2.27808	2.40753	2.883	2.26539	2.24667	2.5742	1.14578
SAUSA300_0565	-	hypothetical protein	1.61196	1.95794	2.1009	1.64008	2.6934	1.89027	2.16674	1.14626
SAUSA300_1488	-	hypothetical protein	1.02848	2.05488	1.30466	0.989922	2.36387	1.46267	1.67689	1.14646
SAUSA300_1192	glpK	glycerol kinase	1.63037	1.9683	1.57576	2.37551	1.57944	1.72481	1.97747	1.14649
SAUSA300_2549	bccT	BCCT family choline/carnitine/betaine transporter	1.4407	1.75619	1.45157	1.31782	2.23624	1.54949	1.77703	1.14685
SAUSA300_0404	-	superantigen-like protein	1.05014	1.18648	0.583648	1.22115	0.935282	0.940089	1.07821	1.14693
SAUSA300_1354	-	hypothetical protein	0.449756	0.366007	0.594949	0.553761	0.525177	0.470238	0.539469	1.14723
SAUSA300_1189	mutL	DNA mismatch repair protein	1.73103	1.35186	1.16496	1.56189	1.6871	1.41595	1.6245	1.14728
SAUSA300_1484	-	hypothetical protein	0.796063	1.13472	1.17615	1.46319	0.914634	1.03564	1.18891	1.14799
SAUSA300_1396	-	phiSLT ORF151-like protein, major tail protein	0.914823	1.22098	1.48235	1.39119	1.38121	1.20605	1.3862	1.14937
SAUSA300_2524	-	hypothetical protein	1.87815	1.09918	1.16889	1.93355	1.24713	1.38207	1.59034	1.15069
SAUSA300_1433	-	putative phage regulatory protein	1.24337	0.865469	1.6254	2.2546	0.614351	1.24475	1.43447	1.15242
SAUSA300_2399	-	ABC transporter ATP-binding protein	2.01641	2.04499	1.40283	2.3409	1.8578	1.82141	2.09935	1.1526
SAUSA300_0345	-	Tat-translocated protein	1.04896	0.7206	0.679325	1.29094	0.592266	0.816294	0.941603	1.15351
SAUSA300_1421	-	phiSLT ORF122-like protein, DNA polymerase	1.77999	2.29453	1.67619	1.736	2.69086	1.9169	2.21343	1.15469
SAUSA300_2278	hutU	urocanate hydratase	1.94946	2.18571	1.60825	2.11466	2.30895	1.91447	2.21181	1.15531
SAUSA300_0408	-	hypothetical protein	2.31292	1.86514	1.52381	2.08093	2.31098	1.90062	2.19596	1.15539
SAUSA300_2491	-	1-pyrroline-5-carboxylate dehydrogenase	0.879926	0.828108	0.962149	0.892509	1.16443	0.890061	1.02847	1.1555
SAUSA300_2430	-	tandem lipoprotein	1.04971	1.04589	0.932203	1.06763	1.26536	1.00927	1.16649	1.15578
SAUSA300_2295	-	hypothetical protein	5.48843	6.65021	5.5	6.90038	6.69259	5.87955	6.79648	1.15595
SAUSA300_1452	proC	pyrroline-5-carboxylate reductase	1.11051	1.71965	1.69091	1.91369	1.57162	1.50702	1.74266	1.15636
SAUSA300_0224	coa	staphylocoagulase	1.43167	1.65928	1.43196	2.19861	1.28817	1.50764	1.74339	1.15637
SAUSA300_2376	-	hypothetical protein	2.70779	1.49966	4.36543	2.52525	4.08862	2.85763	3.30694	1.15723
SAUSA300_0562	thiD	phosphomethylpyrimidine kinase	3.48595	4.37578	3.63643	5.24257	3.62837	3.83272	4.43547	1.15726
SAUSA300_0430	-	hypothetical protein	1.31083	0.902548	1.8188	1.77044	1.34086	1.34406	1.55565	1.15743
SAUSA300_2334	-	hypothetical protein	2.43026	2.56969	2.43275	3.80832	1.92842	2.47757	2.86837	1.15774
SAUSA300_2630	nixA	high-affinity nickel-transporter	1.48382	1.19452	2.45045	2.05041	1.90925	1.7096	1.97983	1.15807
SAUSA300_1382	lukS-PV	Panton-Valentine leukocidin, LukS-PV	1.05543	0.84015	0.960889	1.19735	1.00956	0.952156	1.10346	1.1589
SAUSA300_2260	-	inositol monophosphatase family protein	2.02703	2.10251	1.82292	3.02153	1.57907	1.98415	2.3003	1.15934
SAUSA300_2256	-	putative N-acetylmuramoyl-L-alanine amidase	1.08683	0.817996	0.636166	1.02066	0.944414	0.846997	0.982536	1.16002
SAUSA300_1417	-	phiSLT ORF 175-like protein	2.04421	2.05521	1.92111	2.12852	2.52867	2.00684	2.32859	1.16033
SAUSA300_2579	-	N-acetylmuramoyl-L-alanine amidase	0.841404	1.72272	0.933333	1.55053	1.15498	1.16582	1.35276	1.16035
SAUSA300_0083	-	hypothetical protein	1.44054	1.77643	2.00183	2.04892	1.99137	1.7396	2.02014	1.16127
SAUSA300_1135	-	hypothetical protein	0.795923	0.644088	0.931694	1.06251	0.774083	0.790568	0.918296	1.16156
SAUSA300_0587	-	hypothetical protein	0.724347	0.587136	0.65	0.53213	0.987314	0.653828	0.759722	1.16196
SAUSA300_0456	rrlA	23S ribosomal RNA	0.302521	0.27175	0.269351	0.326124	0.327489	0.281207	0.326807	1.16216
SAUSA300_0575	-	hypothetical protein	0.687128	0.433057	0.454902	0.0977225	1.12318	0.525029	0.610451	1.1627
SAUSA300_2489	-	antibiotic transport-associated protein-like protein	1.2503	1.18163	1.42397	1.52918	1.45991	1.2853	1.49454	1.1628
SAUSA300_2275	-	short chain dehydrogenase/reductase family oxidoreductase	1.83234	1.52171	1.88061	1.16453	2.89508	1.74489	2.0298	1.16329
SAUSA300_0393	-	hypothetical protein	2.42276	1.77232	2.28148	2.18043	2.84308	2.15886	2.51176	1.16347
SAUSA300_1638	phoR	sensory box histidine kinase PhoR	0.952617	0.824713	0.970641	0.996366	1.13528	0.91599	1.06582	1.16357
SAUSA300_2413	-	hypothetical protein	1.76398	1.03954	1.31987	1.60115	1.60116	1.37446	1.60116	1.16494
SAUSA300_2148	-	hypothetical protein	1.27673	0.989511	2.42473	2.63185	1.01269	1.56366	1.82227	1.16539
SAUSA300_1450	-	aldo/keto reductase family oxidoreductase	1.22197	1.23321	1.3033	1.47981	1.44123	1.25283	1.46052	1.16578
SAUSA300_1406	-	phiSLT ORF 104b-like protein	1.15437	0.622699	0.850667	0.959852	1.08257	0.875914	1.02121	1.16588
SAUSA300_0122	-	IucA/IucC family siderophore biosynthesis protein	2.13122	2.64592	1.73406	2.52105	2.54362	2.1704	2.53233	1.16676
SAUSA300_0536	-	chaperone protein HchA	1.01433	0.408998	0.795767	0.93612	0.79001	0.739699	0.863065	1.16678
SAUSA300_0501	rrlB	23S ribosomal RNA	0.273006	0.345864	0.265772	0.284314	0.40407	0.294881	0.344192	1.16722
SAUSA300_0326	-	hypothetical protein	1.64262	2.54756	1.55891	1.80321	2.67223	1.91636	2.23772	1.16769
SAUSA300_1267	trpB	tryptophan synthase subunit beta	1.97591	1.94056	1.84715	2.02089	2.47259	1.92121	2.24674	1.16944
SAUSA300_0102	-	tandem lipoprotein	1.41243	1.45259	2.33651	1.50453	2.55388	1.73384	2.02921	1.17035
SAUSA300_0271	-	ABC transporter ATP-binding protein	2.4645	2.13701	1.93455	2.47347	2.62719	2.17869	2.55033	1.17058
SAUSA300_0445	gltB	glutamate synthase, large subunit	1.5578	1.72223	1.51672	2.05726	1.68775	1.59892	1.8725	1.17111
SAUSA300_2538	-	amino acid permease family protein	1.43993	1.68644	1.70541	1.97002	1.80289	1.61059	1.88646	1.17128
SAUSA300_0555	-	putative hexulose-6-phosphate synthase	1.07077	0.486598	0.635714	0.807568	0.906168	0.731029	0.856868	1.17214
SAUSA300_0798	-	ABC transporter substrate-binding protein	0.550698	0.948401	0.911755	1.06138	0.824358	0.803618	0.942867	1.17328
SAUSA300_1580	-	luciferase family protein	1.74072	0.947715	1.47761	1.41333	1.84856	1.38868	1.63094	1.17445
SAUSA300_0754	-	hypothetical protein	2.46221	2.84381	2.64444	4.20945	2.01584	2.65016	3.11264	1.17451
SAUSA300_2274	-	hypothetical protein	2.17778	1.41641	1.74863	1.91396	2.27008	1.78094	2.09202	1.17467
SAUSA300_0100	-	tandem lipoprotein	1.21965	1.3533	1.66013	1.26225	2.0541	1.41103	1.65818	1.17515
SAUSA300_1828	-	Ala tRNA	0	0	8.62222	4.29165	2.4656	2.87407	3.37862	1.17555
SAUSA300_0449	treC	alpha,alpha-phosphotrehalase	1.81087	1.1284	0.821429	1.45362	1.49748	1.25356	1.47555	1.17709
SAUSA300_2431	-	putative helicase	1.39435	1.2422	1.06369	1.57945	1.32499	1.23341	1.45222	1.1774
SAUSA300_1796	-	hypothetical protein	1.24932	1.30049	1.56263	1.42373	1.80619	1.37081	1.61496	1.17811
SAUSA300_0753	-	hypothetical protein	0.65889	0.26893	0.414003	0.553761	0.500346	0.447274	0.527053	1.17837
SAUSA300_1676	sgtA	transglycosylase	1.2061	0.994667	0.70211	0.780698	1.50026	0.967625	1.14048	1.17864
SAUSA300_0954	-	MarR family transcriptional regulator	0.503894	0.91002	0.888889	1.19982	0.611621	0.767601	0.905718	1.17993
SAUSA300_0214	-	hypothetical protein	2.80577	1.97469	2.24444	3.19951	2.32942	2.34164	2.76446	1.18057
SAUSA300_0833	-	hypothetical protein	1.93676	1.72997	1.34902	2.60186	1.34579	1.67192	1.97383	1.18058
SAUSA300_0433	cysM	cysteine synthase/cystathionine beta-synthase	1.255	0.643467	0.824521	0.62139	1.52246	0.907661	1.07193	1.18098
SAUSA300_0308	-	ABC transporter permease	0.852038	0.719836	0.485333	0.753115	0.866972	0.685736	0.810044	1.18128
SAUSA300_1338	-	hypothetical protein	0.414458	0.929983	0.407407	0.32962	1.05122	0.58395	0.690421	1.18233
SAUSA300_1751	hsdS	type I restriction-modification enzyme, S subunit	1.1856	1.006	1.74337	1.42038	1.68134	1.31166	1.55086	1.18236
SAUSA300_0600	-	HAD superfamily hydrolase	0.888042	1.17677	0.767251	0.949651	1.2836	0.94402	1.11663	1.18284
SAUSA300_2344	-	uroporphyrin-III C-methyl transferase	0.74584	1.46282	0.641002	0.922935	1.32446	0.949886	1.1237	1.18298
SAUSA300_1761	epiE	lantibiotic epidermin immunity protein F	1.40689	1.86094	1.43111	1.99469	1.71266	1.56632	1.85368	1.18346
SAUSA300_2412	-	hypothetical protein	0.614539	1.10901	1.22051	1.37162	0.951835	0.981355	1.16173	1.1838
SAUSA300_0269	-	choloylglycine hydrolase family protein	0.689179	0.995025	1.23582	1.74187	0.563125	0.973342	1.1525	1.18406
SAUSA300_2253	ssaA	secretory antigen precursor SsaA	2.23497	2.13109	2.9614	4.27465	1.51195	2.44249	2.8933	1.18457
SAUSA300_1852	-	putative ABC transporter ATP-binding protein	1.35671	0.975721	1.48936	1.78467	1.23829	1.27393	1.51148	1.18647
SAUSA300_2021	-	S1 RNA-binding domain-containing protein	2.05245	2.6244	2.0457	2.82105	2.50346	2.24085	2.66225	1.18805
SAUSA300_0635	fhuG	ferrichrome transport permease fhuG	1.62903	1.49928	1.68739	2.00116	1.81779	1.60523	1.90948	1.18953
SAUSA300_2486	-	putative ATP-dependent Clp proteinase	1.41347	1.55951	1.22453	1.03886	2.28991	1.39917	1.66438	1.18955
SAUSA300_0883	-	putative surface protein	0.678799	0.889261	0.499663	0.582428	1.05817	0.689241	0.820301	1.19015
SAUSA300_2288	-	ABC transporter ATP-binding protein	2.73542	1.82426	2.3806	1.9052	3.60601	2.31343	2.75561	1.19114
SAUSA300_2242	ureF	urease accessory protein UreF	2.78149	2.81186	1.80933	2.39963	3.48165	2.46756	2.94064	1.19172
SAUSA300_1023	-	hypothetical protein	1.09533	0.753238	0.382222	0.484028	1.2895	0.743598	0.886764	1.19253
SAUSA300_2123	rrlE	23S ribosomal RNA	0.306112	0.278077	0.314264	0.308061	0.4068	0.299485	0.35743	1.19349
SAUSA300_2375	-	ABC transporter ATP-binding/permease	1.00779	1.16564	1.36167	1.51246	1.30447	1.17837	1.40847	1.19527
SAUSA300_1608	radC	DNA repair protein RadC	0.946337	0.967006	0.628726	0.900424	1.12581	0.847356	1.01312	1.19562
SAUSA300_0165	cap5N	capsular polysaccharide biosynthesis protein Cap5N	1.62155	2.42523	2.2441	2.49337	2.52114	2.09696	2.50726	1.19566
SAUSA300_1951	-	phiPVL ORF052-like protein	0.255764	0.234322	0.692593	0.169205	0.774083	0.394226	0.471644	1.19638
SAUSA300_0202	-	peptide ABC transporter permease	2.18548	2.50511	1.4	2.19826	2.66055	2.0302	2.42941	1.19664
SAUSA300_0180	-	integral membrane protein LmrP	1.12381	1.15219	1.34645	1.46157	1.42879	1.20748	1.44518	1.19685
SAUSA300_0377	-	hypothetical protein	2.8563	2.31866	1.54248	2.11732	3.24361	2.23915	2.68047	1.19709
SAUSA300_1864	-	hypothetical protein	1.79787	2.70018	1.51456	2.42472	2.37374	2.00421	2.39923	1.1971
SAUSA300_0399	-	superantigen-like protein 5	0.934804	0.824928	0.905838	0.821256	1.30617	0.888524	1.06371	1.19717
SAUSA300_2559	-	DNA-binding response regulator	0.457661	1.21185	0.792593	0.560598	1.40482	0.8207	0.982707	1.1974
SAUSA300_0070	-	putative lysophospholipase	1.18349	1.22909	2.12968	1.4413	2.18518	1.51409	1.81324	1.19758
SAUSA300_0120	sbnC	IucC family siderophore biosynthesis protein	1.32845	1.59735	1.5741	2.54534	1.04746	1.49997	1.7964	1.19763
SAUSA300_0640	-	hypothetical protein	0.58504	0.451115	0.562116	0.639902	0.637833	0.532757	0.638867	1.19917
SAUSA300_0026	-	rRNA large subunit methyltransferase	0.957815	0.586773	2.31111	1.98851	1.09466	1.28523	1.54158	1.19946
SAUSA300_2405	-	hypothetical protein	1.02349	1.30076	0.906667	1.62338	0.960845	1.07697	1.29211	1.19976
SAUSA300_1391	-	phiSLT ORF527-like protein	1.31751	0.959734	1.08109	1.42573	1.26318	1.11945	1.34445	1.201
SAUSA300_2052	-	single-stranded DNA- binding protein family	1.21851	1.52965	1.376	2.20305	1.10092	1.37472	1.65198	1.20169
SAUSA300_0194	-	sucrose-specific PTS transporter protein	1.29475	1.82528	1.49862	1.87771	1.82349	1.53955	1.8506	1.20204
SAUSA300_0093	-	transcriptional regulator	1.44455	1.54256	1.40996	1.96575	1.55937	1.46569	1.76256	1.20255
SAUSA300_2142	asp23	alkaline shock protein 23	0.460861	0.52674	0.519865	0.479646	0.729775	0.502489	0.604711	1.20343
SAUSA300_0268	-	putative drug transporter	1.01315	1.10299	1.41655	1.07218	1.76227	1.17756	1.41722	1.20352
SAUSA300_0175	-	putative lipoprotein	1.93992	1.59339	1.13131	1.9969	1.74625	1.55487	1.87157	1.20368
SAUSA300_0167	cap5P	capsular polysaccharide biosynthesis protein Cap5P	2.00412	3.83301	1.7845	2.95734	3.16272	2.54055	3.06003	1.20448
SAUSA300_2105	mtlF	PTS system, mannitol specific IIBC component	1.17066	1.68144	1.4321	1.50361	1.9368	1.42807	1.72021	1.20457
SAUSA300_0637	-	dihydroxyacetone kinase subunit DhaL	0.979793	1.40593	1.13333	2.03046	0.795585	1.17302	1.41302	1.2046
SAUSA300_2240	ureC	urease subunit alpha	1.48952	1.39892	1.14695	1.70148	1.54077	1.34513	1.62112	1.20518
SAUSA300_1376	-	putative lipoprotein	0.665985	0.876658	0.747863	1.17142	0.66896	0.763502	0.920189	1.20522
SAUSA300_0666	-	hypothetical protein	0.619034	0.762726	1.14354	1.11875	0.911232	0.841768	1.01499	1.20578
SAUSA300_0146	-	hypothetical protein	1.46239	1.96052	1.70918	2.5155	1.61049	1.7107	2.06299	1.20594
SAUSA300_2500	-	glycosyl transferase	0.72018	1.20499	1.12855	1.06546	1.39357	1.01791	1.22952	1.20789
SAUSA300_1461	-	hypothetical protein	0.218136	0.292141	0.47619	0.483442	0.311271	0.328823	0.397357	1.20842
SAUSA300_2310	-	hypothetical protein	1.55526	1.55245	1.73008	1.80648	2.09499	1.61259	1.95073	1.20969
SAUSA300_0952	-	aminotransferase, class I	0.770808	1.39074	1.43234	1.24596	1.65319	1.19797	1.44958	1.21003
SAUSA300_0090	-	hypothetical protein	2.70623	1.69105	0.892308	1.80505	2.46229	1.76319	2.13367	1.21011
SAUSA300_0448	treP	PTS system, trehalose-specific IIBC component	2.1301	2.11043	2.11556	2.66636	2.46158	2.11869	2.56397	1.21017
SAUSA300_2144	-	hypothetical protein	1.47242	0.60515	1.45125	1.34673	1.50253	1.17627	1.42463	1.21114
SAUSA300_0591	-	acetyltransferase	1.29573	1.59217	1.43492	1.77116	1.72018	1.44094	1.74567	1.21148
SAUSA300_0201	-	peptide ABC transporter permease	1.3005	1.11478	1.18983	1.80989	1.10208	1.2017	1.45599	1.2116
SAUSA300_1977	-	hypothetical protein	0.932828	1.29671	1.16364	1.29451	1.44763	1.13106	1.37107	1.2122
SAUSA300_2100	-	lytic regulatory protein	0.878812	0.780769	0.821143	1.1474	0.857865	0.826908	1.00263	1.21251
SAUSA300_1978	-	ferric hydroxamate receptor	2.03878	2.63259	1.79221	2.89646	2.33007	2.15453	2.61326	1.21292
SAUSA300_2034	kdpA	potassium-transporting ATPase subunit A	1.14554	1.38436	1.63499	1.53397	1.83405	1.38829	1.68401	1.21301
SAUSA300_0278	-	hypothetical protein	3.11081	2.83278	2.11717	2.75412	3.76877	2.68692	3.26144	1.21382
SAUSA300_2441	fnbA	fibronectin binding protein A	1.86685	1.86465	1.76804	2.04816	2.40551	1.83318	2.22683	1.21474
SAUSA300_2374	-	ABC transporter ATP-binding/permease	1.00348	1.12543	0.91126	1.31317	1.15179	1.01339	1.23248	1.21619
SAUSA300_1883	putP	high affinity proline permease	1.08546	0.954841	0.969925	1.44269	0.998482	1.00341	1.22059	1.21644
SAUSA300_1892	-	hypothetical protein	1.04154	1.09515	0.818713	1.38278	1.014	0.985133	1.19839	1.21648
SAUSA300_1099	-	hypothetical protein	2.08683	1.68286	1.0963	0.697329	3.24924	1.622	1.97328	1.21658
SAUSA300_0748	-	hypothetical protein	1.60998	1.04664	1.1358	1.11521	1.96388	1.26414	1.53954	1.21786
SAUSA300_2032	kdpC	potassium-transporting ATPase subunit C	2.77086	2.62794	2.0336	2.9624	3.07395	2.47747	3.01817	1.21825
SAUSA300_1665	-	hypothetical protein	1.33584	0.653077	0.977778	0.745791	1.66469	0.988897	1.20524	1.21877
SAUSA300_0435	-	ABC transporter ATP-binding protein	1.61711	1.66521	1.20635	1.24596	2.4028	1.49622	1.82438	1.21932
SAUSA300_2466	-	hypothetical protein	1.21769	1.31695	1.24332	1.75416	1.31699	1.25932	1.53558	1.21937
SAUSA300_0256	-	murein hydrolase regulator LrgA	1.72663	1.54292	1.88034	2.60078	1.58786	1.71663	2.09432	1.22002
SAUSA300_2632	-	hypothetical protein	1.01587	0.659609	0.589107	0.816164	1.02649	0.754863	0.921326	1.22052
SAUSA300_2257	-	hypothetical protein	1.53306	0.762327	1.21284	0.856279	2.00051	1.16941	1.42839	1.22147
SAUSA300_2620	-	hypothetical protein	0.565408	1.19632	0.887619	0.830641	1.33028	0.883115	1.08046	1.22346
SAUSA300_0024	-	metallo-beta-lactamase family protein	0.813865	0.170416	0.951852	0.896016	0.683295	0.645377	0.789656	1.22356
SAUSA300_1851	-	hypothetical protein	0.708774	0.815749	1.14286	1.12831	1.04755	0.889126	1.08793	1.22359
SAUSA300_2035	kdpD	sensor histidine kinase, KdpD	1.28013	1.42554	1.50249	1.65349	1.77988	1.40272	1.71668	1.22383
SAUSA300_2211	-	hypothetical protein	2.89046	2.96587	2.50919	4.13156	2.69566	2.78851	3.41361	1.22417
SAUSA300_2573	isaB	immunodominant antigen B	0.618913	0.800213	1.2657	1.46466	0.727962	0.894942	1.09631	1.22501
SAUSA300_1754	splE	serine protease SplE	1.18736	0.981595	0.66	0.980157	1.33085	0.942984	1.1555	1.22537
SAUSA300_1717	arsR	arsenical resistance operon repressor	0.978147	1.67809	0.717647	1.58799	1.16871	1.12463	1.37835	1.22561
SAUSA300_0242	gutB	sorbitol dehydrogenase	2.48384	1.59217	2.32593	2.45676	2.77414	2.13398	2.61545	1.22562
SAUSA300_1379	-	putative lipoprotein	0.522604	0.709986	0.516432	0.516714	0.912989	0.583007	0.714851	1.22614
SAUSA300_0207	-	hypothetical protein	2.78686	2.53959	1.70749	1.99826	3.7524	2.34465	2.87533	1.22634
SAUSA300_1322	-	hypothetical protein	0.363448	0.788782	0.755556	0.738348	0.821655	0.635928	0.780002	1.22656
SAUSA300_2307	-	ABC transporter permease	0.633341	0.492866	0.82397	0.999414	0.595299	0.650059	0.797357	1.22659
SAUSA300_0098	-	hypothetical protein	1.26902	1.51992	1.21802	1.71491	1.56211	1.33565	1.63851	1.22675
SAUSA300_1858	-	hypothetical protein	1.17997	1.44533	1.04627	1.5831	1.42505	1.22386	1.50408	1.22897
SAUSA300_1309	-	IS200 family transposase	2.08715	1.6999	1.45833	2.15736	2.14067	1.74846	2.14902	1.22909
SAUSA300_0910	mgtE	magnesium transporter	1.15883	1.05704	1.26847	1.74609	1.11063	1.16145	1.42836	1.22981
SAUSA300_1407	-	phi SLT ORF 145-like protein, phage transcriptional regulator	1.60984	1.80982	2.70222	3.35421	1.67431	2.04063	2.51426	1.2321
SAUSA300_2150	lacE	PTS system, lactose-specific IIBC component	1.24857	1.08376	0.966758	1.40328	1.30743	1.09969	1.35536	1.23248
SAUSA300_0955	atl	autolysin	0.845989	0.924915	1.03333	0.904003	1.40169	0.934746	1.15285	1.23333
SAUSA300_0812	-	hypothetical protein	3.26358	2.89665	3.53659	3.58791	4.38647	3.23227	3.98719	1.23356
SAUSA300_0420	-	hypothetical protein	0.973966	0.888711	0.575701	1.00056	1.00532	0.812793	1.00294	1.23394
SAUSA300_1718	arsB	aresenical pump membrane protein	0.601237	0.569562	0.865972	0.731859	0.944309	0.678924	0.838084	1.23443
SAUSA300_2152	lacD	tagatose 1,6-diphosphate aldolase	2.04917	2.09952	1.86667	1.24212	3.71464	2.00512	2.47838	1.23603
SAUSA300_1696	dat	D-alanine aminotransferase	0.299103	0.669885	0.85098	0.800103	0.7003	0.606656	0.750202	1.23662
SAUSA300_0181	-	non-ribosomal peptide synthetase	2.3978	2.35877	2.15713	3.10916	2.59562	2.30456	2.85239	1.23771
SAUSA300_2539	-	4-aminobutyrate aminotransferase	3.6603	4.40407	3.86288	4.09921	5.74614	3.97575	4.92268	1.23818
SAUSA300_1390	-	phiSLT ORF96-like protein	0.339747	0.332311	1	0.592217	0.788417	0.557352	0.690317	1.23856
SAUSA300_0157	cap5F	capsular polysaccharide biosynthesis protein Cap5F	2.58665	2.03391	2.07407	2.55345	2.97592	2.23155	2.76469	1.23891
SAUSA300_2013	leuD	isopropylmalate isomerase small subunit	1.52608	1.53082	1.40952	1.96387	1.73001	1.48881	1.84694	1.24055
SAUSA300_1299	-	putative tellurite resistance protein	1.45591	0.799843	1.38164	1.42687	1.58224	1.21247	1.50455	1.2409
SAUSA300_2239	ureB	urease subunit beta	1.75218	0.626278	0.3	1.2275	0.989106	0.892818	1.1083	1.24136
SAUSA300_1457	malR	maltose operon transcriptional repressor	0.99987	1.01618	1.17037	1.37757	1.26147	1.06214	1.31952	1.24232
SAUSA300_1291	-	hippurate hydrolase	1.41352	1.00922	0.778644	1.75837	0.893602	1.06713	1.32599	1.24258
SAUSA300_0960	qoxD	quinol oxidase, subunit IV	0.752569	0.569676	1.24868	1.36792	0.761796	0.856974	1.06486	1.24258
SAUSA300_1855	sgtB	glycosyltransferase	0.308571	0.357873	0.348148	0.506332	0.33448	0.338198	0.420406	1.24308
SAUSA300_2522	-	hypothetical protein	1.92945	1.21881	1.25156	2.15967	1.49083	1.46661	1.82525	1.24454
SAUSA300_2147	-	alcohol dehydrogenase, zinc-containing	1.95554	1.9133	1.17306	1.81231	2.37177	1.68064	2.09204	1.24479
SAUSA300_1756	splC	serine protease SplC	1.10322	1.86925	0.975926	1.14213	2.13589	1.31613	1.63901	1.24533
SAUSA300_0559	-	putative substrate--CoA ligase	2.17107	1.66132	1.40306	2.38143	1.96585	1.74515	2.17364	1.24553
SAUSA300_0065	arcA	arginine deiminase	2.63183	2.66235	2.41971	3.85499	2.55323	2.57129	3.20411	1.24611
SAUSA300_0879	-	isopropylmalate synthase-like protein	0.68756	0.658352	0.969392	0.888107	1.03536	0.771768	0.961731	1.24614
SAUSA300_0444	gltC	LysR family regulatory protein	1.38053	1.6472	1.23927	1.79972	1.74532	1.42233	1.77252	1.24621
SAUSA300_2556	-	ABC transporter protein	1.28082	1.02424	1.13258	1.6348	1.22221	1.14588	1.42851	1.24665
SAUSA300_1896	pheA	prephenate dehydratase	1.97893	1.83231	1.63333	3.24319	1.2844	1.81486	2.2638	1.24737
SAUSA300_0226	-	3-hydroxyacyl-CoA dehydrogenase	1.78653	1.81426	1.81579	2.38779	2.11854	1.80553	2.25317	1.24793
SAUSA300_0166	cap5O	capsular polysaccharide biosynthesis protein Cap5O	1.0765	0.62744	0.9	1.04459	1.12203	0.86798	1.08331	1.24808
SAUSA300_0331	-	hypothetical protein	3.18161	2.40751	2.16566	4.04833	2.40826	2.58493	3.22829	1.24889
SAUSA300_2258	-	formate dehydrogenase, alpha subunit	1.12402	1.28266	1.23053	1.52586	1.50476	1.2124	1.51531	1.24984
SAUSA300_1300	brnQ	branched-chain amino acid transport system II carrier protein	0.798125	0.65479	0.533333	1.08859	0.568494	0.662083	0.828542	1.25142
SAUSA300_1413	-	hypothetical protein	1.45648	1.04871	1.10769	1.19982	1.81722	1.20429	1.50852	1.25262
SAUSA300_1740	-	hypothetical protein	0.715421	0.964228	0.94183	0.891039	1.29857	0.873826	1.0948	1.25289
SAUSA300_2247	-	hypothetical protein	1.09111	1.49373	1.26119	1.33892	1.87891	1.28201	1.60892	1.25499
SAUSA300_2128	-	putative drug transporter	1.29383	1.20807	1.48193	1.76538	1.57049	1.32794	1.66793	1.25603
SAUSA300_1716	-	hypothetical protein	1.57444	1.23142	1.40612	1.57299	1.95451	1.404	1.76375	1.25623
SAUSA300_1009	typA	GTP-binding protein	0.852252	1.29912	0.818605	1.36544	1.12234	0.989993	1.24389	1.25647
SAUSA300_0283	-	essC protein	1.70125	1.88488	1.21608	1.91086	2.114	1.60073	2.01243	1.25719
SAUSA300_2564	estA	tributyrin esterase	2.34295	3.02958	1.11571	2.16174	3.28021	2.16275	2.72097	1.25811
SAUSA300_0320	-	triacylglycerol lipase	1.21261	1.67388	1.26619	1.72735	1.75607	1.38422	1.74171	1.25826
SAUSA300_2628	rarD	RarD protein	1.3308	1.32138	1.64473	1.54947	2.05834	1.4323	1.8039	1.25944
SAUSA300_2540	-	fructose-1,6-bisphosphate aldolase	0.966637	1.34484	1.08475	1.68201	1.17206	1.13207	1.42703	1.26055
SAUSA300_0328	-	lipoate-protein ligase A family protein	1.30646	2.01091	2.28267	2.41563	2.29052	1.86668	2.35307	1.26057
SAUSA300_1804	-	hypothetical protein	0.366468	0.223671	0.166667	0.29707	0.339258	0.252269	0.318164	1.26121
SAUSA300_2499	crtM	squalene desaturase	1.22156	1.76096	1.0776	1.79313	1.62098	1.35338	1.70705	1.26133
SAUSA300_0237	-	inosine-uridine preferring nucleoside hydrolase	1.66308	1.09182	1.38983	1.75358	1.73185	1.38158	1.74271	1.26139
SAUSA300_0622	-	hypothetical protein	1.03973	1.48531	2.16637	2.21504	1.73037	1.56381	1.97271	1.26148
SAUSA300_1063	arcC	carbamate kinase	0.999459	0.908626	0.787879	1.18583	1.08424	0.898655	1.13503	1.26304
SAUSA300_2438	sarU	accessory regulator U	0.391539	1.16758	0.924324	0.782	1.3099	0.827814	1.04595	1.26351
SAUSA300_1765	epiC	lantibiotic epidermin biosynthesis protein EpiC	0.624478	0.729781	0.641394	0.764588	0.917431	0.665218	0.84101	1.26426
SAUSA300_1660	-	hypothetical protein	0.590603	0.88811	0.69619	0.870196	0.964122	0.724968	0.917159	1.2651
SAUSA300_2213	-	AcrB/AcrD/AcrF family protein	0.787585	0.628633	0.795322	0.961795	0.904354	0.73718	0.933075	1.26574
SAUSA300_0429	-	hypothetical protein	2.46533	2.56553	2.18182	3.70097	2.38532	2.40423	3.04315	1.26575
SAUSA300_0302	-	hypothetical protein	1.74072	2.99364	1.40247	3.12772	2.05148	2.04561	2.5896	1.26593
SAUSA300_0601	-	alpha/beta fold family hydrolase	1.08867	0.843558	1.51181	1.7716	1.13559	1.14801	1.4536	1.26619
SAUSA300_0745	-	putative acetyltransferase	0.91617	0.906302	0.990909	0.797605	1.57814	0.937794	1.18787	1.26667
SAUSA300_1692	-	hypothetical protein	0.194339	0.79011	0.525253	0.671225	0.603802	0.503234	0.637514	1.26683
SAUSA300_1875	-	exonuclease	2.1018	2.29159	2.94902	3.99034	2.21431	2.44747	3.10233	1.26756
SAUSA300_0114	-	accessory regulator	1.81946	2.59458	2.09444	2.35817	3.14381	2.16949	2.75099	1.26803
SAUSA300_2267	-	HAD superfamily hydrolase	2.09886	1.65644	2.27556	2.44662	2.66055	2.01029	2.55358	1.27026
SAUSA300_0279	-	hypothetical protein	1.04874	1.64188	1.28991	1.23958	2.13821	1.32685	1.68889	1.27286
SAUSA300_0327	-	hypothetical protein	4.70091	4.97724	3.65197	5.34037	5.98735	4.44338	5.66386	1.27467
SAUSA300_0182	-	4'-phosphopantetheinyl transferase superfamily protein	1.22903	2.04934	1.73759	1.65932	2.60346	1.67199	2.13139	1.27476
SAUSA300_0935	-	hypothetical protein	0.811829	1.22699	1.73148	1.11265	2.09289	1.25677	1.60277	1.27531
SAUSA300_1904	-	hypothetical protein	0.447307	0.514255	0.755556	0.317598	1.14342	0.572372	0.730507	1.27628
SAUSA300_0130	-	NAD-dependent epimerase/dehydratase family protein	2.15611	3.45502	2.13306	2.57624	4.01376	2.5814	3.295	1.27644
SAUSA300_2429	-	tandem lipoprotein	0.230474	0.755688	1.1	0.94745	0.827838	0.695387	0.887644	1.27647
SAUSA300_0077	-	ABC transporter ATP-binding protein	2.77029	2.11204	2.44809	3.92626	2.31708	2.44347	3.12167	1.27755
SAUSA300_0414	-	tandem lipoprotein	2.34921	1.95552	1.80148	2.58883	2.6185	2.03541	2.60367	1.27919
SAUSA300_2233	-	BioY family protein	1.23403	1.53374	1.40952	2.32711	1.23572	1.39243	1.78142	1.27936
SAUSA300_2325	-	hypothetical protein	1.69492	1.39741	2.60741	3.00808	1.86035	1.89991	2.43422	1.28123
SAUSA300_2598	cap1A	capsular polysaccharide biosynthesis protein Cap1A	0.337932	0.779024	0.623679	0.956978	0.530155	0.580212	0.743566	1.28154
SAUSA300_0125	-	pyridoxal-dependent decarboxylase	3.49099	3.11435	2.14815	3.69174	3.78918	2.91783	3.74046	1.28193
SAUSA300_0184	argB	acetylglutamate kinase	0.845167	1.61895	1.51296	1.83972	1.56154	1.32569	1.70063	1.28282
SAUSA300_0311	-	PfkB family carbohydrate kinase	0.952817	1.10429	0.924444	1.03455	1.51591	0.993852	1.27523	1.28312
SAUSA300_0690	saeS	sensor histidine kinase SaeS	0.957398	0.740798	0.672	1.06968	0.958716	0.790065	1.0142	1.28369
SAUSA300_0981	-	hypothetical protein	1.2163	1.58898	1.45594	1.3844	2.26491	1.4204	1.82466	1.2846
SAUSA300_2604	-	hypothetical protein	2.23807	1.55809	1.89524	2.12275	2.75229	1.89713	2.43752	1.28485
SAUSA300_0585	-	hypothetical protein	1.16566	1.43149	1.08571	1.63368	1.52615	1.22762	1.57991	1.28697
SAUSA300_2445	-	MerR family transcriptional regulator	3.07681	3.86588	2.59815	4.34933	3.84174	3.18028	4.09554	1.28779
SAUSA300_0391	-	hypothetical protein	2.78974	3.40856	2.22222	4.35922	2.87516	2.80684	3.61719	1.28871
SAUSA300_0190	ipdC	indole-3-pyruvate decarboxylase	1.62733	1.65443	2.12095	2.09816	2.54644	1.8009	2.3223	1.28952
SAUSA300_0097	-	hypothetical protein	2.1301	2.17003	1.90058	2.91836	2.42161	2.0669	2.66999	1.29178
SAUSA300_1055	efb	fibrinogen-binding protein	0.126576	0.439942	0.0409357	0.306026	0.217286	0.202485	0.261656	1.29223
SAUSA300_0771	-	acetyltransferase	1.67301	1.59154	1.00483	1.52485	2.15397	1.42312	1.83941	1.29251
SAUSA300_1719	arsC	arsenate reductase	1.12536	1.68712	0.681481	1.29211	1.72018	1.16465	1.50615	1.29321
SAUSA300_0078	copA	ATPase copper transport	1.31357	1.32194	1.43102	1.8619	1.64423	1.35551	1.75306	1.29328
SAUSA300_2350	-	hypothetical protein	1.36935	1.65973	0.6	1.3844	1.74476	1.20969	1.56458	1.29337
SAUSA300_2220	mobA	molybdopterin-guanine dinucleotide biosynthesis protein MobA	1.26222	0.881346	0.847826	1.3834	1.19665	0.997132	1.29002	1.29373
SAUSA300_0105	-	M20/M25/M40 family peptidase	1.55065	2.12893	1.30448	2.81598	1.48398	1.66135	2.14998	1.29412
SAUSA300_0041	-	hypothetical protein	1.02208	1.55321	0.945158	1.35392	1.68546	1.17348	1.51969	1.29503
SAUSA300_1144	gid	tRNA (uracil-5-)-methyltransferase Gid	0.755841	0.991034	0.635653	1.20717	0.85001	0.794176	1.02859	1.29517
SAUSA300_2314	-	hypothetical protein	1.52313	1.55675	1.46238	2.22625	1.69643	1.51409	1.96134	1.29539
SAUSA300_0135	-	Fe/Mn family superoxide dismutase	1.81173	1.34714	1.08333	2.08872	1.5754	1.41407	1.83206	1.2956
SAUSA300_2249	ssaA	secretory antigen precursor SsaA	0.687128	0.277334	0.687976	0.770904	0.656655	0.550813	0.713779	1.29587
SAUSA300_2530	-	TetR family transcriptional regulator	1.45028	1.86007	1.37021	1.78303	2.26186	1.56019	2.02245	1.29628
SAUSA300_0517	-	RNA methyltransferase	0.557337	0.609237	0.977778	0.919089	0.936544	0.714784	0.927817	1.29804
SAUSA300_0375	-	putative phosphoglycerate mutase family protein	4.21191	3.75283	1.89189	5.46777	3.06224	3.28554	4.265	1.29811
SAUSA300_2422	-	short chain dehydrogenase/reductase family oxidoreductase	3.15906	2.79739	3.2	3.60641	4.31885	3.05215	3.96263	1.29831
SAUSA300_0800	sek	enterotoxin K	0.679292	1.02115	0.976316	1.33583	0.981938	0.892252	1.15888	1.29883
SAUSA300_0788	-	nitroreductase family protein	2.06982	2.23873	1.75556	2.02803	3.22534	2.02137	2.62669	1.29946
SAUSA300_1143	topA	DNA topoisomerase I	0.028674	0.00546371	0.0366412	0.0267722	0.0345788	0.023593	0.0306755	1.30019
SAUSA300_1040	-	hypothetical protein	0.251947	0.164025	0.874074	0.184587	0.934155	0.430015	0.559371	1.30082
SAUSA300_0499	rrsB	16S ribosomal RNA	0.855092	0.817996	0.874074	0.852712	1.35703	0.849054	1.10487	1.3013
SAUSA300_0874	-	hypothetical protein	0.673611	0.769385	1.27869	0.549222	1.8123	0.907228	1.18076	1.30151
SAUSA300_2531	-	CocE/NonD family hydrolase	1.41574	1.28776	1.10042	1.39311	1.90843	1.26798	1.65077	1.30189
SAUSA300_1056	-	hypothetical protein	1.19102	0.744961	0.949841	1.62173	0.883028	0.961941	1.25238	1.30193
SAUSA300_2479	cidA	holin-like protein cidA	2.09729	3.31205	1.67568	3.33254	2.81893	2.36167	3.07574	1.30236
SAUSA300_0091	-	putative permease	2.10133	2.12679	2.03093	2.99769	2.45	2.08635	2.72385	1.30556
SAUSA300_2552	-	citrate transporter, permease	2.47866	1.93577	1.89818	2.72413	2.77731	2.1042	2.75072	1.30725
SAUSA300_1517	-	endonuclease IV	0.33068	0.0559177	0.223958	0.21415	0.318055	0.203519	0.266102	1.30751
SAUSA300_0982	-	hypothetical protein	0.186189	0.371067	0.748387	0.473376	0.665877	0.435214	0.569627	1.30884
SAUSA300_1715	ribD	riboflavin biosynthesis protein	2.04522	1.98935	2.11373	2.24083	3.12584	2.04943	2.68334	1.30931
SAUSA300_0774	empbp	secretory extracellular matrix and plasma binding protein	0.703887	1.37663	0.715447	1.39903	1.0426	0.931987	1.22082	1.30991
SAUSA300_1048	sdhB	succinate dehydrogenase iron-sulfur subunit	1.04655	1.50867	1.46154	1.67193	1.83597	1.33892	1.75395	1.30997
SAUSA300_1623	-	hypothetical protein	1.17616	1.08053	1.33994	1.11126	2.03013	1.19888	1.5707	1.31014
SAUSA300_2385	-	hypothetical protein	0.861317	1.41977	1.07573	1.89804	1.03649	1.11894	1.46727	1.3113
SAUSA300_0143	phnE	phosphonate ABC transporter permease	1.3477	1.58487	1.50725	2.07861	1.80328	1.47994	1.94095	1.31151
SAUSA300_1697	-	dipeptidase PepV	0.964903	0.878367	0.695272	1.25333	0.966231	0.84618	1.10978	1.31152
SAUSA300_0276	-	hypothetical protein	1.54493	1.75226	1.43011	2.2143	1.92272	1.57577	2.06851	1.3127
SAUSA300_0843	-	hypothetical protein	1.1734	0.948757	1.08718	1.19982	1.60992	1.06978	1.40487	1.31323
SAUSA300_0296	-	hypothetical protein	1.86288	2.39008	0.977778	2.39524	2.18709	1.74358	2.29116	1.31406
SAUSA300_0270	lytM	peptidoglycan hydrolase	1.97574	2.40286	2.17101	3.18078	2.56116	2.18321	2.87097	1.31503
SAUSA300_1180	-	hypothetical protein	1.49722	1.46109	1.08772	1.65157	1.90126	1.34868	1.77641	1.31715
SAUSA300_0319	-	hypothetical protein	1.76454	1.83436	2.34756	3.21643	2.00803	1.98215	2.61223	1.31787
SAUSA300_0141	deoB	phosphopentomutase	0.615752	0.672053	0.78062	0.642298	1.17813	0.689475	0.910212	1.32015
SAUSA300_0317	-	hypothetical protein	1.32845	1.08384	1.07852	1.46439	1.60837	1.1636	1.53638	1.32036
SAUSA300_0187	rocD	ornithine aminotransferase	1.01731	1.31464	0.932756	1.41587	1.46104	1.08823	1.43845	1.32182
SAUSA300_0178	-	hypothetical protein	1.90869	1.75683	1.81818	2.89466	1.93912	1.8279	2.41689	1.32222
SAUSA300_0466	-	hypothetical protein	1.62283	1.15858	2.24771	2.48174	1.95713	1.67637	2.21944	1.32395
SAUSA300_0563	ung	uracil-DNA glycosylase	1.66342	1.25256	1.26296	2.19966	1.49083	1.39298	1.84524	1.32467
SAUSA300_0185	argJ	bifunctional ornithine acetyltransferase/N-acetylglutamate synthase protein	1.69139	1.24535	1.1963	1.24833	2.40238	1.37768	1.82535	1.32495
SAUSA300_0431	-	hypothetical protein	2.91539	5.1709	2.32381	5.85404	3.34207	3.47003	4.59806	1.32508
SAUSA300_2569	arcB	ornithine carbamoyltransferase	1.61341	1.77609	1.50303	2.57283	1.75146	1.63084	2.16215	1.32578
SAUSA300_1256	msrA	methionine sulfoxide reductase A	0.717667	0.67642	1.00285	1.13829	0.982122	0.798979	1.0602	1.32695
SAUSA300_0116	sirB	iron compound ABC transporter permease SirB	1.13655	1.25739	1.21532	1.29647	1.8984	1.20308	1.59744	1.32778
SAUSA300_0962	qoxB	quinol oxidase, subunit I	0.539265	0.395408	0.562588	0.759085	0.567588	0.499087	0.663336	1.3291
SAUSA300_1208	-	hypothetical protein	1.37981	0.594906	1.05185	1.26694	1.41611	1.00886	1.34152	1.32975
SAUSA300_2561	phoB	alkaline phosphatase	2.13582	2.17002	1.48696	2.28226	2.85326	1.93093	2.56776	1.3298
SAUSA300_2360	-	multidrug resistance protein	0.915281	0.74255	1.21683	1.39784	1.15236	0.95822	1.2751	1.3307
SAUSA300_0281	-	hypothetical protein	2.61706	3.04526	2.35749	3.00154	4.11348	2.67327	3.55751	1.33077
SAUSA300_0061	arcC	carbamate kinase	1.52695	3.38204	2.62346	3.52638	3.15765	2.51082	3.34202	1.33105
SAUSA300_1401	-	phiSLT ORF387-like protein	1.7732	1.65961	1.62532	2.41657	2.07583	1.68604	2.2462	1.33223
SAUSA300_2234	-	inosine-uridine preferring nucleoside hydrolase	1.9532	1.34969	1.34256	1.9978	2.12818	1.54849	2.06299	1.33226
SAUSA300_2401	-	addiction module antitoxin	0.433099	0.241681	0.29899	0.440492	0.424833	0.32459	0.432662	1.33295
SAUSA300_0288	-	hypothetical protein	1.6231	1.94317	2.36158	2.27683	2.99137	1.97595	2.6341	1.33308
SAUSA300_0401	-	superantigen-like protein 7	1.66285	0.631391	1.61185	2.02661	1.44495	1.30203	1.73578	1.33314
SAUSA300_0941	-	putative ferrichrome ABC transporter	1.37426	1.42572	1.55269	1.92774	1.94214	1.45089	1.93494	1.33363
SAUSA300_2606	hisF	imidazole glycerol phosphate synthase subunit HisF	1.39461	1.3406	1.4214	1.57412	2.12156	1.38554	1.84784	1.33366
SAUSA300_1802	-	hypothetical protein	0.610035	0.507507	0.702439	0.507614	1.11183	0.60666	0.80972	1.33472
SAUSA300_1365	rpsA	30S ribosomal protein S1	0.897345	1.72564	1.89467	2.32883	1.69505	1.50588	2.01194	1.33605
SAUSA300_1642	-	D-serine/D-alanine/glycine transporter	0.92498	0.824387	1.33974	1.5468	1.20468	1.0297	1.37574	1.33606
SAUSA300_2378	-	hypothetical protein	1.08691	0.580963	0.781818	0.994253	1.18849	0.816564	1.09137	1.33654
SAUSA300_1119	-	hypothetical protein	0.444997	0.501205	0.514881	0.781198	0.522199	0.487028	0.651699	1.33811
SAUSA300_2323	cobI	CorA family protein	1.13277	1.88272	1.50652	1.99284	2.04178	1.50734	2.01731	1.33833
SAUSA300_2636	-	integrase/recombinase	3.06115	1.65644	1.99333	3.05261	2.94151	2.23698	2.99706	1.33978
SAUSA300_1458	-	glyoxalase family protein	1.32845	1.24617	1.48148	1.13829	2.48471	1.35203	1.8115	1.33983
SAUSA300_0186	argC	N-acetyl-gamma-glutamyl-phosphate reductase	2.46712	1.44477	1.843	3.03969	2.10071	1.9183	2.5702	1.33983
SAUSA300_0376	-	hypothetical protein	1.57905	1.48412	1.56536	1.16181	2.97659	1.54284	2.0692	1.34116
SAUSA300_2096	manA	mannose-6-phosphate isomerase	2.28788	2.30807	2.8	2.98031	3.65698	2.46532	3.31865	1.34613
SAUSA300_0322	-	Oye family NADH-dependent flavin oxidoreductase	2.06624	1.34396	2.30707	1.35818	3.77485	1.90576	2.56651	1.34672
SAUSA300_0672	-	MarR family transcriptional regulator	0.237371	0.171965	0.967003	0.850219	0.385738	0.45878	0.617978	1.347
SAUSA300_2609	hisB	imidazoleglycerol-phosphate dehydratase	5.06348	3.45579	3.58942	3.85161	7.02408	4.03623	5.43784	1.34726
SAUSA300_0590	-	hypothetical protein	2.16194	1.47638	1.69973	1.9421	2.85299	1.77935	2.39754	1.34743
SAUSA300_0369	-	hypothetical protein	1.58694	1.09431	1.5254	2.1211	1.65875	1.40222	1.88993	1.34781
SAUSA300_1389	-	phiSLT ORF636-like protein	1.04742	1.08685	1.46383	1.49175	1.74214	1.19937	1.61695	1.34816
SAUSA300_2094	-	hypothetical protein	0.664224	0.572742	0.754717	0.969082	0.821144	0.663894	0.895113	1.34828
SAUSA300_2160	-	MerR family transcriptional regulator	1.30958	0.902201	0.862745	1.2989	1.46553	1.02484	1.38221	1.34871
SAUSA300_0668	-	hypothetical protein	0.653269	1.53041	1.24444	1.53689	1.54567	1.14271	1.54128	1.3488
SAUSA300_1374	-	hypothetical protein	1.02717	0.71378	1.02692	1.15012	1.33976	0.922624	1.24494	1.34935
SAUSA300_2300	-	TetR family transcriptional regulator	1.76155	1.56302	1.35111	2.12023	2.09237	1.55856	2.1063	1.35144
SAUSA300_0734	-	putative comf operon protein 1	2.58193	1.76082	1.5925	1.72601	3.62467	1.97842	2.67534	1.35226
SAUSA300_2386	-	beta-lactamase	1.67002	2.52867	2.25932	2.97346	2.85177	2.15267	2.91261	1.35302
SAUSA300_1224	-	hypothetical protein	2.28697	2.65656	2.78616	2.70611	4.26692	2.57656	3.48652	1.35317
SAUSA300_0654	sarX	hypothetical protein	0.466608	0.737742	0.69199	0.63103	1.08012	0.632113	0.855573	1.35351
SAUSA300_2243	ureG	urease accessory protein UreG	2.35865	1.95307	1.35225	2.69026	2.42107	1.88799	2.55566	1.35364
SAUSA300_1560	-	hypothetical protein	0.78673	0.919307	0.952294	0.876365	1.52291	0.88611	1.19964	1.35383
SAUSA300_2016	rrlD	23S ribosomal RNA	0.270827	0.26616	0.231231	0.290444	0.402926	0.256073	0.346685	1.35385
SAUSA300_2520	-	transporter gate domain-containing protein	2.33382	2.25308	2.20565	2.86596	3.26609	2.26418	3.06602	1.35414
SAUSA300_0352	-	ABC transporter ATP-binding protein	1.92665	2.01116	1.04575	1.88659	2.61569	1.66119	2.25114	1.35514
SAUSA300_0079	-	putative lipoprotein	2.91571	3.7362	1.776	3.48962	4.12844	2.8093	3.80903	1.35586
SAUSA300_1659	tpx	thiol peroxidase	1.6432	1.06867	0.643011	1.46628	1.56759	1.11829	1.51693	1.35647
SAUSA300_0858	-	hypothetical protein	0.0052856	0.0648891	0.201709	0.0124241	0.233769	0.090628	0.123096	1.35826
SAUSA300_2607	hisA	1-(5-phosphoribosyl)-5-[(5-phosphoribosylamino)methylideneamino] imidazole-4-carboxamide isomerase	1.19196	1.46905	2.45079	2.44107	2.1906	1.70393	2.31583	1.35911
SAUSA300_0076	-	ABC transporter ATP-binding protein	1.18178	1.58218	1.43821	1.81349	1.99582	1.40072	1.90465	1.35976
SAUSA300_0314	-	sodium:solute symporter family protein	1.3102	2.13489	1.80791	1.92721	2.83879	1.751	2.383	1.36094
SAUSA300_0544	-	HAD superfamily hydrolase	0.456003	0.852079	0.43771	1.44628	0.139005	0.581931	0.792643	1.36209
SAUSA300_0062	arcB	ornithine carbamoyltransferase	2.16827	2.25297	2.94848	4.02735	2.66889	2.45658	3.34812	1.36292
SAUSA300_2603	lip	triacylglycerol lipase	1.34652	1.51914	0.973243	1.65924	1.8294	1.27963	1.74432	1.36314
SAUSA300_2091	deoD	purine nucleoside phosphorylase	0.641319	0.800954	0.880423	1.07969	1.03211	0.774232	1.0559	1.3638
SAUSA300_2388	panE	2-dehydropantoate 2-reductase	1.24599	0.648006	0.951111	1.29211	1.29587	0.94837	1.29399	1.36444
SAUSA300_0396	set7	superantigen-like protein	0.763924	0.751834	1.05882	0.909362	1.43391	0.858194	1.17164	1.36523
SAUSA300_0423	-	hypothetical protein	2.06138	2.33011	2	3.06521	2.75229	2.1305	2.90875	1.36529
SAUSA300_2570	arcA	arginine deiminase	2.05471	2.0847	1.80065	2.05734	3.3513	1.98002	2.70432	1.3658
SAUSA300_2317	-	putative zinc-binding dehydrogenase	1.29016	1.23234	0.891542	1.95642	1.15449	1.13801	1.55545	1.36682
SAUSA300_0039	-	hypothetical protein	1.24281	1.32906	2.1913	2.51165	1.83237	1.58772	2.17201	1.368
SAUSA300_2487	feoB	ferrous iron transport protein B	1.12217	1.19553	1.4497	1.48216	1.96176	1.2558	1.72196	1.3712
SAUSA300_0197	-	hypothetical protein	1.02794	1.9833	1.36296	1.94924	2.05199	1.45807	2.00061	1.3721
SAUSA300_2157	-	NAD-dependent deacetylase	2.21942	3.8865	2.95822	3.28565	5.01032	3.02138	4.14798	1.37288
SAUSA300_0163	cap5L	capsular polysaccharide biosynthesis protein Cap5L	1.74777	1.74274	1.8696	2.2759	2.63131	1.7867	2.45361	1.37326
SAUSA300_2451	-	drug transporter	1.75432	1.70389	1.50694	2.40468	2.14351	1.65505	2.27409	1.37403
SAUSA300_0751	-	Arg tRNA	4.81906	4.64213	5.55556	6.7282	7.02982	5.00558	6.87901	1.37427
SAUSA300_0550	-	glycosyl transferase, group 1 family protein	1.20291	1.35227	1.63868	2.09034	1.75301	1.39795	1.92168	1.37464
SAUSA300_2400	-	glutamyl-aminopeptidase	1.78563	1.51154	1.54444	1.79972	2.63761	1.61387	2.21867	1.37475
SAUSA300_2261	-	hypothetical protein	0.664673	0.793937	0.826144	0.945556	1.14848	0.761585	1.04702	1.37479
SAUSA300_2480	-	LysR family transcriptional regulator	1.87549	1.38926	0.918519	2.02243	1.81492	1.39442	1.91867	1.37596
SAUSA300_2085	-	hypothetical protein	0.74258	1.17408	1.53918	1.63214	1.53911	1.15195	1.58562	1.37648
SAUSA300_0354	ltrA	hypothetical protein	1.00824	1.60334	1.77426	2.19585	1.83373	1.46195	2.01479	1.37816
SAUSA300_0535	-	2-amino-3-ketobutyrate coenzyme A ligase	0.459372	0.770892	0.575281	0.566205	1.09525	0.601848	0.830726	1.38029
SAUSA300_0315	nanA	N-acetylneuraminate lyase	1.11127	0.920245	1.24841	1.31518	1.70482	1.09331	1.51	1.38113
SAUSA300_0685	fruA	fructose specific permease	1.05136	0.967142	0.921136	1.31674	1.38994	0.979878	1.35334	1.38113
SAUSA300_2228	modC	molybdenum ABC transporter ATP-binding protein ModC	1.5302	2.46922	1.48463	3.43351	1.6177	1.82802	2.52561	1.38161
SAUSA300_2497	-	aminotransferase, class I	1.87699	2.66819	2.01491	4.03171	2.01196	2.1867	3.02183	1.38192
SAUSA300_0634	fhuB	ferrichrome transport permease fhuB	1.00829	1.22477	1.51981	2.27223	1.18605	1.25095	1.72914	1.38226
SAUSA300_0588	-	hypothetical protein	0.927793	1.12627	0.907463	1.34308	1.38642	0.987176	1.36475	1.38248
SAUSA300_0096	-	hypothetical protein	1.35462	1.95978	1.27266	1.90447	2.32361	1.52902	2.11404	1.38261
SAUSA300_0799	int	integrase	1.16547	0.836185	0.683761	1.32672	1.1512	0.89514	1.23896	1.3841
SAUSA300_0138	deoD	purine nucleoside phosphorylase	2.24767	4.95058	4.34568	5.42634	5.23955	3.84798	5.33295	1.38591
SAUSA300_1424	-	hypothetical protein	1.13376	1.04167	1.02	1.18713	1.76606	1.06514	1.47659	1.38628
SAUSA300_2418	-	hypothetical protein	0.278123	0.821648	0.257143	0.613092	0.641997	0.452305	0.627545	1.38744
SAUSA300_0964	-	hypothetical protein	1.26526	0.881461	0.514943	1.1123	1.35242	0.887222	1.23236	1.38901
SAUSA300_2634	-	ABC transporter permease	1.04374	1.50559	0.707595	1.7086	1.31082	1.08564	1.50971	1.39062
SAUSA300_2357	-	ABC transporter ATP-binding protein	0.952609	0.854016	0.696465	1.36762	0.953268	0.834363	1.16045	1.39082
SAUSA300_2627	-	2-oxoglutarate/malate translocator	1.07534	1.70209	1.18159	1.20075	2.47081	1.31968	1.83578	1.39108
SAUSA300_0094	-	hypothetical protein	1.33795	1.57619	0.737945	1.31518	2.07396	1.21736	1.69457	1.392
SAUSA300_2455	-	putative fructose-1,6-bisphosphatase	1.20973	0.714306	0.938967	1.62196	1.03635	0.954335	1.32916	1.39276
SAUSA300_2565	clfB	clumping factor B	0.827141	1.20302	1.1204	1.39118	1.53488	1.05019	1.46303	1.39311
SAUSA300_0042	-	hypothetical protein	1.6089	1.76613	1.18322	1.83006	2.40585	1.51942	2.11795	1.39393
SAUSA300_2393	opuCa	glycine betaine/carnitine/choline ABC transporter ATP-binding protein	1.1578	0.876424	1.36459	2.25916	0.899788	1.13294	1.57948	1.39414
SAUSA300_1693	-	hypothetical protein	2.25252	1.58266	1.82912	2.55558	2.72362	1.8881	2.6396	1.39802
SAUSA300_1859	-	hypothetical protein	1.90662	1.41975	0.706306	2.41335	1.34825	1.34423	1.8808	1.39917
SAUSA300_0351	-	hypothetical protein	2.03991	1.74463	1.62917	2.43713	2.61522	1.80457	2.52617	1.39987
SAUSA300_2449	-	putative transporter	2.37025	1.73622	1.4495	2.94243	2.24362	1.85199	2.59302	1.40013
SAUSA300_0465	-	hypothetical protein	1.36231	1.33369	1.64638	3.00154	1.0533	1.44746	2.02742	1.40068
SAUSA300_0464	-	hypothetical protein	1.29239	1.1465	0.872813	1.47277	1.62258	1.1039	1.54768	1.40201
SAUSA300_2370	-	putative 8-amino-7-oxononanoate synthase	2.79927	2.71928	2.97297	4.28042	3.65939	2.83051	3.96991	1.40254
SAUSA300_2453	-	ABC transporter ATP-binding protein	2.07238	1.72495	2.24	3.21089	2.43578	2.01244	2.82334	1.40294
SAUSA300_1844	-	bacterioferritin comigratory protein	2.96816	1.51408	1.52707	3.0374	2.58395	2.0031	2.81068	1.40316
SAUSA300_0029	-	hypothetical protein	3.78902	3.04557	4.05714	4.64104	5.54964	3.63058	5.09534	1.40345
SAUSA300_0035	-	hypothetical protein	1.13605	0.58623	0.977778	1.02446	1.50229	0.90002	1.26338	1.40372
SAUSA300_1744	-	hypothetical protein	0.670904	1.05232	0.944444	1.29692	1.20293	0.889222	1.24992	1.40564
SAUSA300_0031	-	hypothetical protein	1.37426	1.81009	1.66486	1.98182	2.56633	1.6164	2.27407	1.40687
SAUSA300_2495	-	copper chaperone copZ	2.31791	4.23313	0.413333	0.599908	5.93463	2.32146	3.26727	1.40742
SAUSA300_0121	-	putative drug transporter	1.67306	1.76116	2.02963	2.49829	2.63036	1.82128	2.56433	1.40798
SAUSA300_0332	-	PTS system, IIA component	2.82868	4.27257	2.55556	5.07779	3.99943	3.21893	4.53861	1.40997
SAUSA300_1724	-	hypothetical protein	1.24126	1.57827	1.53548	1.98505	2.10861	1.45167	2.04683	1.40998
SAUSA300_0038	ccrA	cassette chromosome recombinase A	3.09063	4.41032	3.10098	5.94417	4.02973	3.53398	4.98695	1.41114
SAUSA300_0134	-	polysaccharide extrusion protein	2.02583	2.92591	2.12587	3.42906	3.23346	2.3592	3.33126	1.41203
SAUSA300_2251	-	dehydrogenase family protein	1.07259	1.1846	1.13279	1.57912	1.61529	1.12999	1.59721	1.41347
SAUSA300_0615	-	putative monovalent cation/H+ antiporter subunit F	2.38204	2.3773	1.66667	2.55345	3.50487	2.142	3.02916	1.41417
SAUSA300_0416	-	tandem lipoprotein	1.20768	1.66581	1.02222	1.96194	1.71497	1.29857	1.83845	1.41575
SAUSA300_1542	hrcA	heat-inducible transcription repressor HrcA	0.476948	0.394563	0.406275	0.543446	0.665138	0.425928	0.604292	1.41876
SAUSA300_0195	-	transcriptional regulator	1.92028	1.69168	1.7877	2.18208	2.93046	1.79989	2.55627	1.42024
SAUSA300_1478	-	putative lipoprotein	1.64441	1.46558	1.17265	2.41501	1.64373	1.42754	2.02937	1.42158
SAUSA300_0440	-	MutT/nudix family protein	1.35593	3.13054	2.17778	3.78403	2.53345	2.22142	3.15874	1.42195
SAUSA300_0786	-	OsmC/Ohr family protein	0.986645	0.94974	1.18462	1.59739	1.36291	1.04033	1.48015	1.42277
SAUSA300_1057	-	hypothetical protein	0.560481	1.58787	1.20261	1.78344	1.39638	1.11699	1.58991	1.42339
SAUSA300_1739	-	hypothetical protein	1.31097	0.785707	1.24444	1.2071	1.96463	1.11371	1.58587	1.42395
SAUSA300_2575	-	BglG family transcriptional antiterminator	1.29125	1.82951	1.19374	1.8533	2.24374	1.43816	2.04852	1.4244
SAUSA300_0942	-	hypothetical protein	1.45178	1.88473	0.953846	1.85119	2.22301	1.43012	2.0371	1.42443
SAUSA300_0519	-	hypothetical protein	1.94686	2.16215	1.74722	2.96108	2.60417	1.95208	2.78262	1.42547
SAUSA300_2090	deoC	deoxyribose-phosphate aldolase	1.32539	0.886162	1.19259	1.23058	2.0107	1.13472	1.62064	1.42824
SAUSA300_0313	-	putative nucleoside permease NupC	0.986846	1.02834	1.05651	1.61865	1.30652	1.0239	1.46259	1.42845
SAUSA300_1971	-	phi77 ORF017-like protein	0.438168	0.52903	0.566828	0.597901	0.863831	0.511342	0.730866	1.42931
SAUSA300_1414	-	phiSLT ORF 78B-like protein	0.274851	0.547765	0.653968	0.646054	0.761796	0.492195	0.703925	1.43018
SAUSA300_2219	moaA	molybdenum cofactor biosynthesis protein A	0.731833	0.551901	0.802142	1.1406	0.848693	0.695292	0.994648	1.43055
SAUSA300_0218	-	sensor histidine kinase family protein	1.36392	1.81243	1.32899	2.05006	2.25047	1.50178	2.15026	1.43181
SAUSA300_1968	-	putative phage transcriptional regulator	0.954691	1.16193	1.09495	1.2166	1.8505	1.07052	1.53355	1.43252
SAUSA300_0196	hsdR	type I restriction-modification enzyme, R subunit	0.853741	1.4635	1.18112	1.67333	1.66843	1.16612	1.67088	1.43285
SAUSA300_0233	-	hypothetical protein	0.839019	0.41707	0.877193	1.04194	0.995896	0.711094	1.01892	1.43289
SAUSA300_2396	pnbA	para-nitrobenzyl esterase	0.867586	1.17484	0.809877	1.52774	1.19805	0.950766	1.36289	1.43347
SAUSA300_0518	-	hypothetical protein	2.62283	3.50663	3.44729	4.70815	4.44748	3.19225	4.57782	1.43404
SAUSA300_0712	-	amino acid/peptide transporter (peptide:H+ symporter)	1.59106	1.54857	1.08855	1.66533	2.37762	1.40939	2.02148	1.43429
SAUSA300_1513	-	Fe/Mn family superoxide dismutase	0.635073	0.142917	0.40202	0.241222	0.887458	0.393337	0.56434	1.43475
SAUSA300_1871	-	hypothetical protein	0.910281	0.931931	1.12254	1.28156	1.55472	0.98825	1.41814	1.435
SAUSA300_0126	-	hypothetical protein	5.02491	5.16777	4.43991	8.766	5.23661	4.87753	7.00131	1.43542
SAUSA300_0113	-	immunoglobulin G binding protein A	1.3225	1.24558	1.68889	1.70803	2.36804	1.41899	2.03804	1.43626
SAUSA300_0183	-	hypothetical protein	1.96659	2.4476	1.04691	2.53807	2.69177	1.82037	2.61492	1.43648
SAUSA300_0805	-	pathogenicity island protein	2.84013	5.45501	4.18889	7.54499	4.41227	4.16134	5.97863	1.43671
SAUSA300_0920	-	hypothetical protein	0.749104	0.727776	0.522876	0.27688	1.63923	0.666585	0.958057	1.43726
SAUSA300_0676	-	anion transporter family protein	1.38054	1.36676	1.67097	2.2664	1.96804	1.47276	2.11722	1.43759
SAUSA300_2285	galM	aldose 1-epimerase	2.41869	2.46149	3.49393	4.07445	3.9526	2.79137	4.01352	1.43783
SAUSA300_2597	cap1B	capsular polysaccharide biosynthesis protein Cap1B	0.392644	0.308835	0.370068	0.627219	0.400206	0.357183	0.513713	1.43824
SAUSA300_2069	-	hypothetical protein	1.48305	1.53587	1.56667	1.56322	2.83711	1.52853	2.20016	1.4394
SAUSA300_2596	cap1C	capsular polysaccharide biosynthesis protein Cap1C	1.78735	1.8624	1.76508	1.51872	3.6902	1.80494	2.60446	1.44296
SAUSA300_2297	-	hypothetical protein	1.07866	1.11606	1.15723	1.48279	1.74398	1.11732	1.61339	1.44398
SAUSA300_0239	-	PTS system, fructose-specific enzyme II, BC component	2.5873	4.19616	4.60684	5.04774	5.92802	3.79677	5.48788	1.44541
SAUSA300_0010	-	hypothetical protein	1.01445	1.03365	1.0101	1.3844	1.5638	1.0194	1.4741	1.44605
SAUSA300_0684	fruB	fructose 1-phosphate kinase	2.1898	1.90083	2.05792	3.32862	2.60565	2.04952	2.96714	1.44772
SAUSA300_0909	-	RluA family pseudouridine synthase	1.11332	0.868474	1.81941	1.85054	1.82035	1.26707	1.83544	1.44858
SAUSA300_1906	-	hypothetical protein	1.52012	1.52567	0.638596	1.72322	1.83788	1.22813	1.78055	1.44981
SAUSA300_1711	putA	proline dehydrogenase	0.676557	0.500105	0.474644	1.15958	0.436662	0.550435	0.798123	1.44999
SAUSA300_0963	qoxA	quinol oxidase, subunit II	0.226348	0.230964	0.245229	0.40392	0.275229	0.23418	0.339575	1.45006
SAUSA300_2254	-	glycerate dehydrogenase-like protein	0.934236	1.69576	0.821283	1.4585	1.87928	1.15043	1.66889	1.45067
SAUSA300_2434	-	transporter protein	1.31132	1.69955	1.28288	2.31149	1.84106	1.43125	2.07628	1.45067
SAUSA300_0193	murQ	N-acetylmuramic acid-6-phosphate etherase	1.25057	2.28868	2.25185	2.36733	3.23777	1.93037	2.80255	1.45182
SAUSA300_2304	-	hypothetical protein	2.10524	2.63836	1.81466	3.10607	3.24517	2.18609	3.17562	1.45265
SAUSA300_1346	-	DnaQ family exonuclease/DinG family helicase	1.28489	1.20988	1.19048	1.65881	1.91345	1.22841	1.78613	1.45401
SAUSA300_2280	fosB	fosfomycin resistance protein FosB	0.864775	0.35912	0.845528	0.999471	1.00694	0.689808	1.0032	1.45432
SAUSA300_1651	-	CBS domain-containing protein	0.76093	0.649474	1.13251	1.39017	1.07671	0.847638	1.23344	1.45515
SAUSA300_2541	mqo	malate:quinone oxidoreductase	1.02592	0.894683	1.10394	1.34595	1.58878	1.00818	1.46736	1.45546
SAUSA300_2133	-	transporter gate domain-containing protein	1.32845	0.786043	1.184	1.45362	1.74885	1.0995	1.60124	1.45634
SAUSA300_1780	-	hypothetical protein	1.49641	1.43149	1.39654	1.79972	2.40189	1.44148	2.1008	1.45739
SAUSA300_2339	-	hypothetical protein	0.81206	0.721943	0.612795	1.66548	0.421358	0.715599	1.04342	1.4581
SAUSA300_0592	-	hypothetical protein	1.11074	1.13555	0.904926	0.973363	2.09141	1.0504	1.53239	1.45886
SAUSA300_1432	-	phiSLT ORF78-like protein	1.49376	0.480128	0.527536	1.6994	0.735441	0.833807	1.21742	1.46008
SAUSA300_2532	panD	aspartate alpha-decarboxylase	1.03642	1.44245	0.825397	0.616389	2.60075	1.10142	1.60857	1.46045
SAUSA300_0887	oppB	oligopeptide ABC transporter permease	1.4851	1.15315	1.02195	1.55532	2.009	1.22007	1.78216	1.46071
SAUSA300_2613	hisZ	ATP phosphoribosyltransferase regulatory subunit	1.85047	3.01849	3.2338	3.27642	4.61583	2.70092	3.94612	1.46103
SAUSA300_2047	thiE	thiamine-phosphate pyrophosphorylase	2.29226	1.98364	2.61333	3.13982	3.57339	2.29641	3.35661	1.46168
SAUSA300_2611	hisD	histidinol dehydrogenase	1.38284	1.33854	1.10303	1.67387	2.05836	1.2748	1.86611	1.46384
SAUSA300_0273	-	hypothetical protein	2.78683	4.59533	3.61538	5.76834	4.96538	3.66585	5.36686	1.46402
SAUSA300_0815	ear	Ear protein	0.415629	0.759389	0.690515	0.864407	0.95659	0.621844	0.910499	1.46419
SAUSA300_2340	narI	respiratory nitrate reductase, gamma subunit	1.39399	1.28362	1.62462	1.66128	2.54058	1.43408	2.10093	1.46501
SAUSA300_1330	ilvA	threonine dehydratase	0.547226	0.610733	0.72973	0.802579	1.04141	0.62923	0.921994	1.46527
SAUSA300_2231	fdhD	formate dehydrogenase accessory protein	1.31429	1.60718	0.664242	1.74309	1.76866	1.19524	1.75587	1.46906
SAUSA300_1732	-	putative transposase	1.57201	1.19146	1.66179	2.22292	2.11457	1.47509	2.16874	1.47025
SAUSA300_2380	-	hypothetical protein	4.53225	4.31194	3.8439	4.25732	8.18416	4.22936	6.22074	1.47085
SAUSA300_0174	-	hypothetical protein	0.977248	0.805967	0.25098	0.617552	1.37727	0.678065	0.997412	1.47097
SAUSA300_0613	-	putative monovalent cation/H+ antiporter subunit D	1.44346	1.84414	1.55175	1.96536	2.78301	1.61312	2.37418	1.4718
SAUSA300_0586	-	hypothetical protein	1.28186	1.07622	0.885122	1.61553	1.57586	1.08107	1.5957	1.47604
SAUSA300_0176	-	ABC transporter permease	0.920992	0.979442	0.986355	1.13667	1.70409	0.962263	1.42038	1.47608
SAUSA300_2521	-	hypothetical protein	1.34699	1.49114	1.32751	2.06067	2.03896	1.38855	2.04982	1.47623
SAUSA300_0656	-	hypothetical protein	0.667918	1.35893	0.682437	1.37994	1.28736	0.903095	1.33365	1.47676
SAUSA300_2566	arcR	Crp/FNR family transcriptional regulator	1.16048	2.74369	1.7291	2.55126	3.00349	1.87776	2.77738	1.47909
SAUSA300_0162	cap5K	capsular polysaccharide biosynthesis protein Cap5K	1.07634	1.28545	1.20342	1.77504	1.74424	1.1884	1.75964	1.48068
SAUSA300_0358	-	bifunctional homocysteine S-methyltransferase/5,10-methylenetetrahydrofolate reductase protein	1.744	1.96283	1.7097	2.02167	3.3266	1.80551	2.67413	1.4811
SAUSA300_1639	phoP	alkaline phosphatase synthesis transcriptional regulatory protein	1.94686	3.23232	2.11034	4.19378	3.00538	2.42984	3.59958	1.48141
SAUSA300_0210	-	maltose ABC transporter permease	1.59097	1.36144	1.30427	1.7518	2.45622	1.41889	2.10401	1.48285
SAUSA300_0298	-	hypothetical protein	1.97083	2.65373	1.43256	3.66223	2.32825	2.01904	2.99524	1.4835
SAUSA300_2514	-	hypothetical protein	1.61053	2.20375	2.52632	3.80832	2.46258	2.11353	3.13545	1.48351
SAUSA300_0538	-	NAD-dependent epimerase/dehydratase family protein	0.926154	0.865188	0.454701	0.935359	1.29014	0.748681	1.11275	1.48628
SAUSA300_2224	moeA	molybdopterin biosynthesis protein A	1.11858	1.82979	2.09819	2.66095	2.34692	1.68219	2.50393	1.4885
SAUSA300_0023	-	hypothetical protein	0.456532	0.564972	0.448211	0.595997	0.862521	0.489905	0.729259	1.48857
SAUSA300_0403	-	superantigen-like protein	1.92246	1.64437	1.05574	2.20597	2.38382	1.54086	2.29489	1.48936
SAUSA300_2513	-	hypothetical protein	2.26462	2.70745	2.82347	3.88998	3.85547	2.59851	3.87272	1.49036
SAUSA300_0110	-	GntR family transcriptional regulator	1.95831	1.65704	1.88497	2.58049	2.88552	1.83344	2.733	1.49064
SAUSA300_2616	-	cobalt transport family protein	1.07929	0.891566	0.7729	0.926874	1.7999	0.914586	1.36339	1.49071
SAUSA300_0104	-	AraC family transcriptional regulator	1.18977	1.83629	1.3417	2.1474	2.19382	1.45592	2.17061	1.49089
SAUSA300_0490	hslO	Hsp33-like chaperonin	0.95659	0.990417	1.02484	0.838785	2.11706	0.990614	1.47792	1.49193
SAUSA300_2126	-	EmrB/QacA family drug resistance transporter	2.17171	2.07055	1.74085	3.73204	2.22089	1.99437	2.97647	1.49243
SAUSA300_2468	-	acetyltransferase	2.53092	1.80282	2.86316	3.39179	3.77233	2.39897	3.58206	1.49317
SAUSA300_1986	-	hypothetical protein	0.933503	0.82905	1.01502	2.13273	0.641582	0.925856	1.38715	1.49824
SAUSA300_2612	hisG	ATP phosphoribosyltransferase catalytic subunit	0.940983	1.12474	1.1412	1.59591	1.61148	1.06898	1.60369	1.50021
SAUSA300_1196	hfq	RNA chaperone, host factor-1 protein	2.4344	2.3773	1.20635	3.27642	2.7441	2.00602	3.01026	1.50062
SAUSA300_2617	-	putative cobalt ABC transporter ATP-binding protein	1.93073	1.40881	1.68388	3.00279	2.02546	1.67447	2.51412	1.50144
SAUSA300_2485	-	methylated DNA-protein cysteine methyltransferase	0.782909	0.883064	1.4303	1.95285	1.14679	1.03209	1.54982	1.50163
SAUSA300_1731	pckA	phosphoenolpyruvate carboxykinase	0.42477	0.395055	0.582626	0.731006	0.675563	0.467484	0.703285	1.5044
SAUSA300_1007	-	inositol monophosphatase family protein	0.618415	0.534071	0.485714	0.761421	0.887738	0.546067	0.824579	1.51003
SAUSA300_0198	-	hypothetical protein	1.34994	1.16135	1.06447	1.98659	1.614	1.19192	1.80029	1.51041
SAUSA300_2426	-	hypothetical protein	1.51367	2.38063	2.52174	3.43091	3.03151	2.13868	3.23121	1.51084
SAUSA300_1022	-	hypothetical protein	0.340292	0.339614	0.736508	0.444162	0.982962	0.472138	0.713562	1.51134
SAUSA300_2272	-	hypothetical protein	0.74102	0.696951	2.07059	1.71693	1.82137	1.16952	1.76915	1.51272
SAUSA300_2511	-	hypothetical protein	0.889994	2.1728	2.51111	2.95339	2.67243	1.85797	2.81291	1.51397
SAUSA300_0118	-	pyridoxal-phosphate dependent enzyme superfamily protein	1.28836	0.922071	1.76349	1.59866	2.4144	1.32464	2.00653	1.51477
SAUSA300_0567	-	hypothetical protein	2.44503	3.1135	2.01111	5.39455	2.25487	2.52321	3.82471	1.51581
SAUSA300_2281	hutG	formimidoylglutamase	1.4098	1.33982	1.26437	1.87213	2.18483	1.338	2.02848	1.51606
SAUSA300_0123	-	IucC family siderophore biosynthesis protein	1.98747	2.04886	2.06061	2.1633	4.00334	2.03231	3.08332	1.51715
SAUSA300_0099	plc	1-phosphatidylinositol phosphodiesterase	1.40905	1.293	1.92461	1.53715	3.14278	1.54222	2.33997	1.51727
SAUSA300_2246	-	hypothetical protein	2.14668	1.6501	2.35172	3.86678	2.36674	2.0495	3.11676	1.52074
SAUSA300_2469	sdaAA	L-serine dehydratase, iron-sulfur-dependent, alpha subunit	0.181325	0.596455	0.22037	0.651823	0.360761	0.332717	0.506292	1.52169
SAUSA300_2577	manA	mannose-6-phosphate isomerase	2.42276	2.89707	2.01667	4.14295	3.31135	2.4455	3.72715	1.52409
SAUSA300_1230	-	hypothetical protein	0.666972	0.822086	0.789333	0.664513	1.65138	0.759464	1.15794	1.52469
SAUSA300_0725	-	hypothetical protein	2.25034	1.38676	0.366667	1.69012	2.38675	1.33459	2.03844	1.52739
SAUSA300_2507	-	hypothetical protein	1.09024	2.02093	1.8719	2.74709	2.33743	1.66102	2.54226	1.53054
SAUSA300_0064	arcD	arginine/oirnithine antiporter	1.84188	2.08759	1.76768	2.81285	3.00424	1.89905	2.90855	1.53158
SAUSA300_1386	-	phiETA ORF59-like protein	2.60385	3.10785	2.94737	3.7646	5.07907	2.88636	4.42184	1.53198
SAUSA300_0360	-	Cys/Met metabolism PLP-dependent enzyme	1.88607	1.49114	1.35199	2.04185	2.79618	1.5764	2.41902	1.53452
SAUSA300_0107	-	Na/Pi cotransporter family protein	0.509523	0.261256	0.291525	0.468116	0.619558	0.354101	0.543837	1.53582
SAUSA300_2590	-	hypothetical protein	0.56587	0.613497	0.43573	0.760064	0.893821	0.538366	0.826942	1.53602
SAUSA300_0407	-	superantigen-like protein	1.72792	1.01648	1.58039	1.90559	2.52631	1.4416	2.21595	1.53715
SAUSA300_0030	-	putative glycerophosphoryl diester phosphodiesterase	1.09327	2.02673	1.28571	1.91262	2.60894	1.46857	2.26078	1.53944
SAUSA300_1838	rrlC	23S ribosomal RNA	0.258756	0.213308	0.258559	0.332381	0.418423	0.243541	0.375402	1.54143
SAUSA300_2605	hisIE	bifunctional phosphoribosyl-AMP cyclohydrolase/phosphoribosyl-ATP pyrophosphatase protein	0.893266	0.268405	0.482222	1.11675	0.576261	0.547964	0.846506	1.54482
SAUSA300_0108	-	myosin-cross-reactive antigen	1.3447	1.17752	1.27957	2.13689	1.77937	1.26726	1.95813	1.54517
SAUSA300_0359	-	trans-sulfuration enzyme family protein	1.63556	1.15211	1.43944	1.98236	2.37434	1.40903	2.17835	1.54599
SAUSA300_0199	-	hypothetical protein	1.22816	0.898137	1.58559	1.60453	2.22462	1.2373	1.91458	1.54739
SAUSA300_2306	-	ABC transporter ATP-binding protein	1.80689	2.1089	2.11852	2.64062	3.59964	2.01144	3.12013	1.5512
SAUSA300_2602	icaC	intercellular adhesion protein C	1.52397	1.66426	1.19783	2.35311	2.18729	1.46202	2.2702	1.55278
SAUSA300_2417	-	putative transporter	0.88754	0.804016	1.05417	1.51707	1.32597	0.915241	1.42152	1.55317
SAUSA300_2363	-	cation efflux family protein	0.70087	0.419223	0.662857	0.939416	0.906782	0.594317	0.923099	1.55321
SAUSA300_0158	cap5G	capsular polysaccharide biosynthesis protein Cap5G	0.767006	0.922802	0.816667	1.55745	1.03856	0.835492	1.29801	1.55358
SAUSA300_2381	-	hypothetical protein	1.84952	1.07042	1.50463	3.29757	1.29014	1.47486	2.29385	1.55531
SAUSA300_2287	-	hypothetical protein	1.19692	1.33937	1.62332	2.31876	2.00291	1.38654	2.16083	1.55844
SAUSA300_0086	-	hypothetical protein	1.71137	2.25147	1.52233	2.61043	3.09271	1.82839	2.85157	1.55961
SAUSA300_2610	hisC	histidinol-phosphate aminotransferase hisC	1.43483	1.44629	1.31228	2.04442	2.31659	1.3978	2.18051	1.55995
SAUSA300_0395	-	superantigen-like protein	1.18686	1.7243	0.950707	2.05563	1.96518	1.28729	2.0104	1.56174
SAUSA300_2315	-	hypothetical protein	0.544705	0.459193	0.840404	0.716533	1.20413	0.614767	0.960331	1.5621
SAUSA300_2048	thiM	hydroxyethylthiazole kinase	1.59512	1.39351	1.31429	2.38513	2.09699	1.43431	2.24106	1.56247
SAUSA300_0034	-	IS1272, transposase	1.90222	2.34177	1.40734	2.64562	3.24308	1.88378	2.94435	1.563
SAUSA300_0450	treR	trehalose operon repressor	1.36117	1.32924	1.40952	2.78529	1.49083	1.36664	2.13806	1.56446
SAUSA300_0566	-	amino acid permease	1.60898	1.22002	0.807346	2.00147	1.79221	1.21212	1.89684	1.5649
SAUSA300_1758	splA	serine protease SplA	0.437013	0.449898	0.28	0.473466	0.745413	0.38897	0.609439	1.5668
SAUSA300_0106	-	putative drug transporter	1.57776	1.5636	1.62832	2.81168	2.17053	1.58989	2.49111	1.56684
SAUSA300_2547	-	hypothetical protein	1.13376	0.42817	1.12857	0.912222	1.90039	0.896834	1.40631	1.56808
SAUSA300_2244	ureD	urease accessory protein UreD	0.845494	1.01227	0.874286	1.85642	1.00262	0.910683	1.42952	1.56972
SAUSA300_2076	-	aldehyde dehydrogenase family protein	1.25742	1.15382	1.0844	1.10244	2.5566	1.16522	1.82952	1.57011
SAUSA300_2523	-	hypothetical protein	1.73031	0.697156	1.35758	1.79133	2.17108	1.26168	1.98121	1.57029
SAUSA300_0037	ccrB	cassette chromosome recombinase B	2.47849	2.18593	2.03303	3.17608	3.84016	2.23249	3.50812	1.5714
SAUSA300_2456	-	hypothetical protein	1.01041	0.915863	0.965079	1.30892	1.72018	0.963783	1.51455	1.57147
SAUSA300_0568	-	hypothetical protein	1.49519	2.51534	1.28533	1.72773	3.82225	1.76529	2.77499	1.57198
SAUSA300_0589	-	aldo/keto reductase family protein	1.182	1.18981	0.979798	1.28232	2.23103	1.1172	1.75667	1.57238
SAUSA300_2458	-	glyoxylase family protein	1.29766	1.04973	1.04918	1.38213	2.18454	1.13219	1.78334	1.57512
SAUSA300_2095	-	hypothetical protein	3.02336	1.56163	3.25253	4.17838	4.08674	2.61251	4.13256	1.58184
SAUSA300_2164	-	hypothetical protein	0.400151	0.0563876	0.151634	0.444502	0.197315	0.202724	0.320908	1.58298
SAUSA300_0417	-	tandem lipoprotein	1.00779	0.674396	0.94183	1.51741	1.25219	0.874671	1.3848	1.58323
SAUSA300_2437	sarT	accessory regulator T	1.00124	1.43819	1	1.69974	1.93794	1.14648	1.81884	1.58646
SAUSA300_0219	-	putative iron compound A C transporter, iron compound-binding protein	0.811465	0.741309	1.80952	1.28156	2.27883	1.12077	1.7802	1.58838
SAUSA300_1698	-	hypothetical protein	0.112664	0.259769	0.144144	0.389129	0.158071	0.172192	0.2736	1.58892
SAUSA300_2025	rsbU	sigma-B regulation protein	0.300851	0.345437	0.446847	0.707168	0.452517	0.364378	0.579842	1.59132
SAUSA300_2367	hlgB	gamma-hemolysin component B	0.905132	1.53282	1.85167	2.69847	1.85282	1.42987	2.27565	1.5915
SAUSA300_0133	-	hypothetical protein	1.48807	1.42048	1.82154	2.04199	2.97768	1.5767	2.50984	1.59183
SAUSA300_1861	-	hypothetical protein	0.81167	1.38037	1.75	3.0976	1.08945	1.31401	2.09352	1.59323
SAUSA300_2424	-	putative tandem lipoprotein	1.69139	1.11688	1.01744	2.43655	1.6302	1.27524	2.03338	1.59451
SAUSA300_1147	hslU	ATP-dependent protease ATP-binding subunit HslU	0.299557	0.299855	0.346067	0.388877	0.618493	0.31516	0.503685	1.59819
SAUSA300_2595	-	acetyltransferase	1.50514	2.90827	1.31048	3.10897	2.9923	1.90796	3.05064	1.5989
SAUSA300_2576	-	phosphotransferase system, fructose-specific IIABC component	1.14252	1.17286	1.47549	2.11427	1.93521	1.26362	2.02474	1.60233
SAUSA300_2345	nirD	nitrite reductase [NAD(P)H], small subunit	8.52038	6.54397	6.37778	16.1944	6.72018	7.14738	11.4573	1.60301
SAUSA300_0297	-	putative lipoprotein	0.979793	1.20285	1.27315	2.41758	1.27899	1.15193	1.84828	1.60451
SAUSA300_2490	-	TetR family regulatory protein	0.990991	1.13327	0.663704	1.33518	1.65138	0.92932	1.49328	1.60685
SAUSA300_2313	-	L-lactate permease	0.897847	0.817239	0.621399	1.20443	1.29969	0.778828	1.25206	1.60762
SAUSA300_2026	-	PemK family protein	0.0555255	0.276538	0.0511785	0.0811064	0.330136	0.127747	0.205621	1.60959
SAUSA300_2546	betB	glycine betaine aldehyde dehydrogenase	3.04091	2.16872	2.23499	4.13185	3.86492	2.48154	3.99839	1.61125
SAUSA300_2461	-	glyoxalase family protein	0.909507	0.683212	1.05778	1.18891	1.66284	0.883499	1.42588	1.6139
SAUSA300_0632	-	hypothetical protein	1.84031	2.21726	1.69887	3.51785	2.67584	1.91881	3.09685	1.61394
SAUSA300_2454	-	membrane spanning protein	1.44523	0.745269	0.63975	1.55599	1.48961	0.943415	1.5228	1.61414
SAUSA300_2337	-	DegU family transcriptional regulator	2.27563	1.95978	2.09352	3.53023	3.28627	2.10964	3.40825	1.61555
SAUSA300_2586	-	hypothetical protein	2.64725	2.05755	2.24561	4.02893	3.46904	2.3168	3.74899	1.61817
SAUSA300_0455	rrsA	16S ribosomal RNA	0.763475	0.871343	0.857327	1.24396	1.44595	0.830715	1.34495	1.61903
SAUSA300_0211	-	maltose ABC transporter permease	1.24383	2.00736	1.21605	1.20238	3.62911	1.48908	2.41574	1.62231
SAUSA300_0044	-	metallo-beta-lactamase family protein	1.9831	1.69877	1.76709	2.68031	3.21609	1.81632	2.9482	1.62317
SAUSA300_2477	cidC	pyruvate oxidase	1.31875	1.26954	0.783455	1.75998	1.89178	1.12391	1.82588	1.62457
SAUSA300_0095	-	transcriptional regulator	1.28502	1.42751	1.09091	2.00529	2.11784	1.26781	2.06156	1.62608
SAUSA300_2271	-	phosphosugar-binding transcriptional regulator	2.11691	1.99929	1.35758	2.50591	3.42994	1.82459	2.96792	1.62663
SAUSA300_2589	-	cell wall anchor domain-containing protein	2.91144	3.05628	2.98259	4.18854	5.51903	2.98344	4.85379	1.62691
SAUSA300_0582	-	hypothetical protein	1.33028	1.29346	1.20889	1.73604	2.42546	1.27754	2.08075	1.62871
SAUSA300_1969	-	phi77 ORF011-like protein, phage transcriptional repressor	1.83573	1.43907	1.12757	3.2354	1.54817	1.46746	2.39178	1.62988
SAUSA300_0139	-	putative tetracycline resistance protein	1.49115	1.55741	1.45811	3.06517	1.84506	1.50222	2.45511	1.63432
SAUSA300_0131	-	putative sugar transferase	1.38683	1.05858	1.00654	1.54184	2.22106	1.15065	1.88145	1.63512
SAUSA300_1506	-	hypothetical protein	0.923218	0.168122	0.430769	0.120691	1.54155	0.50737	0.83112	1.6381
SAUSA300_0333	-	BglG family transcriptional antiterminator	2.52114	2.57564	2.24363	4.51665	3.5157	2.44681	4.01618	1.6414
SAUSA300_2615	-	hypothetical protein	0.607229	0.970181	0.972093	1.27708	1.51483	0.849834	1.39596	1.64262
SAUSA300_2017	rrsD	16S ribosomal RNA	0.961979	0.512751	0.941176	1.26836	1.37783	0.805302	1.3231	1.64298
SAUSA300_0584	-	hypothetical protein	0.593329	0.548577	0.711111	1.06797	0.9684	0.617672	1.01818	1.64842
SAUSA300_0579	-	hypothetical protein	0.942062	1.27812	1.14783	2.29931	1.40232	1.12267	1.85082	1.64859
SAUSA300_0152	cap5A	capsular polysaccharide biosynthesis protein Cap5A	2.73373	2.43337	1.719	2.64674	4.92472	2.29537	3.78573	1.64929
SAUSA300_0191	ptsG	PTS system glucose-specific IIBC subunit	0.846074	1.17758	1.16078	1.35188	2.15369	1.06148	1.75279	1.65127
SAUSA300_1221	-	hypothetical protein	0.998144	1.00097	0.48655	2.09361	0.642805	0.828554	1.36821	1.65132
SAUSA300_0189	entB	isochorismatase	2.43091	1.36333	2.16	3.69635	2.85933	1.98474	3.27784	1.65152
SAUSA300_2471	-	perfringolysin O regulator protein	1.04863	0.97753	0.655422	1.13977	1.81345	0.89386	1.47661	1.65195
SAUSA300_0068	-	cadmium-exporting ATPase, truncation	0.730525	0.524701	0.54269	1.34797	0.633752	0.599306	0.990861	1.65335
SAUSA300_2543	-	hypothetical protein	1.36967	2.14578	2.08	4.10508	2.06422	1.86515	3.08465	1.65383
SAUSA300_0117	sirA	iron compound ABC transporter iron compound-binding protein SirA	1.0248	2.11803	1.2	2.24141	2.55079	1.44761	2.3961	1.65521
SAUSA300_0329	-	putative oxidoreductase	0.996127	1.08756	0.981818	1.20988	2.17681	1.02184	1.69335	1.65716
SAUSA300_1046	sdhC	succinate dehydrogenase, cytochrome b-558 subunit	0.537773	0.290772	0.476389	0.390325	1.05361	0.434978	0.721968	1.65978
SAUSA300_2379	-	putative transporter protein	2.16954	3.25494	1.43704	4.82387	2.7695	2.28717	3.79668	1.65999
SAUSA300_0782	-	hypothetical protein	1.62162	2.31084	1.52889	2.30426	3.74618	1.82045	3.02522	1.6618
SAUSA300_1017	-	hypothetical protein	0.241333	0.577959	0.419512	0.45584	0.917431	0.412935	0.686636	1.66282
SAUSA300_2476	ptsG	phosphotransferase system, glucose-specific IIABC component	1.57245	1.07601	1.20178	2.02215	2.24771	1.28341	2.13493	1.66348
SAUSA300_2359	-	amino acid ABC transporter amino acid-binding protein	1.29916	1.07111	1.2765	2.47226	1.58059	1.21559	2.02643	1.66703
SAUSA300_2618	-	hypothetical protein	0.961979	1.59239	1.87364	1.79158	3.13681	1.476	2.46419	1.66951
SAUSA300_0173	-	hypothetical protein	1.91221	2.84463	1.69573	5.16725	2.02599	2.15086	3.59662	1.67218
SAUSA300_0526	-	methyltransferase small subunit	0.658938	0.591867	0.406838	1.09332	0.758645	0.552548	0.925984	1.67584
SAUSA300_0700	-	hypothetical protein	1.29436	0.973748	1.33023	1.82977	2.19223	1.19945	2.011	1.67661
SAUSA300_0353	-	hypothetical protein	3.50623	3.68098	3.13661	5.002	6.53764	3.44127	5.76982	1.67665
SAUSA300_0362	-	hypothetical protein	0.945999	1.23056	1.22636	1.80294	2.00155	1.13431	1.90224	1.67701
SAUSA300_0055	-	alcohol dehydrogenase, zinc-containing	0.966887	1.15031	1.33704	1.85796	2.00756	1.15141	1.93276	1.6786
SAUSA300_2369	-	6-carboxyhexanoate--CoA ligase	0.503894	0.864298	0.898113	0.621675	1.91492	0.755435	1.2683	1.6789
SAUSA300_0861	gudB	NAD-specific glutamate dehydrogenase	0.343564	0.528676	0.218182	0.863678	0.35772	0.363474	0.610699	1.68017
SAUSA300_1238	-	hypothetical protein	0.288324	0.505233	0.486275	0.884932	0.549784	0.42661	0.717358	1.68153
SAUSA300_2563	-	putative transcriptional regulator	0.335929	0.305328	0.953086	0.769112	1.01937	0.531448	0.89424	1.68265
SAUSA300_0085	-	hypothetical protein	1.33653	2.35775	1.36157	3.12712	2.54722	1.68528	2.83717	1.6835
SAUSA300_2229	modB	molybdenum ABC transporter permease ModB	1.02993	1.44001	1.05778	2.50577	1.45403	1.17591	1.9799	1.68372
SAUSA300_0227	fadD	acyl-CoA dehydrogenase FadD	2.3076	1.32377	1.18148	2.40622	3.00076	1.60428	2.70349	1.68517
SAUSA300_2124	rrsE	16S ribosomal RNA	0.949365	0.835037	0.711111	1.3844	1.42102	0.831838	1.40271	1.68628
SAUSA300_1868	-	hypothetical protein	1.67571	1.39521	1.15484	2.26417	2.48779	1.40858	2.37598	1.68679
SAUSA300_2397	-	putative transport protein	1.67293	1.20092	1.452	2.34518	2.53211	1.44195	2.43864	1.69121
SAUSA300_2582	-	hypothetical protein	0.801649	1.11936	1.04464	0.895409	2.45101	0.98855	1.67321	1.69259
SAUSA300_0012	-	putative homoserine O-acetyltransferase	0.509869	0.894683	1.10628	1.63721	1.19665	0.836944	1.41693	1.69298
SAUSA300_0891	oppA	oligopeptide ABC transporter substrate-binding protein	0.531081	0.853742	0.893225	1.53072	1.0405	0.759349	1.28561	1.69304
[truncated: 214 more rows]

## Sheet: Day_7
start_coord	locus_tag	gene_symbol	description	Overnight_1a	Overnight_1b	Overnight_2	Day_7_1	Day_7_2	Overnight_Avg	Day_7_Avg	Day7/ON	NO·-Fitness
2220517	SAUSA300_2057	atpC	F0F1 ATP synthase subunit epsilon	0	0.202175	0.0121212	0	0	0.0714321	0	0	YES
1252764	SAUSA300_1143	topA	DNA topoisomerase I	0.028674	0.00546371	0.0366412	0	0	0.023593	0	0
2287352	SAUSA300_2112	-	hypothetical protein	0.0398335	0.0200053	0.0412238	0	0	0.0336876	0	0	YES
2162821	SAUSA300_2003	rimI	ribosomal-protein-alanine acetyltransferase	0.125973	0.239647	0.00694444	0	0	0.124188	0	0
1679488	SAUSA300_1528	cdd	cytidine deaminase	0	0	0.0574713	0	0	0.0191571	0	0
477582	SAUSA300_0425	-	NADH dehydrogenase subunit 5	0.0384464	0.0356047	0.0190476	0	0	0.0310329	0	0
2241429	SAUSA300_2079	fba	fructose-bisphosphate aldolase	0.0950743	0.0270093	0.102306	0	0	0.0747966	0	0
1121387	SAUSA300_1026	-	hypothetical protein	0.212385	0.0726204	0.0388889	0	0	0.107965	0	0
547464	SAUSA300_0489	-	putative cell division protein FtsH	0.15152	0.165172	0.408081	0	0	0.241591	0	0	YES
1768892	SAUSA300_1615	hemB	delta-aminolevulinic acid dehydratase	0.0036356	0.0486902	0.0564374	0	0	0.0362544	0	0
1031928	SAUSA300_0944	menA	1,4-dihydroxy-2-naphthoate octaprenyltransferase	0.0246661	0.0314614	0.0205128	0	0	0.0255468	0	0
1804763	SAUSA300_1644	pyk	pyruvate kinase	0.0720921	0.0389721	0.10674	0	0	0.0726013	0	0	YES
2224802	SAUSA300_2061	atpH	F0F1 ATP synthase subunit delta	0.0842877	0.235174	0.0386667	0	0	0.119376	0	0
1721301	SAUSA300_1573	-	Holliday junction resolvase-like protein	0.141352	0.127082	0	0	0	0.0894778	0	0
2234734	SAUSA300_2073	tdk	thymidine kinase	0.198828	0.174042	0.193853	0	0	0.188908	0	0
1448103	SAUSA300_1314	-	hypothetical protein	0.233623	0.140593	0.142222	0	0	0.172146	0	0
1753253	SAUSA300_1599	-	hypothetical protein	0.0899411	0.0280563	0.095393	0	0	0.0711301	0	0
1237521	SAUSA300_1129	-	putative DNA-binding protein	0	0.0712095	0.257143	0	0	0.109451	0	0
1232718	SAUSA300_1127	smc	chromosome segregation protein SMC	0.147997	0.152339	0.0734143	0	0	0.124583	0	0
1325509	SAUSA300_1202	-	hypothetical protein	0.185226	0.206722	0.094686	0	0	0.162211	0	0
645340	SAUSA300_0571	-	lipoate-protein ligase A family protein	0.179962	0.0521681	0.282993	0	0	0.171708	0	0
1622927	SAUSA300_1468	recN	DNA repair protein RecN	0.075984	0.231279	0.197178	0	0	0.168147	0	0
1526290	SAUSA300_1359	-	polyprenyl synthetase	0.18023	0.0502866	0	0	0	0.076839	0	0
1278885	SAUSA300_1163	rbfA	ribosome-binding factor A	0.171782	0.153374	0.148148	0	0	0.157768	0	0
2864456	SAUSA300_2639	-	cold shock protein	0.200853	0.011798	0.017094	0	0	0.0765816	0	0	YES
1689411	SAUSA300_1540	dnaK	molecular chaperone DnaK	0.107461	0.0595815	0.0227235	0	0	0.0632552	0	0
1822335	SAUSA300_1657	ackA	acetate kinase	0.140058	0.141034	0.222733	0	0	0.167942	0	0
1919320	SAUSA300_1736	-	hypothetical protein	0.18852	0.1986	0	0	0	0.12904	0	0
935714	SAUSA300_0858	-	hypothetical protein	0.0052856	0.0648891	0.201709	0	0	0.090628	0	0	YES
1627942	SAUSA300_1473	nusB	transcription antitermination protein NusB	0.152203	0.0164919	0.106093	0	0	0.0915958	0	0	YES
1231840	SAUSA300_1126	rnc	ribonuclease III	0.0832482	0.145509	0.305983	0	0	0.178247	0	0
829446	SAUSA300_0743	hprK	HPr kinase/phosphorylase	0.120666	0.0635942	0.0357724	0	0	0.0733443	0	0
837058	SAUSA300_0750	-	hypothetical protein	0.124932	0.0408998	0	0	0	0.0552774	0	0
2226060	SAUSA300_2063	atpE	F0F1 ATP synthase subunit C	0.419324	0.0511247	0.0478632	0	0	0.172771	0	0	YES
2729072	SAUSA300_2527	-	hypothetical protein	0.0267216	0	0.22963	0	0	0.0854504	0	0	YES
1618077	SAUSA300_1464	-	2-oxoisovalerate dehydrogenase, E2 component, dihydrolipoamide acetyltransferase	0.144248	0.184919	0.0529551	0	0	0.127374	0	0
2222375	SAUSA300_2059	atpG	F0F1 ATP synthase subunit gamma	0.136771	0.138037	0.355556	0	0	0.210121	0	0	YES
1978472	SAUSA300_1795	-	hypothetical protein	0	0.16296	0	0	0	0.05432	0	0
643359	SAUSA300_0569	-	putative heme peroxidase	0.0335384	0.173459	0.0238095	0	0	0.0769356	0	0
1740946	SAUSA300_1590	-	GTP pyrophosphokinase	0.0357879	0.0599118	0.06	0	0	0.0518999	0	0
1533712	SAUSA300_1366	-	hypothetical protein	0.425365	0.153374	0	0	0	0.192913	0	0	YES
1197803	SAUSA300_1095	carA	carbamoyl phosphate synthase small subunit	0.182675	0.112225	0.117073	0	0	0.137325	0	0
2052515	SAUSA300_1888	-	hypothetical protein	0.463175	0.306748	0	0	0	0.256641	0	0
1679903	SAUSA300_1529	dgkA	diacylglycerol kinase	0.157467	0.268405	0.316667	0	0	0.247513	0	0	YES
2226315	SAUSA300_2064	atpB	F0F1 ATP synthase subunit A	0.274851	0.18865	0.186667	0	0	0.216723	0	0
1122024	SAUSA300_1027	rpmF	50S ribosomal protein L32	0.639237	0.190556	0.630303	0	0	0.486699	0	0	YES
1854633	SAUSA300_1683	-	bifunctional 3-deoxy-7-phosphoheptulonate synthase/chorismate mutase	0.273195	0.336315	0.27095	0	0	0.293487	0	0
1720978	SAUSA300_1572	-	hypothetical protein	0.636497	0.290604	0.209357	0	0	0.378819	0	0
1972640	SAUSA300_1791	cbf1	3'-5' exoribonuclease YhaM	0.0711058	0.267833	0.0822554	0	0	0.140398	0	0
1980188	SAUSA300_1797	-	hypothetical protein	0.0837642	0.121239	0.142222	0	0	0.115742	0	0
1330520	SAUSA300_1209	-	hypothetical protein	1.09286	1.4461	1.5873	0	0	1.37542	0	0
1964135	SAUSA300_1782	hemH	ferrochelatase	0	0.0688218	0.0866097	0	0	0.0518105	0	0
2220941	SAUSA300_2058	atpD	F0F1 ATP synthase subunit beta	0.221332	0.13667	0.132013	0	0	0.163339	0	0	YES
1246832	SAUSA300_1138	sucC	succinyl-CoA synthetase subunit beta	0.0817125	0.0124357	0.110811	0	0	0.0683197	0	0
2870453	SAUSA300_2646	trmE	tRNA modification GTPase TrmE	0.103998	0.135411	0.296296	0	0	0.178569	0	0
1541133	SAUSA300_1373	-	ferredoxin	1.76498	1.27812	1.64706	0	0	1.56338	0	0	YES
993954	SAUSA300_0906	-	hypothetical protein	0.20941	0.37248	0.110476	0	0	0.230789	0	0
1207420	SAUSA300_1103	rpoZ	DNA-directed RNA polymerase subunit omega	0.306565	0.833727	0	0	0	0.380097	0	0	YES
1385896	SAUSA300_1258	-	4-oxalocrotonate tautomerase	0.187051	0.136333	0.0777778	0	0	0.133721	0	0
2218346	SAUSA300_2055	murA	UDP-N-acetylglucosamine 1-carboxyvinyltransferase	0.114762	0.0602734	0.0959064	0	0	0.0903141	0	0
1920580	SAUSA300_1737	menE	O-succinylbenzoate-CoA ligase	0.246805	0.0876424	0.187755	0	0	0.174068	0	0
2285970	SAUSA300_2111	glmM	phosphoglucosamine mutase	0.137426	0	0.105215	0	0	0.0808803	0	0
2356091	SAUSA300_2176	cbiO	cobalt transporter ATP-binding subunit	0.0854057	0.0311948	0.495669	0	0	0.20409	0	0
1522698	SAUSA300_1356	aroB	3-dehydroquinate synthase	0.290613	0.339457	0.304898	0	0	0.311656	0	0
1857697	SAUSA300_1685	-	hypothetical protein	0.164147	0.153374	0.344444	0	0	0.220655	0	0
22465	SAUSA300_0017	purA	adenylosuccinate synthetase	0.727795	0.475773	1.47846	0	0	0.894009	0	0
1521390	SAUSA300_1355	aroA	3-phosphoshikimate 1-carboxyvinyltransferase	0.199214	0.549294	0.268734	0	0	0.33908	0	0
2223272	SAUSA300_2060	atpA	F0F1 ATP synthase subunit alpha	0.508215	0.19437	0.369811	0	0	0.357466	0	0	YES
994318	SAUSA300_0907	-	GTP pyrophosphokinase	0.456003	0.519381	0.30303	0	0	0.426138	0	0
18345	SAUSA300_0014	-	hypothetical protein	0.139668	0.178758	0.264802	0	0	0.194409	0	0
1621355	SAUSA300_1467	lpdA	dihydrolipoamide dehydrogenase	0.164372	0.103753	0.436166	0	0	0.234763	0	0
2628195	SAUSA300_2439	galU	UTP-glucose-1-phosphate uridylyltransferase	1.15755	0.840609	0.953846	0	0	0.984	0	0
1527251	SAUSA300_1360	ubiE	ubiquinone/menaquinone biosynthesis methyltransferase	0.0301027	0.296524	0.128254	0	0	0.151627	0	0
1732929	SAUSA300_1583	-	hypothetical protein	0.622364	0.840914	1.03908	0	0	0.834119	0	0	YES
605179	SAUSA300_0539	ilvE	branched-chain amino acid aminotransferase	0.211166	0.124694	0.739837	0	0	0.358566	0	0
1924777	SAUSA300_1741	-	putative lipoprotein	0.454268	0.302488	1.2963	0	0	0.684351	0	0
333927	SAUSA300_0280	-	hypothetical protein	0	0.133982	0.225287	0	0	0.119756	0	0	YES
1620347	SAUSA300_1466	-	2-oxoisovalerate dehydrogenase, E1 component, alpha subunit	0.12282	0.207463	0.0386473	0	0	0.122977	0	0
1007012	SAUSA300_0918	-	diacylglycerol glucosyltransferase	0.358304	0.510235	0.934653	0	0	0.601064	0	0
1619364	SAUSA300_1465	-	2-oxoisovalerate dehydrogenase, E1 component, beta subunit	0.143073	0.0350169	0.255708	0	0	0.144599	0	0
2355234	SAUSA300_2175	cbiO	cobalt transporter ATP-binding subunit	0.264338	0.0854873	0.185064	0	0	0.178296	0	0
1600436	SAUSA300_1447	xerD	tyrosine recombinase XerD	0.477172	0.249943	0.511111	0	0	0.412742	0	0
2786850	SAUSA300_2574	-	hypothetical protein	0.166268	0.0359767	0.217284	0	0	0.139843	0	0
1663936	SAUSA300_1513	sodA	Fe/Mn family superoxide dismutase	0.635073	0.142917	0.40202	0	0	0.393337	0	0	YES
608643	SAUSA300_0543	-	putative deaminase	0.251947	0.42604	0.592593	0	0	0.423526	0	0
738906	SAUSA300_0664	-	hypothetical protein	0.200412	0.741309	0.218519	0	0	0.386747	0	0
2225341	SAUSA300_2062	atpF	F0F1 ATP synthase subunit B	0.274851	0.132924	0.342222	0	0	0.249999	0	0	YES
2010393	SAUSA300_1848	-	hypothetical protein	0.653344	0.250511	0.335556	0	0	0.413137	0	0
1533859	SAUSA300_1367	cmk	cytidylate kinase	0.0229043	0.126747	0.251852	0	0	0.133834	0	0
406009	SAUSA300_0355	-	acetyl-CoA acetyltransferase	0.158248	0.243009	0.552381	0	0	0.317879	0	0
1691312	SAUSA300_1541	grpE	heat shock protein GrpE	0.0832882	0.470967	0.175084	0	0	0.243113	0	0
1814672	SAUSA300_1650	-	hypothetical protein	0.316618	0.15563	0.236601	0	0	0.236283	0	0
2228735	SAUSA300_2066	upp	uracil phosphoribosyltransferase	0.591189	0.732145	0.409224	0	0	0.577519	0	0
1828835	SAUSA300_1664	ezrA	septation ring formation regulator EzrA	0.262561	0.334181	0.531888	0	0	0.37621	0	0
1225776	SAUSA300_1120	recG	ATP-dependent DNA helicase RecG	0.415991	0.262532	0.743243	0	0	0.473922	0	0
917331	SAUSA300_0838	dltD	D-alanine-activating enzyme/D-alanine-D-alanyl, dltD protein	0.041951	0.142073	0.528655	0	0	0.23756	0	0
1050992	SAUSA300_0959	fmt	fmt protein	1.62229	1.34421	7.28022	0	0	3.41557	0	0
2716696	SAUSA300_2512	-	glyoxalase family protein	0	0.171268	1.13556	0	0	0.435608	0	0
376924	SAUSA300_0323	-	hypothetical protein	0.383646	0.613497	1.48333	0	0	0.826826	0	0	YES
2866908	SAUSA300_2643	-	ParB family chromosome partioning protein ParB family	0.414359	0.350902	1.27475	0	0	0.680003	0	0
2120176	SAUSA300_1963	-	hypothetical protein	1.36815	1.25085	2.47111	0	0	1.6967	0	0
1995443	SAUSA300_1813	-	Gly tRNA	0.0641319	0.664622	0.826667	0	0	0.518473	0	0
2232834	SAUSA300_2071	-	HemK family modification methylase	1.84549	1.53374	3.81893	0.0455373	0	2.39939	0.0227687	0.00948937
2868509	SAUSA300_2645	gidA	tRNA uridine 5-carboxymethylaminomethyl modification enzyme GidA	0.180976	0.162375	0.270423	0.00577234	0	0.204591	0.00288617	0.014107
520785	SAUSA300_0460	-	hypothetical protein	2.08756	1.18074	2.53757	0.0650533	0	1.93529	0.0325267	0.0168071	YES
830384	SAUSA300_0744	lgt	prolipoprotein diacylglyceryl transferase	0.351944	0.42552	0.83252	0.01666	0.0134753	0.536661	0.0150676	0.0280766
2329519	SAUSA300_2151	lacF	PTS system, lactose-specific IIA component	1.03245	1.56127	0.25641	0	0.0566653	0.950045	0.0283326	0.0298224
1370690	SAUSA300_1248	-	hypothetical protein	0.313025	1.01113	0.730864	0	0.0409249	0.685008	0.0204625	0.0298719	YES
2681398	SAUSA300_2483	-	hydroxymethylglutaryl-CoA reductase	0.158444	0.175929	0.593987	0	0.0216661	0.309453	0.0108331	0.0350071
1851180	SAUSA300_1680	acuA	acetoin utilization protein AcuA	0.458085	0.875511	0.20202	0.0372578	0	0.511872	0.0186289	0.0363937
1381454	SAUSA300_1255	fmtC	oxacillin resistance-related FmtC protein	1.3416	1.39431	2.26336	0	0.12176	1.66642	0.06088	0.0365333	YES
649865	SAUSA300_0575	-	hypothetical protein	0.687128	0.433057	0.454902	0	0.0433323	0.525029	0.0216661	0.0412665
1248020	SAUSA300_1139	sucD	succinyl-CoA synthetase subunit alpha	0.414688	0.247551	0.617544	0.0383472	0	0.426594	0.0191736	0.0449458
1646167	SAUSA300_1492	-	hypothetical protein	0.345162	0.579612	1.06047	0.0508324	0.0128485	0.661746	0.0318404	0.0481158
1596906	SAUSA300_1442	srrA	respiratory response protein, SrrA	0.451299	0.707699	0.858025	0.0708359	0	0.672341	0.0354179	0.0526785	YES
250728	SAUSA300_0212	-	Gfo/Idh/MocA family oxidoreductase	0.630948	0.572983	0.701468	0.0412414	0.027798	0.635133	0.0345197	0.0543504
2080435	SAUSA300_1916	-	hypothetical protein	0.551591	0.533647	0.623139	0	0.072146	0.569459	0.036073	0.063346
2052926	SAUSA300_1889	purB	adenylosuccinate lyase	1.0849	1.47239	1.52593	0.179114	0	1.36107	0.0895568	0.0657987
1502503	SAUSA300_1337	-	hypothetical protein	0.973431	1.20143	1.42593	0.182149	0	1.20026	0.0910747	0.0758789
1049324	SAUSA300_0958	-	hypothetical protein	1.86529	0.638538	2.33878	0.100368	0.150336	1.6142	0.125352	0.0776558
341833	SAUSA300_0287	-	hypothetical protein	0.592816	0.451101	0.606536	0	0.0866645	0.550151	0.0433323	0.0787643	YES
692437	SAUSA300_0619	-	ABC transporter permease	1.2004	1.17248	1.4747	0.123445	0.086534	1.28253	0.104989	0.0818612	YES
3697	SAUSA300_0003	-	hypothetical protein	0.475263	0.980956	1.73056	0.119536	0.0575506	1.06226	0.0885431	0.0833536
1595174	SAUSA300_1441	srrB	respiratory response protein, SrrB	0.606568	0.715746	0.809195	0.0273224	0.091446	0.710503	0.0593842	0.0835805	YES
1297590	SAUSA300_1179	-	phosphodiesterase	0.141859	0.221541	0.298208	0.00881368	0.0297036	0.220536	0.0192586	0.0873265
1005844	SAUSA300_0917	-	hypothetical protein	0.551747	0.460123	0.936508	0.078064	0.0460405	0.649459	0.0620523	0.0955445
563532	SAUSA300_0504	-	pyridoxal biosynthesis lyase PdxS	0.15875	0.700762	0.463602	0.0895044	0	0.441038	0.0447522	0.10147
2112532	SAUSA300_1950	-	hypothetical protein	6.38908	2.3329	4.24795	0.776531	0.10662	4.32331	0.441576	0.102138
1005222	SAUSA300_0916	-	hypothetical protein	0.117066	0.677403	0.395062	0.0834851	0	0.39651	0.0417426	0.105275
851511	SAUSA300_0764	rnr	ribonuclease R	0.466759	0.412174	0.321893	0.0582016	0.0261532	0.400276	0.0421774	0.105371
2618195	SAUSA300_2433	-	phosphoglucomutase/phosphomannomutase family protein	1.49784	1.11592	3.46091	0.283052	0.165613	2.02489	0.224333	0.110788
1066322	SAUSA300_0973	purM	phosphoribosylaminoimidazole synthetase	1.31213	1.27217	1.50137	0.291938	0.0176594	1.36189	0.154799	0.113665
1217409	SAUSA300_1112	-	protein phosphatase 2C domain-containing protein	0.477496	0.242626	0.147646	0.0416782	0.0249711	0.289256	0.0333247	0.115208	YES
1688136	SAUSA300_1539	dnaJ	chaperone protein DnaJ	0.0594827	0.0625706	0.0351575	0.0122339	0	0.0524036	0.00611696	0.116728
1615989	SAUSA300_1461	-	hypothetical protein	0.218136	0.292141	0.47619	0.078064	0	0.328823	0.039032	0.118702	YES
1089648	SAUSA300_0994	pdhB	pyruvate dehydrogenase E1 component, beta subunit	0.176805	0.246654	0.444444	0	0.0710801	0.289301	0.03554	0.122848
308711	SAUSA300_0256	-	murein hydrolase regulator LrgA	1.72663	1.54292	1.88034	0.350287	0.0849979	1.71663	0.217643	0.126785
1973578	SAUSA300_1792	-	hypothetical protein	0.428486	0.418436	0.54245	0.075662	0.0424989	0.463124	0.0590805	0.127569	YES
1069434	SAUSA300_0976	purD	phosphoribosylamine--glycine ligase	0.811308	1.25348	1.37349	0.0790045	0.217444	1.14609	0.148224	0.12933
2236052	SAUSA300_2075	rho	transcription termination factor Rho	1.23133	1.18865	1.074	0.196721	0.117864	1.16466	0.157293	0.135054
1033198	SAUSA300_0945	-	isochorismate synthase family protein	0.249402	0.268405	0.441152	0.0569217	0.0298411	0.319653	0.0433814	0.135714
2595753	SAUSA300_2411	opp-1A	oligopeptide permease, peptide-binding protein	1.05498	1.78472	1.75084	0.280124	0.159049	1.53018	0.219586	0.143503
1644418	SAUSA300_1490	efp	elongation factor P	0.113902	0.25286	0.31952	0.0664599	0	0.228761	0.03323	0.145261
1061748	SAUSA300_0969	purS	phosphoribosylformylglycinamidine synthase	1.12994	1.29729	1.5	0.295993	0.0844076	1.30908	0.1902	0.145293
2121059	SAUSA300_1965	-	hypothetical protein	1.45754	3.15695	2.90909	0.447094	0.313913	2.50786	0.380503	0.151724
2069168	SAUSA300_1902	-	hypothetical protein	0.542655	0.542709	0.518519	0.0875718	0.0755537	0.534627	0.0815627	0.15256
2276398	SAUSA300_2107	mtlA	PTS system, mannitol specific IIA component	1.78653	2.76074	1.10476	0.117096	0.47356	1.88401	0.295328	0.156755
1059510	SAUSA300_0966	purE	phosphoribosylaminoimidazole carboxylase, catalytic subunit	0.676134	0.674847	1.008	0.251366	0	0.786327	0.125683	0.159836
1717849	SAUSA300_1569	-	U32 family peptidase	0.330715	0.737568	0.281843	0.086632	0.0595158	0.450042	0.0730739	0.162371
1912845	SAUSA300_1729	-	hypothetical protein	0.192529	0.114845	0.228019	0.0593965	0	0.178464	0.0296983	0.16641
1286448	SAUSA300_1169	ftsK	DNA translocase FtsK	0.809194	0.557861	0.885098	0.115718	0.136497	0.750718	0.126108	0.167983
2483533	SAUSA300_2311	-	hypothetical protein	0.482195	0.369982	1.00702	0	0.208394	0.619731	0.104197	0.168132	YES
2592385	SAUSA300_2407	-	oligopeptide ABC transporter ATP-binding protein	2.00716	2.38513	1.4263	0.577116	0.0902018	1.93953	0.333659	0.172031
1982928	SAUSA300_1800	-	ribosomal large subunit pseudouridine synthase D	0.4759	0.167981	0.959436	0.147454	0.0438481	0.534439	0.0956512	0.178975
2217373	SAUSA300_2053	-	hypothetical protein	0.493873	0.388229	0.527778	0.0939208	0.0748158	0.46996	0.0843683	0.179522
200075	SAUSA300_0178	-	hypothetical protein	1.90869	1.75683	1.81818	0.447094	0.223227	1.8279	0.33516	0.183358
2110992	SAUSA300_1946	-	phiPVL ORF057-like protein, transcriptional activator RinB	10.5938	7.74943	11.6164	2.26488	1.52661	9.98654	1.89575	0.18983
260579	SAUSA300_0220	pflB	formate acetyltransferase	2.5855	2.23488	1.99394	0.255482	0.613475	2.27144	0.434479	0.191279
2075891	SAUSA300_1910	-	hypothetical protein	0.870981	0.479122	1.45345	0.206764	0.154298	0.934519	0.180531	0.193181
1686440	SAUSA300_1537	-	16S ribosomal RNA methyltransferase RsmE	0.44551	0.370905	0.223094	0.08036	0.0541653	0.346503	0.0672627	0.194119
1550882	SAUSA300_1387	-	phiSLT ORF129-like protein	1.05176	1.5092	1.6	0.229508	0.324125	1.38699	0.276817	0.199581
1840096	SAUSA300_1674	-	putative serine protease HtrA	1.01062	1.26494	0.828866	0.0732353	0.341744	1.03481	0.20749	0.20051
484614	SAUSA300_0431	-	hypothetical protein	2.91539	5.1709	2.32381	1.40515	0	3.47003	0.702576	0.20247
1652864	SAUSA300_1499	aroK	shikimate kinase	0.327482	0.358961	0.569267	0	0.172407	0.41857	0.0862035	0.205948
809991	SAUSA300_0730	-	GGDEF domain-containing protein	0.935257	0.829712	1.03889	0.153689	0.245549	0.934619	0.199619	0.213583	YES
1523788	SAUSA300_1357	aroC	chorismate synthase	0.477753	0.53681	0.550725	0.00890948	0.214188	0.521762	0.111549	0.213793
2207774	SAUSA300_2042	-	hypothetical protein	1.32272	1.59605	1.92222	0.563525	0.138122	1.61366	0.350823	0.217408
1997587	SAUSA300_1837	rrfC	5S ribosomal RNA	7.61076	2.51242	0.342857	0.897736	0.631413	3.48868	0.764574	0.219159	YES
1641686	SAUSA300_1487	-	replication initiation factor family protein	0.903677	0.734337	0.852525	0.0434675	0.322284	0.83018	0.182876	0.220284
1053009	SAUSA300_0961	qoxC	quinol oxidase, subunit III	0.391917	0.361282	0.280494	0.121433	0.0327399	0.344564	0.0770864	0.223721	YES
1727508	SAUSA300_1577	-	TPR domain-containing protein	0.568365	0.848765	0.126749	0.212508	0.0238729	0.514626	0.11819	0.229662
925162	SAUSA300_0846	-	Na+/H+ antiporter family protein	1.01185	1.0227	1.43889	0.423057	0.114359	1.15781	0.268708	0.232082
2079074	SAUSA300_1914	-	GntR family regulatory protein	1.82818	1.45706	2.39394	0	0.878955	1.89306	0.439478	0.232152
2026206	SAUSA300_1866	vraS	two-component sensor histidine kinase	0.859482	1.1388	1.05	0.45082	0.0253223	1.0161	0.238071	0.2343
2201245	SAUSA300_2037	-	ATP-dependent RNA helicase	0.162875	0.190298	0.414815	0.0745156	0.0483658	0.255996	0.0614407	0.240007
1628391	SAUSA300_1474	-	hypothetical protein	0.213773	0.797546	0.554815	0	0.270104	0.522045	0.135052	0.258699
2078181	SAUSA300_1913	-	ABC transporter ATP-binding protein	0.995481	0.78404	1.06667	0.326238	0.164921	0.948729	0.245579	0.258851
2051651	SAUSA300_1887	pcrB	geranylgeranylglyceryl phosphate synthase-like protein	0.641319	0.284439	1.11838	0.357675	0	0.681381	0.178838	0.262463
198053	SAUSA300_0176	-	ABC transporter permease	0.920992	0.979442	0.986355	0.0719011	0.436173	0.962263	0.254037	0.264
1216308	SAUSA300_1111	-	ribosomal RNA large subunit methyltransferase N	0.868248	1.29188	0.985983	0.319462	0.235161	1.0487	0.277311	0.264432
2262406	SAUSA300_2099	-	cation efflux family protein	1.74683	1.43695	1.35111	0.52459	0.28361	1.51163	0.4041	0.267327
2114413	SAUSA300_1956	-	hypothetical protein	5.93678	7.379	11.8533	2.84153	1.64518	8.38971	2.24336	0.267394
2354438	SAUSA300_2174	-	cobalt transport family protein	0.241023	0.353941	0.229744	0	0.14733	0.274902	0.0736648	0.267967
1674486	SAUSA300_1523	-	hypothetical protein	1.16213	1.39453	0.853333	0.189155	0.424989	1.13666	0.307072	0.270153
691511	SAUSA300_0618	sitA	ABC transporter substrate-binding protein	0.470418	0.657412	0.688319	0.171641	0.155829	0.605383	0.163735	0.270465	YES
2112764	SAUSA300_1951	-	phiPVL ORF052-like protein	0.255764	0.234322	0.692593	0	0.214856	0.394226	0.107428	0.272503
1351605	SAUSA300_1233	rpmG	50S ribosomal protein L33	0.420866	0.32592	0	0	0.138122	0.248929	0.0690608	0.277432
712802	SAUSA300_0638	-	phosphotransferase mannnose-specific family component IIA	0.206138	0.715746	0.45	0.193534	0.0613874	0.457295	0.127461	0.278727
1153196	SAUSA300_1055	efb	fibrinogen-binding protein	0.126576	0.439942	0.0409357	0.115042	0	0.202485	0.0575209	0.284075
748965	SAUSA300_0675	-	hypothetical protein	1.10888	1.34864	1.21379	0.489919	0.206389	1.22377	0.348154	0.284493
2119876	SAUSA300_1962	-	phiPVL ORF39-like protein	2.59903	3.01501	3.3193	0.819672	0.891732	2.97778	0.855702	0.287362
1833015	SAUSA300_1668	-	OsmC/Ohr family protein	0.505726	0.400818	0.440889	0.0655738	0.198895	0.449144	0.132234	0.294414
919494	SAUSA300_0841	-	hypothetical protein	1.05084	0.991697	1.46988	0.253473	0.439326	1.1708	0.3464	0.295865	YES
1282061	SAUSA300_1167	pnpA	polynucleotide phosphorylase/polyadenylase	0.426635	0.314761	0.185738	0.183509	0	0.309044	0.0917543	0.296897
309147	SAUSA300_0257	-	antiholin-like protein LrgB	0.867817	0.39926	1.15697	0.351288	0.130083	0.808014	0.240685	0.297873
1259651	SAUSA300_1148	codY	transcriptional repressor CodY	0.711058	0.773739	0.280597	0.203899	0.148429	0.588464	0.176164	0.299362	YES
436472	SAUSA300_0386	xpt	xanthine phosphoribosyltransferase	0.505241	0.658607	0.3	0.297332	0	0.487949	0.148666	0.304675
1101742	SAUSA300_1006	-	hypothetical protein	0.676557	1.25846	0.777778	0.364299	0.188884	0.904263	0.276591	0.305875
1088532	SAUSA300_0993	pdhA	pyruvate dehydrogenase E1 component, alpha subunit	0.398977	0.284484	0.25233	0	0.193073	0.311931	0.0965366	0.309481
1739610	SAUSA300_1588	lytH	N-acetylmuramoyl-L-alanine amidase	0.707337	0.712739	1.02353	0.265188	0.241036	0.814535	0.253112	0.310744
1305857	SAUSA300_1187	-	hypothetical protein	1.92993	1.88272	2.99227	0.748396	0.684602	2.26831	0.716499	0.315874	YES
813389	SAUSA300_0733	-	degV family protein	0.53596	0.529567	0.625926	0.336976	0.0245549	0.563818	0.180766	0.32061
1083412	SAUSA300_0988	trkA	potassium uptake protein	1.33964	1.70984	1.99111	0.619308	0.474729	1.6802	0.547018	0.325568
2594805	SAUSA300_2410	-	oligopeptide ABC transporter permease	2.19148	1.84049	1.54074	0.739526	0.471455	1.85757	0.605491	0.325958
462949	SAUSA300_0409	-	hypothetical protein	2.09956	2.3773	1.82778	0.842441	0.544813	2.10155	0.693627	0.330056
434747	SAUSA300_0384	-	hypothetical protein	0.618415	0.466513	0.602778	0.0967668	0.276243	0.562569	0.186505	0.331524
2151023	SAUSA300_1994	scrB	sucrose-6-phosphate hydrolase	1.49291	1.38121	1.47905	0.368405	0.597772	1.45106	0.483088	0.332922
2076631	SAUSA300_1911	-	ABC transporter ATP-binding protein	0.328707	0.203117	0.432432	0.0904593	0.124434	0.321419	0.107447	0.334288
2593939	SAUSA300_2409	-	oligopeptide ABC transporter permease	1.39062	2.22612	1.09333	0.833333	0.220994	1.57002	0.527164	0.335768
493671	SAUSA300_0441	-	acetyltransferase	1.13265	0.846032	1.08244	0	0.689123	1.02037	0.344561	0.337681
1572187	SAUSA300_1406	-	phiSLT ORF 104b-like protein	1.15437	0.622699	0.850667	0	0.596685	0.875914	0.298343	0.340607
1384825	SAUSA300_1257	msrR	peptide methionine sulfoxide reductase regulator MsrR	0.521409	1.13677	2.13725	0.650916	0.211245	1.26515	0.43108	0.340736
533493	SAUSA300_0476	-	hypothetical protein	1.80027	2.51534	1.58222	1.22951	0.110497	1.96594	0.670003	0.340804
628055	SAUSA300_0554	-	glucosamine-6-phosphate isomerase	1.27062	1.11133	1.70929	0.232912	0.70042	1.36375	0.466666	0.342193
2227584	SAUSA300_2065	-	UDP-GlcNAc 2-epimerase	1.07681	1.70883	1.41705	0.0860843	0.885492	1.4009	0.485788	0.346769
2111138	SAUSA300_1947	-	phi77 ORF031-like protein	2.53856	1.66155	2.97716	1.0929	0.572949	2.39242	0.832922	0.34815
1626588	SAUSA300_1472	xseA	exodeoxyribonuclease VII large subunit	0.462907	0.358411	0.357895	0.0747771	0.20064	0.393071	0.137708	0.35034
494325	SAUSA300_0442	-	hypothetical protein	1.59113	2.24789	1.30208	0.478142	0.726577	1.7137	0.602359	0.351496
1376819	SAUSA300_1252	-	amino acid carrier protein	1.25494	1.45289	0.742291	0.372771	0.439705	1.15004	0.406238	0.353237
2057051	SAUSA300_1892	-	hypothetical protein	1.04154	1.09515	0.818713	0.536861	0.15993	0.985133	0.348396	0.353653
1985793	SAUSA300_1802	-	hypothetical protein	0.610035	0.507507	0.702439	0.3332	0.0988187	0.60666	0.216009	0.356063
2206043	SAUSA300_2040	-	hypothetical protein	1.75863	1.63599	2.80202	0.904123	0.569228	2.06555	0.736676	0.356649
1694734	SAUSA300_1544	lepA	GTP-binding protein LepA	0.415243	0.79464	0.478018	0.165114	0.236496	0.562634	0.200805	0.356902
667474	SAUSA300_0594	adh	alcohol dehydrogenase	0.907138	1.22051	1.01721	0.473332	0.274946	1.04829	0.374139	0.356905
1391810	SAUSA300_1263	trpG	anthranilate synthase component II	0.92635	1.24858	1.02222	0.528233	0.233272	1.06572	0.380753	0.357273
2753010	SAUSA300_2547	-	hypothetical protein	1.13376	0.42817	1.12857	0.351288	0.295975	0.896834	0.323631	0.36086
1052722	SAUSA300_0960	qoxD	quinol oxidase, subunit IV	0.752569	0.569676	1.24868	0.312256	0.306937	0.856974	0.309596	0.361267	YES
2077500	SAUSA300_1912	-	hypothetical protein	3.24586	2.07055	3.68	0.562061	1.60484	2.9988	1.08345	0.361294
1359250	SAUSA300_1241	-	hypothetical protein	1.31209	1.33216	0.685714	0.10929	0.694554	1.10999	0.401922	0.362095	YES
1028912	SAUSA300_0940	-	hypothetical protein	0.812732	0.819645	0.387097	0.440684	0.0475257	0.673158	0.244105	0.362626
1019846	SAUSA300_0929	-	hypothetical protein	1.2292	0.954329	1.78765	0.622344	0.347862	1.32373	0.485103	0.366468	YES
60443	SAUSA300_0049	-	hypothetical protein	0.659365	1.56473	1.05455	0.132472	0.66968	1.09288	0.401076	0.36699
1919574	SAUSA300_1735	menC	O-succinylbenzoic acid synthetase	0.405627	0.233772	0.222222	0.110171	0.100992	0.287207	0.105582	0.367615
159224	SAUSA300_0140	deoC	deoxyribose-phosphate aldolase	1.54916	1.18362	2.43232	0.480212	0.786874	1.7217	0.633543	0.367975
9782	SAUSA300_0007	-	hypothetical protein	0.246775	0.509598	0.227957	0	0.243569	0.32811	0.121785	0.37117
1890756	SAUSA300_1708	rot	accessory regulator Rot	1.69721	2.59202	1.51667	1.02459	0.416667	1.9353	0.720628	0.37236	YES
2305724	SAUSA300_2132	-	hypothetical protein	0.741265	0.390407	0.287879	0.322901	0.033484	0.473184	0.178193	0.376582	YES
1976504	SAUSA300_1793	-	hypothetical protein	0.872723	0.843295	1.13631	0.276041	0.44047	0.950776	0.358255	0.376803
2682929	SAUSA300_2484	-	hydroxymethylglutaryl-CoA synthase	0.190282	0.256935	0.255271	0.178646	0	0.234162	0.0893232	0.381459
542819	SAUSA300_0483	-	tetrapyrrole methylase family protein	1.78318	1.7158	2.41409	0.489804	1.01514	1.97102	0.752471	0.381767
2537650	SAUSA300_2362	gpmA	phosphoglyceromutase	0.899104	0.685673	1.02832	0.345548	0.319575	0.871033	0.332562	0.381801
566563	SAUSA300_0507	ctsR	transcriptional regulator CtsR	1.21106	1.77658	1.52778	0.853825	0.307896	1.50514	0.580861	0.385917	YES
1725029	SAUSA300_1576	-	RecD/TraA family helicase	0.369879	0.448701	0.586288	0.124985	0.23657	0.46829	0.180778	0.386038
2525508	SAUSA300_2348	-	hypothetical protein	1.47069	2.45668	2.24211	0.790912	0.799651	2.05649	0.795281	0.386717
2513533	SAUSA300_2339	-	hypothetical protein	0.81206	0.721943	0.612795	0	0.558067	0.715599	0.279033	0.38993
2029851	SAUSA300_1870	-	hypothetical protein	1.06038	0.99283	1.59012	0.242866	0.704818	1.21445	0.473842	0.390171
2530348	SAUSA300_2353	-	hypothetical protein	2.51947	2.56841	1.87302	0.995316	0.824344	2.3203	0.90983	0.392118	YES
1326015	SAUSA300_1203	-	hypothetical protein	0.895175	0.466513	0.305556	0	0.437385	0.555748	0.218692	0.39351
1218149	SAUSA300_1113	pknB	protein kinase	0.782952	0.6208	0.661376	0.323408	0.220493	0.688376	0.271951	0.395061
1423790	SAUSA300_1293	lysA	diaminopimelate decarboxylase	0.624991	1.29837	0.726953	0.438241	0.260744	0.883437	0.349492	0.395605
1059916	SAUSA300_0967	purK	phosphoribosylaminoimidazole carboxylase ATPase subunit	0.516109	0.404908	0.265481	0.0364299	0.277471	0.3955	0.15695	0.396841
1010094	SAUSA300_0920	-	hypothetical protein	0.749104	0.727776	0.522876	0.538412	0	0.666585	0.269206	0.403858	YES
1327460	SAUSA300_1204	-	hypothetical protein	0.525271	0.783913	0.962963	0.418944	0.19644	0.757382	0.307692	0.406257
2476345	SAUSA300_2303	tcaR	transcriptional regulator TcaR	1.37371	1.3122	1.66349	0.520427	0.657722	1.4498	0.589074	0.406314
484892	SAUSA300_0432	-	sodium dependent transporter	0.625626	0.380122	0.445679	0.192269	0.204625	0.483809	0.198447	0.410176	YES
578481	SAUSA300_0516	-	hypothetical protein	1.52282	1.98488	1.7045	0.413528	1.01538	1.7374	0.714454	0.411219
1338285	SAUSA300_1220	-	LuxR family DNA-binding response regulator	1.35434	2.31062	3.15362	1.12259	0.756666	2.27286	0.93963	0.413413
2303801	SAUSA300_2130	-	UTP-glucose-1-phosphate uridylyltransferase family protein	1.77914	1.2149	1.68602	0.220342	1.08121	1.56002	0.650776	0.417158
1386229	SAUSA300_1259	-	ImpB/MucB/SamB family protein	0.624353	0.947701	0.688066	0.274489	0.356388	0.753373	0.315438	0.418701
1300772	SAUSA300_1182	-	pyruvate ferredoxin oxidoreductase, alpha subunit	0.71606	0.635408	0.626566	0.338962	0.21601	0.659344	0.277486	0.420851
1661740	SAUSA300_1512	pbp3	penicillin-binding protein 3	1.69583	1.79766	2.02443	0.584446	0.990328	1.83931	0.787387	0.428089
1192232	SAUSA300_1090	-	hypothetical protein	0.449419	0.552009	0.356757	0.387683	0	0.452728	0.193841	0.428163
2333108	SAUSA300_2156	-	lactose phosphotransferase system repressor	1.38828	2.19732	1.52109	0.245344	1.229	1.70223	0.737172	0.433063
306116	SAUSA300_0254	-	sensor histidine kinase	1.64819	1.89121	2.0416	0.786885	0.825046	1.86033	0.805966	0.433237
1968259	SAUSA300_1786	-	ABC transporter ATP-binding protein EcsA	0.66586	1.2416	1.3	0.92701	0	1.06915	0.463505	0.433525
1490022	SAUSA300_1329	-	amino acid permease	1.00417	1.33193	1.22885	0.814879	0.219702	1.18832	0.51729	0.435313
1942963	SAUSA300_1758	splA	serine protease SplA	0.437013	0.449898	0.28	0.251366	0.0883978	0.38897	0.169882	0.436748
1058386	SAUSA300_0965	folD	bifunctional 5,10-methylene-tetrahydrofolate dehydrogenase/ 5,10-methylene-tetrahydrofolate cyclohydrolase	1.28559	1.28636	0.866667	0.564075	0.439613	1.14621	0.501844	0.43783
768717	SAUSA300_0693	-	hypothetical protein	0.805119	1.22699	1.45455	0.223547	0.795245	1.16222	0.509396	0.438296
1074605	SAUSA300_0980	-	hypothetical protein	0.61587	0.353941	0.85698	0.177479	0.362028	0.60893	0.269753	0.442996
1213083	SAUSA300_1107	-	hypothetical protein	1.54031	1.43149	1.46667	0.995316	0.315706	1.47949	0.655511	0.443066
1712836	SAUSA300_1563	accC	acetyl-CoA carboxylase, biotin carboxylase	1.48483	1.70298	1.61941	1.19182	0.228615	1.60241	0.710219	0.44322
2859424	SAUSA300_2633	-	ABC transporter ATP-binding protein	1.00168	1.95581	1.74222	0.898604	0.491099	1.56657	0.694851	0.44355
1767558	SAUSA300_1614	hemL	glutamate-1-semialdehyde aminotransferase	0.380959	0.269187	0.294331	0.16728	0.112752	0.314826	0.140016	0.444742
1756995	SAUSA300_1605	mreC	rod shape-determining protein MreC	0.995837	1.2759	1.59614	0.760276	0.388342	1.28929	0.574309	0.445446
2570763	SAUSA300_2388	panE	2-dehydropantoate 2-reductase	1.24599	0.648006	0.951111	0.387067	0.466544	0.94837	0.426806	0.450041
606505	SAUSA300_0540	-	HAD family hydrolase	1.19102	1.1798	0.9	0.399327	0.58436	1.09027	0.491844	0.451119
1387628	SAUSA300_1260	-	prephenate dehydrogenase	0.89872	0.993281	0.56	0.437158	0.300798	0.817333	0.368978	0.451442
2087440	SAUSA300_1921	-	truncated amidase	1.53315	2.90772	2.10625	0.947746	1.0244	2.18237	0.986074	0.451835
2575271	SAUSA300_2392	opuCb	glycine betaine/carnitine/choline ABC transporter	3.0548	3.3201	4.45185	2.7001	0.577763	3.60892	1.63893	0.454133
2550220	SAUSA300_2373	bioD	dethiobiotin synthase	1.36662	1.94274	1.51193	0.85003	0.613874	1.6071	0.731952	0.455449
1116655	SAUSA300_1019	-	hypothetical protein	2.44617	2.54601	3.19333	1.54827	0.957643	2.72851	1.25296	0.459209
1379765	SAUSA300_1254	-	hypothetical protein	0.836795	0.647874	0.88659	0.313265	0.412777	0.79042	0.363021	0.459277
1655071	SAUSA300_1503	-	putative competence protein ComGB	1.16048	0.926075	0.755556	0.4362	0.436173	0.947371	0.436187	0.460418
1657759	SAUSA300_1506	-	hypothetical protein	0.923218	0.168122	0.430769	0.325767	0.141663	0.50737	0.233715	0.460641
2101952	SAUSA300_1933	-	hypothetical protein	3.46312	8.74233	9.04	5.51913	1.0221	7.08182	3.27061	0.461832
2301007	SAUSA300_2127	-	hypothetical protein	1.62667	1.7878	2.25714	0.568752	1.1839	1.89054	0.876326	0.463532
2229392	SAUSA300_2067	glyA	serine hydroxymethyltransferase	1.13652	1.46773	0.833755	0.394273	0.671376	1.146	0.532824	0.464942
2190687	SAUSA300_2030	-	hypothetical protein	1.55967	1.46274	2.33016	0.995316	0.66503	1.78419	0.830173	0.465294
488780	SAUSA300_0435	-	ABC transporter ATP-binding protein	1.61711	1.66521	1.20635	0.726429	0.666491	1.49622	0.69646	0.465479
1892736	SAUSA300_1710	-	putative lysophospholipase	1.63713	2.10791	1.26359	0.689365	0.866978	1.66954	0.778172	0.466099
1799608	SAUSA300_1641	gltA	citrate synthase	1.19828	0.71824	0.770732	0.419832	0.417733	0.895752	0.418783	0.467521
2756852	SAUSA300_2550	nrdG	anaerobic ribonucleotide reductase, small subunit	2.53856	1.86179	1.55694	1.33197	0.527548	1.98576	0.929757	0.468211
1517567	SAUSA300_1350	-	hypothetical protein	0.782909	1.42917	0.787879	0.372578	0.569228	0.999986	0.470903	0.47091
1291991	SAUSA300_1173	-	putative acetoacetyl-CoA reductase	0.229043	0.499886	0.465021	0	0.378555	0.397983	0.189278	0.475592
367811	SAUSA300_0316	-	ROK family protein	0.495714	0.961328	1.14444	0.458626	0.368324	0.867162	0.413475	0.476814
1665209	SAUSA300_1515	-	ABC transporter permease	0.642137	0.777826	0.874074	0.325267	0.404499	0.764679	0.364883	0.477171
1904221	SAUSA300_1721	-	hypothetical protein	0.366468	0.159765	0.491667	0.324454	0	0.3393	0.162227	0.478122
920875	SAUSA300_0842	-	hypothetical protein	0.705451	0.463531	0.773333	0.619308	0	0.647439	0.309654	0.478275
481946	SAUSA300_0427	-	hypothetical protein	0.279941	0.198818	0.123457	0.192269	0	0.200739	0.0961344	0.478903
1303493	SAUSA300_1184	-	hypothetical protein	2.67155	4.03681	1.64267	1.04918	1.62063	2.78368	1.3349	0.479547
433673	SAUSA300_0383	-	hypothetical protein	1.526	1.85114	1.32222	1.04736	0.468079	1.56645	0.757719	0.483716
262851	SAUSA300_0221	pflA	pyruvate formate-lyase activating enzyme	2.55145	2.83887	1.70063	1.13414	1.15536	2.36365	1.14475	0.484313
422037	SAUSA300_0370	-	putative enterotoxin	2.12076	1.18723	1.52757	1.02459	0.537139	1.61186	0.780865	0.484451
2717931	SAUSA300_2514	-	hypothetical protein	1.61053	2.20375	2.52632	1.56744	0.484637	2.11353	1.02604	0.485463
735243	SAUSA300_0659	-	sugar efflux transporter	0.862033	0.894683	1.12485	0.742673	0.190859	0.960522	0.466766	0.48595
1026480	SAUSA300_0937	-	hypothetical protein	0.106887	0.267553	0.317037	0.200364	0.0245549	0.230492	0.11246	0.487911
1062013	SAUSA300_0970	purQ	phosphoribosylformylglycinamidine synthase I	1.1134	1.24262	1.30123	0.971463	0.218266	1.21908	0.594865	0.48796
1667925	SAUSA300_1518	-	DEAD-box ATP dependent DNA helicase	0.271988	0.40352	0.338095	0.078064	0.256511	0.337868	0.167288	0.495128
359589	SAUSA300_0309	-	ABC transporter ATP-binding protein	2.42419	1.03067	1.31733	1.15574	0.427256	1.59073	0.791497	0.497568
1128399	SAUSA300_1033	-	iron/heme permease	1.52811	1.78937	1.46377	0.415776	1.17103	1.59375	0.793403	0.497822
654045	SAUSA300_0580	-	hypothetical protein	0.72354	1.21257	0.826211	0.535939	0.38249	0.920775	0.459215	0.498727
2593127	SAUSA300_2408	-	oligopeptide ABC transporter ATP-binding protein	2.12966	1.84917	2.1761	1.19084	0.861739	2.05165	1.02629	0.500229
66547	SAUSA300_0058	-	hypothetical protein	3.40128	4.9591	0.844444	3.07377	0	3.06828	1.53689	0.500895
628890	SAUSA300_0555	-	putative hexulose-6-phosphate synthase	1.07077	0.486598	0.635714	0.614754	0.11839	0.731029	0.366572	0.501447
850737	SAUSA300_0763	est	carboxylesterase	0.351648	0.144352	0.407843	0	0.303326	0.301281	0.151663	0.503393
2527584	SAUSA300_2350	-	hypothetical protein	1.36935	1.65973	0.6	1.22951	0	1.20969	0.614754	0.508191
2249012	SAUSA300_2086	-	hypothetical protein	1.32055	1.21142	1.04828	0.552729	0.660443	1.19342	0.606586	0.508277
678506	SAUSA300_0605	sarA	accessory regulator A	0.0390221	0.0852079	0.116872	0	0.0818498	0.0803675	0.0409249	0.509222
2200181	SAUSA300_2036	kdpE	DNA-binding response regulator, KdpE	1.46669	1.8268	1.47619	1.20511	0.420942	1.58989	0.813028	0.511373
1168589	SAUSA300_1068	-	anti protein	0.285031	1.29516	0.28642	0.637523	0	0.622204	0.318761	0.51231
1987900	SAUSA300_1805	-	RNA methyltransferase	0.641974	0.788782	1.23175	0.515222	0.394633	0.8875	0.454928	0.512594
630185	SAUSA300_0557	-	HAD family hydrolase	1.95068	2.5392	1.99306	0.916439	1.30256	2.16098	1.1095	0.513426
568620	SAUSA300_0510	clpC	endopeptidase	0.443002	0.510624	0.647561	0.239904	0.308808	0.533729	0.274356	0.514037
1073160	SAUSA300_0979	-	hypothetical protein	0.552626	0.890876	0.714894	0.209278	0.532894	0.719465	0.371086	0.515781
1317660	SAUSA300_1195	miaA	tRNA delta(2)-isopentenylpyrophosphate transferase	0.624662	0.63076	0.394805	0.19516	0.373108	0.550076	0.284134	0.516536
2252686	SAUSA300_2089	pdp	pyrimidine-nucleoside phosphorylase	1.48771	1.76559	1.35013	0.78949	0.796608	1.53448	0.793049	0.516821
492868	SAUSA300_0439	-	hypothetical protein	1.84761	1.17587	2.15	1.05874	0.728975	1.72449	0.893859	0.518331
1142688	SAUSA300_1045	uvrC	excinuclease ABC subunit C	0.821917	1.02397	0.857714	0.63785	0.298104	0.901199	0.467977	0.519283
2071440	SAUSA300_1904	-	hypothetical protein	0.447307	0.514255	0.755556	0.594664	0	0.572372	0.297332	0.519473
2757385	SAUSA300_2551	nrdD	anaerobic ribonucleoside triphosphate reductase	2.11856	3.21078	2.30527	1.36811	1.27704	2.54487	1.32258	0.519702
1349997	SAUSA300_1232	-	catalase	0.626499	0.353362	0.427015	0	0.487488	0.468959	0.243744	0.519756
2044616	SAUSA300_1883	putP	high affinity proline permease	1.08546	0.954841	0.969925	0.503307	0.540024	1.00341	0.521666	0.519894
2433701	SAUSA300_2264	-	RpiR family phosphosugar-binding transcriptional regulator	0.934494	1.30432	0.856111	0.983607	0.089779	1.03164	0.536693	0.520232
284200	SAUSA300_0236	-	PTS system, IIBC components	2.89528	2.52844	2.33333	2.16457	0.52656	2.58568	1.34557	0.520391
1303920	SAUSA300_1185	miaB	(dimethylallyl)adenosine tRNA methylthiotransferase	1.47962	1.6296	1.72519	1.06444	0.613874	1.61147	0.839154	0.520739
785978	SAUSA300_0708	hisC	histidinol-phosphate aminotransferase	2.40974	1.62291	2.08656	1.00076	1.12425	2.03974	1.0625	0.520902
2012426	SAUSA300_1850	-	hypothetical protein	1.01617	0.685504	1.07042	0.431001	0.531736	0.924034	0.481368	0.520942
1288696	SAUSA300_1170	-	GntR family transcriptional regulator	0.436097	0.570552	0.592	0.180328	0.375691	0.532883	0.278009	0.521708
2708969	SAUSA300_2504	-	acyltransferase	0.802268	0.715056	0.711111	0.490142	0.286198	0.742812	0.38817	0.522568
1454404	SAUSA300_1323	-	hypothetical protein	1.21513	1.29157	2.12398	1.44521	0.174469	1.54356	0.80984	0.524657
1566899	SAUSA300_1401	-	phiSLT ORF387-like protein	1.7732	1.65961	1.62532	0.601785	1.17141	1.68604	0.886598	0.525846
1001133	SAUSA300_0913	-	hypothetical protein	1.04498	1.0106	1.19956	0.56809	0.574367	1.08505	0.571228	0.526455
556324	SAUSA300_0498	-	Ala tRNA	5.79478	10.9151	15.3556	4.64481	6.62983	10.6885	5.63732	0.52742
712225	SAUSA300_0637	-	dihydroxyacetone kinase subunit DhaL	0.979793	1.40593	1.13333	0.113843	1.12543	1.17302	0.619639	0.528243
635770	SAUSA300_0561	-	hypothetical protein	2.0711	1.19601	1.63098	0.52161	1.22217	1.6327	0.871888	0.534018
1078516	SAUSA300_0984	ptsI	phosphoenolpyruvate-protein phosphotransferase	0.193992	0.135558	0.199495	0	0.189743	0.176348	0.0948714	0.537977
886052	SAUSA300_0805	-	pathogenicity island protein	2.84013	5.45501	4.18889	1.14754	3.38398	4.16134	2.26576	0.544478
1817377	SAUSA300_1652	-	hypothetical protein	0.758057	0.376014	0.476703	0.555262	0.0297036	0.536925	0.292483	0.544737
2467741	SAUSA300_2296	-	esterase-like protein	1.9345	2.11234	0.869841	0.563796	1.22775	1.6389	0.895771	0.54657
1965116	SAUSA300_1783	hemE	uroporphyrinogen decarboxylase	0.149179	0.0554973	0.0754386	0.102459	0	0.0933716	0.0512295	0.548662
89207	SAUSA300_0080	-	hypothetical protein	1.25646	1.32924	1.6127	0.117096	1.42068	1.39947	0.768887	0.549414
2021624	SAUSA300_1860	pepS	aminopeptidase PepS	1.62246	1.34515	1.55646	1.13193	0.526177	1.50803	0.829053	0.54976
1149088	SAUSA300_1050	-	nucleoside-triphosphatase	0.466075	0.642032	0.368992	0.0889567	0.453981	0.492366	0.271469	0.551355
711215	SAUSA300_0636	-	dihydroxyacetone kinase subunit DhaK	1.04214	1.86605	1.52963	0.728597	0.905463	1.47928	0.81703	0.552318
2021004	SAUSA300_1859	-	hypothetical protein	1.90662	1.41975	0.706306	1.38827	0.0995471	1.34423	0.74391	0.553411
775667	SAUSA300_0702	-	hypothetical protein	1.44956	1.10303	1.61035	0.729845	0.807286	1.38765	0.768565	0.553862
2463346	SAUSA300_2291	gltS	sodium/glutamate symporter	0.435613	0.646053	0.631866	0.451077	0.182425	0.571177	0.316751	0.554558
2490597	SAUSA300_2316	-	acetyltransferase	1.89778	2.0333	1.6673	0.983607	1.09182	1.86613	1.03771	0.556077
1580082	SAUSA300_1419	-	phiSLT ORF80-like protein	4.77373	6.02734	3.42456	2.84009	2.44257	4.74188	2.64133	0.557022
1614593	SAUSA300_1460	-	M20/M25/M40 family peptidase	1.31743	0.726101	1.21519	0.435775	0.776278	1.08624	0.606027	0.557912
2388217	SAUSA300_2218	-	hypothetical protein	2.41679	2.24244	1.17701	1.29546	0.876357	1.94541	1.08591	0.558189
1062677	SAUSA300_0971	purL	phosphoribosylformylglycinamidine synthase II	0.587927	0.592505	0.552171	0.546448	0.0987889	0.577534	0.322619	0.558614
82906	SAUSA300_0075	opp-3C	oligopeptide permease, channel-forming protein	2.44748	1.58578	1.73333	1.40515	0.749803	1.9222	1.07748	0.560544
2117652	SAUSA300_1961	-	phiPVL ORF41-like protein	1.0994	0.97137	1.3056	0.403279	0.861878	1.12546	0.632579	0.562063
1118574	SAUSA300_1022	-	hypothetical protein	0.340292	0.339614	0.736508	0.312256	0.220337	0.472138	0.266296	0.564022
305180	SAUSA300_0253	scdA	cell wall biosynthesis protein ScdA	2.42785	2.41138	2.04115	0.991702	1.59607	2.29346	1.29389	0.564163
856368	SAUSA300_0769	-	hypothetical protein	0.56688	0.599864	0.740741	0.582878	0.135052	0.635828	0.358965	0.564563
1021521	SAUSA300_0932	-	hypothetical protein	0.435865	0.555505	1.02985	0.440421	0.321596	0.67374	0.381009	0.565513
1125752	SAUSA300_1030	-	iron transport associated domain-containing protein	1.61151	2.43662	1.38449	1.15476	0.896487	1.81087	1.02562	0.566369
375629	SAUSA300_0322	-	Oye family NADH-dependent flavin oxidoreductase	2.06624	1.34396	2.30707	1.40752	0.75339	1.90576	1.08045	0.566942
719685	SAUSA300_0646	-	sensor histidine kinase	2.64952	2.8054	3.58621	1.75868	1.65958	3.01371	1.70913	0.567118
1598494	SAUSA300_1444	scpB	segregation and condensation protein B	1.06237	0.848453	1.0922	0.999884	0.137142	1.00101	0.568513	0.567941
2862348	SAUSA300_2636	-	integrase/recombinase	3.06115	1.65644	1.99333	1.22951	1.31215	2.23698	1.27083	0.568102
788553	SAUSA300_0711	-	hypothetical protein	1.24199	1.70584	1.20939	0.767721	0.809276	1.38574	0.788498	0.569009
2510616	SAUSA300_2335	-	hypothetical protein	0.473355	0.962849	0.54321	0.546448	0.204625	0.659805	0.375536	0.569163
1765506	SAUSA300_1612	tag	DNA-3-methyladenine glycosidase	0.374797	0.826129	1.18788	0.52161	0.385066	0.796268	0.453338	0.569328
1702788	SAUSA300_1552	-	hypothetical protein	0.297223	0.145646	0.350388	0.301817	0	0.264419	0.150909	0.570718
1675315	SAUSA300_1524	-	CBS domain-containing protein	1.70533	0.837168	0.818182	0.794834	0.485518	1.12023	0.640176	0.571471
1156367	SAUSA300_1058	-	alpha-hemolysin	0.763475	0.994092	0.915226	0.438508	0.582043	0.890931	0.510275	0.572744
2003464	SAUSA300_1842	-	FUR family transcriptional regulator	1.79462	3.54264	1.86275	1.10897	1.64121	2.4	1.37509	0.572953
2319313	SAUSA300_2142	asp23	alkaline shock protein 23	0.460861	0.52674	0.519865	0.281504	0.295775	0.502489	0.288639	0.57442
1015572	SAUSA300_0924	-	sodium transport family protein	1.36384	1.12939	0.909091	0.834161	0.468776	1.13411	0.651469	0.574432
495104	SAUSA300_0443	-	hypothetical protein	1.58754	1.67227	1.11063	0.517069	1.16438	1.45681	0.840724	0.577098
2303099	SAUSA300_2129	-	putative hemolysin III	1.42423	0.817996	1.6633	0.745156	0.764552	1.30184	0.754854	0.579836
921937	SAUSA300_0844	-	hypothetical protein	1.04787	0.499105	0.323889	0.553279	0.17035	0.623621	0.361814	0.580183
2824377	SAUSA300_2598	cap1A	capsular polysaccharide biosynthesis protein Cap1A	0.337932	0.779024	0.623679	0.0940607	0.579658	0.580212	0.336859	0.58058
2499456	SAUSA300_2325	-	hypothetical protein	1.69492	1.39741	2.60741	0.951224	1.25503	1.89991	1.10313	0.580621
529280	SAUSA300_0470	ksgA	dimethyladenosine transferase	0.752292	0.682623	1.65915	0.103902	1.0946	1.03136	0.59925	0.58103
393742	SAUSA300_0341	-	hypothetical protein	3.07266	2.35618	3.01739	1.7819	1.49231	2.81541	1.6371	0.58148
145877	SAUSA300_0127	-	hypothetical protein	0.929259	1.53666	0.975238	1.03044	0.305183	1.14705	0.667814	0.582199
684945	SAUSA300_0612	-	putative monovalent cation/H+ antiporter subunit C	2.82704	2.15211	4.33333	1.88655	1.732	3.10416	1.80927	0.582854
1683691	SAUSA300_1534	-	hypothetical protein	0.896883	0.476267	0.849123	0.515291	0.348939	0.740758	0.432115	0.583342
761187	SAUSA300_0686	nagA	N-acetylglucosamine-6-phosphate deacetylase	1.65954	2.52388	1.79578	0.809297	1.52109	1.99307	1.16519	0.584622
2155247	SAUSA300_1997	-	hypothetical protein	1.40757	1.6174	1.4303	1.34128	0.401808	1.48509	0.871545	0.586863
2399790	SAUSA300_2233	-	BioY family protein	1.23403	1.53374	1.40952	0.61336	1.02229	1.39243	0.817824	0.587335
2245083	SAUSA300_2082	rpoE	DNA-directed RNA polymerase subunit delta	1.55749	0.887866	1.12889	0.245902	1.15408	1.19141	0.699992	0.58753
905356	SAUSA300_0825	-	2-nitropropane dioxygenase family oxidoreductase	1.04705	0.733009	0.682828	0.798382	0.16742	0.820963	0.482901	0.588213
661865	SAUSA300_0588	-	hypothetical protein	0.927793	1.12627	0.907463	0.734035	0.428795	0.987176	0.581415	0.588968
362941	SAUSA300_0312	-	hypothetical protein	2.58739	1.90396	2.37318	1.05521	1.65111	2.28818	1.35316	0.59137
307858	SAUSA300_0255	-	two-component response regulator	1.19807	1.22404	1.56667	0.819672	0.754356	1.32959	0.787014	0.591921
1446421	SAUSA300_1313	ctpA	carboxyl-terminal protease	0.221696	0.339545	0.5587	0.369883	0.0729699	0.373314	0.221427	0.593138
907497	SAUSA300_0827	-	hypothetical protein	1.89792	1.26061	1.50381	0.905756	0.93847	1.55411	0.922113	0.593338
892503	SAUSA300_0813	-	hypothetical protein	1.82882	2.7922	2.91966	0.665546	2.32328	2.51356	1.49441	0.59454
772277	SAUSA300_0698	pabA	para-aminobenzoate synthase, glutamine amidotransferase, component II	1.86486	2.47444	2.36444	1.69399	0.972376	2.23458	1.33318	0.596614
2245725	SAUSA300_2083	-	acetyltransferase	2.01834	1.69373	2.41379	1.58282	0.857306	2.04195	1.22006	0.597497
2393409	SAUSA300_2225	moaC	molybdenum cofactor biosynthesis protein MoaC	2.60618	1.68712	0.771429	1.07338	0.947119	1.68824	1.01025	0.598404
2173746	SAUSA300_2013	leuD	isopropylmalate isomerase small subunit	1.52608	1.53082	1.40952	1.59251	0.189424	1.48881	0.890965	0.598442
2016041	SAUSA300_1853	-	hypothetical protein	1.03894	2.10429	1.84178	1.18033	0.810313	1.66167	0.99532	0.598988
2491405	SAUSA300_2317	-	putative zinc-binding dehydrogenase	1.29016	1.23234	0.891542	0.78297	0.581347	1.13801	0.682159	0.59943
2474723	SAUSA300_2302	tcaA	teicoplanin resistance associated membrane protein TcaA protein	1.30939	0.861429	1.00688	0.592388	0.681237	1.05924	0.636813	0.6012
1518973	SAUSA300_1352	-	hypothetical protein	1.27663	1.34098	1.37486	0.967482	0.634001	1.33082	0.800741	0.601688
878755	SAUSA300_0795	-	hypothetical protein	1.62973	1.58093	0.893162	1.57629	0.0708316	1.36794	0.823562	0.602045
1064845	SAUSA300_0972	purF	amidophosphoribosyltransferase	1.19285	1.64826	1.02044	0.699454	0.850829	1.28719	0.775141	0.602198
1115602	SAUSA300_1018	-	hypothetical protein	0.808925	1.06099	0.576209	0.289296	0.693316	0.815374	0.491306	0.602553
1034396	SAUSA300_0946	menD	2-succinyl-6-hydroxy-2,4-cyclohexadiene-1-carboxylic acid synthase/2-oxoglutarate decarboxylase	0.289013	0.303236	0.515691	0.15434	0.291004	0.369314	0.222672	0.602935
2168749	SAUSA300_2009	ilvC	ketol-acid reductoisomerase	1.30769	1.50259	1.75	1.24018	0.604282	1.52009	0.922231	0.606694
2650141	SAUSA300_2454	-	membrane spanning protein	1.44523	0.745269	0.63975	0.727315	0.420201	0.943415	0.573758	0.608171
564423	SAUSA300_0505	-	glutamine amidotransferase subunit PdxT	1.98504	1.78653	2.1037	1.49261	0.893527	1.95842	1.19307	0.6092
1525749	SAUSA300_1358	ndk	nucleoside diphosphate kinase	0.634775	0.538636	0.742857	0.04879	0.730071	0.638756	0.389431	0.60967
2456518	SAUSA300_2284	-	hypothetical protein	1.66056	1.3122	1.82639	1.51412	0.445058	1.59972	0.979587	0.612351
1635968	SAUSA300_1482	-	FtsK/SpoIIIE family protein	0.992757	1.2228	1.63455	0.998975	0.574068	1.28337	0.786522	0.612857
64125	SAUSA300_0055	-	alcohol dehydrogenase, zinc-containing	0.966887	1.15031	1.33704	0.806661	0.605104	1.15141	0.705883	0.613059
2711291	SAUSA300_2505	-	acetyltransferase	1.51256	1.00283	1.85983	0.882724	0.906644	1.45841	0.894684	0.613466
1969133	SAUSA300_1787	-	HIT family protein	0.753877	1.03856	1.33333	0	1.27861	1.04192	0.639305	0.613581
2465682	SAUSA300_2293	corA	magnesium and cobalt transport protein	1.41415	0.876817	1.58901	0.687467	0.901008	1.29333	0.794237	0.614105
166604	SAUSA300_0147	-	5' nucleotidase family protein	1.36683	1.86997	1.8	1.07567	0.992152	1.67893	1.03391	0.615814
1204825	SAUSA300_1101	-	putative fibronectin/fibrinogen binding protein	0.867951	1.33962	1.36224	0.854596	0.612027	1.18994	0.733311	0.616261
779356	SAUSA300_0704	-	ABC transporter ATP-binding protein	1.32671	1.30315	1.02989	0.768796	0.737918	1.21992	0.753357	0.617549
887405	SAUSA300_0809	-	putative DNA primase	2.57465	2.60237	2.68134	1.47287	1.77738	2.61945	1.62512	0.620405
384026	SAUSA300_0331	-	hypothetical protein	3.18161	2.40751	2.16566	1.21709	1.9923	2.58493	1.60469	0.620789
2657098	SAUSA300_2460	-	acetyltransferase family protein	2.06138	3.08666	2.08333	0.665984	2.3308	2.41046	1.49839	0.621622
1821589	SAUSA300_1656	-	universal stress protein	0.347606	0.511247	0.25098	0.433944	0.0270827	0.369945	0.230513	0.623102
1105943	SAUSA300_1011	-	hypothetical protein	0.803411	1.48655	0.280342	1.00883	0.0613874	0.856768	0.535107	0.624565
988860	SAUSA300_0901	-	putative competence protein	1.31897	1.01544	1.11724	0.942152	0.495332	1.15055	0.718742	0.624694
812604	SAUSA300_0732	-	hypothetical protein	2.52216	2.64646	2.82353	1.39826	1.9337	2.66405	1.66598	0.625357
426163	SAUSA300_0376	-	hypothetical protein	1.57905	1.48412	1.56536	0.84378	1.09414	1.54284	0.96896	0.628035
2584589	SAUSA300_2399	-	ABC transporter ATP-binding protein	2.01641	2.04499	1.40283	0.814704	1.4733	1.82141	1.144	0.628086
1895397	SAUSA300_1713	ribBA	riboflavin biosynthesis protein	1.36755	1.04837	1.58482	0.9996	0.67601	1.33358	0.837805	0.628237
1609651	SAUSA300_1456	-	alpha-D-1,4-glucosidase	1.23928	1.6045	1.09286	0.903835	0.748158	1.31221	0.825997	0.629469
474413	SAUSA300_0423	-	hypothetical protein	2.06138	2.33011	2	1.26103	1.43788	2.1305	1.34946	0.6334
2213027	SAUSA300_2048	thiM	hydroxyethylthiazole kinase	1.59512	1.39351	1.31429	0.936768	0.881347	1.43431	0.909058	0.633796
2514005	SAUSA300_2340	narI	respiratory nitrate reductase, gamma subunit	1.39399	1.28362	1.62462	0.571669	1.24664	1.43408	0.909152	0.633964
674978	SAUSA300_0601	-	alpha/beta fold family hydrolase	1.08867	0.843558	1.51181	0.665984	0.791321	1.14801	0.728652	0.634709
1452789	SAUSA300_1321	-	hypothetical protein	2.16187	1.53539	1.15269	1.10171	0.950514	1.61665	1.02611	0.634715
1900744	SAUSA300_1717	arsR	arsenical resistance operon repressor	0.978147	1.67809	0.717647	0.192864	1.23497	1.12463	0.713917	0.634802
211875	SAUSA300_0183	-	hypothetical protein	1.96659	2.4476	1.04691	1.91257	0.399018	1.82037	1.15579	0.634924
639466	SAUSA300_0565	-	hypothetical protein	1.61196	1.95794	2.1009	1.7058	0.696829	1.89027	1.20132	0.635527
353822	SAUSA300_0304	-	hypothetical protein	1.05574	1.25815	1.46111	0.956284	0.644567	1.25833	0.800426	0.636099
528733	SAUSA300_0469	-	hypothetical protein	0.409732	0.805215	0.604938	0.51609	0.255781	0.606628	0.385935	0.636197
1867001	SAUSA300_1693	-	hypothetical protein	2.25252	1.58266	1.82912	1.16591	1.23833	1.8881	1.20212	0.636684
2102218	SAUSA300_1934	-	phi77 ORF020-like protein, phage major tail protein	3.8211	3.45528	4.78699	2.69892	2.42555	4.02113	2.56223	0.637193
1580799	SAUSA300_1421	-	phiSLT ORF122-like protein, DNA polymerase	1.77999	2.29453	1.67619	1.61332	0.833114	1.9169	1.22322	0.638123
467725	SAUSA300_0415	lpl3	tandem lipoprotein	1.91922	0.846203	1.05441	0.824383	0.804915	1.27328	0.814649	0.639806
2746291	SAUSA300_2542	-	putative AMP-binding enzyme	1.65289	1.62163	1.71901	1.08386	1.04866	1.66451	1.06626	0.640586
1789738	SAUSA300_1635	mutM	formamidopyrimidine-DNA glycosylase	0.59613	0.787597	1.04865	0.487373	0.552486	0.810792	0.519929	0.641261
244365	SAUSA300_0206	-	azoreductase	1.18517	1.44237	2.12199	1.26729	0.764077	1.58318	1.01569	0.641549
876641	SAUSA300_0792	-	hypothetical protein	1.25973	1.31464	0.847619	1.15144	0.315706	1.14066	0.733575	0.643113
2644864	SAUSA300_2449	-	putative transporter	2.37025	1.73622	1.4495	1.17676	1.20891	1.85199	1.19283	0.644081
1119033	SAUSA300_1023	-	hypothetical protein	1.09533	0.753238	0.382222	0.437158	0.523839	0.743598	0.480499	0.646181
2480890	SAUSA300_2308	-	response regulator protein	1.38175	2.23415	1.75111	1.37109	0.944249	1.789	1.15767	0.647102
1608675	SAUSA300_1455	-	AraC family transcriptional regulator	0.940837	1.07755	1.34564	0.693569	0.759314	1.12134	0.726442	0.647832
2103267	SAUSA300_1935	-	phi77 ORF029-like protein	0.727026	0.310047	1.12903	0.749163	0.187132	0.722035	0.468148	0.648372
2429629	SAUSA300_2260	-	inositol monophosphatase family protein	2.02703	2.10251	1.82292	1.57317	1.00138	1.98415	1.28728	0.64878
2126612	SAUSA300_1972	int	integrase	2.39386	2.44657	3.56846	1.66579	1.97826	2.80296	1.82202	0.650034
603879	SAUSA300_0538	-	NAD-dependent epimerase/dehydratase family protein	0.926154	0.865188	0.454701	0.416842	0.557208	0.748681	0.487025	0.650511
541293	SAUSA300_0482	-	polysaccharide biosynthesis protein	2.22591	1.75984	2.59155	1.41615	1.45903	2.19243	1.43759	0.655705
1896589	SAUSA300_1714	ribE	riboflavin synthase subunit alpha	1.24932	0.714584	1.85	0.819672	0.849657	1.2713	0.834664	0.656543
771258	SAUSA300_0697	-	exsB protein	1.33394	0.644172	1.07067	0.819672	0.515654	1.01626	0.667663	0.65698
767902	SAUSA300_0692	-	hypothetical protein	2.03233	4.1411	3.88618	2.39904	2.01231	3.35321	2.20567	0.657781
2748807	SAUSA300_2544	-	hypothetical protein	3.52726	3.41513	3.71556	1.0929	3.58502	3.55265	2.33896	0.658371
2396907	SAUSA300_2230	modA	molybdenum ABC transporter molybdenum-binding protein ModA	0.484916	0.838446	0.933651	0.234192	0.757695	0.752338	0.495944	0.659204
1818959	SAUSA300_1654	-	proline dipeptidase	0.820889	0.664622	0.693333	0.528233	0.429711	0.726281	0.478972	0.659486
1617289	SAUSA300_1463	-	hypothetical protein	2.1301	2.3773	2.2037	1.70765	1.24309	2.23703	1.47537	0.659522
395211	SAUSA300_0343	-	acetyltransferase	1.09225	0.925038	0.883333	0.717213	0.558241	0.966873	0.637727	0.659577
2622904	SAUSA300_2435	-	cell wall surface anchor family protein	1.15146	1.08292	0.731313	0.894188	0.410179	0.988563	0.652183	0.659729
894575	SAUSA300_0815	ear	Ear protein	0.415629	0.759389	0.690515	0.53312	0.287472	0.621844	0.410296	0.659805
1448836	SAUSA300_1316	msrB	methionine sulfoxide reductase B	2.74219	2.84007	3.15096	2.16695	1.67651	2.91107	1.92173	0.660145
1587233	SAUSA300_1432	-	phiSLT ORF78-like protein	1.49376	0.480128	0.527536	0.570207	0.532469	0.833807	0.551338	0.661229
721620	SAUSA300_0648	-	ABC transporter permease	2.0819	2.44668	4.21465	2.37495	1.48746	2.91441	1.93121	0.66264
756502	SAUSA300_0682	ybaK	ybaK/ebsC protein	0.847458	1.47897	1.56349	0.673302	1.04578	1.29664	0.85954	0.662899
2612848	SAUSA300_2428	-	tandem lipoprotein	1.09402	2.42993	1.0902	2.04114	0	1.53805	1.02057	0.663551
2344279	SAUSA300_2166	alsS	acetolactate synthase	1.1811	1.38676	1.58963	0.79235	1.04742	1.38583	0.919886	0.66378
720869	SAUSA300_0647	-	ABC transporter ATP-binding protein	1.63245	1.7243	4.05017	1.68074	1.60165	2.46897	1.6412	0.664729
2278257	SAUSA300_2109	fmtB	truncated FmtB protein	1.07241	1.10968	1.73611	0.697697	1.03879	1.30607	0.868243	0.664777
1935644	SAUSA300_1751	hsdS	type I restriction-modification enzyme, S subunit	1.1856	1.006	1.74337	1.12815	0.617834	1.31166	0.872992	0.665564
2188632	SAUSA300_2027	alr	alanine racemase	0.392644	0.379222	0.431746	0.0840689	0.450286	0.401204	0.267178	0.665939
2376060	SAUSA300_2209	-	hypothetical protein	1.64637	1.98814	3.67761	1.91665	1.33036	2.43738	1.62351	0.666088
2559779	SAUSA300_2380	-	hypothetical protein	4.53225	4.31194	3.8439	3.81181	1.82365	4.22936	2.81773	0.666231
2386904	SAUSA300_2217	-	putative drug transporter	1.43241	1.01983	1.2	0.901639	0.720634	1.21741	0.811137	0.666279
2497831	SAUSA300_2324	-	PTS system, sucrose-specific IIBC component	1.86144	2.19053	1.77658	1.49904	1.0917	1.94285	1.29537	0.666737
884801	SAUSA300_0802	-	hypothetical protein	1.64129	0.872861	1.50027	1.11955	0.673764	1.33814	0.896658	0.670078
2007132	SAUSA300_1846	-	hypothetical protein	0.487566	0.680313	0.80352	0.662771	0.218806	0.657133	0.440789	0.670775
313486	SAUSA300_0261	-	hypothetical protein	1.30978	1.05232	1.30247	1.15108	0.491099	1.22152	0.821091	0.672186
804192	SAUSA300_0724	-	hypothetical protein	1.12452	0.872816	1.43293	0.645204	0.894184	1.14342	0.769694	0.67315
876756	SAUSA300_0793	-	hypothetical protein	0.815964	1.36998	1.31771	1.04594	0.526588	1.16789	0.786262	0.673236
2160091	SAUSA300_2001	-	DNA mismatch repair protein-like protein	1.26628	1.53374	1.84175	0.58548	1.49961	1.54726	1.04254	0.673801
1502861	SAUSA300_1338	-	hypothetical protein	0.414458	0.929983	0.407407	0.58548	0.201701	0.58395	0.393591	0.674015
1211967	SAUSA300_1106	-	putative lipoprotein	1.75328	1.71433	1.5595	0.608144	1.65152	1.6757	1.12983	0.674243
677467	SAUSA300_0604	-	alpha/beta fold family hydrolase	0.690999	0.764711	1.05164	0.404064	0.726273	0.835784	0.565168	0.676213
1833575	SAUSA300_1669	-	aminotransferase, class V	0.783773	1.09887	0.96748	0.979608	0.30544	0.950041	0.642524	0.676312
2591180	SAUSA300_2406	-	putative transporter	0.998439	1.07988	1.20952	0.87822	0.608862	1.09595	0.743541	0.678446
1137807	SAUSA300_1042	-	hypothetical protein	0.611393	0.74616	0.521655	0.287184	0.564584	0.626403	0.425884	0.679889
719018	SAUSA300_0645	-	DNA-binding response regulator	3.63628	1.80675	4.68	0.956284	3.63536	3.37434	2.29582	0.680376
1319065	SAUSA300_1197	-	glutathione peroxidase	1.07977	0.920245	1.18857	0.288837	1.15759	1.06286	0.723213	0.680439
180286	SAUSA300_0158	cap5G	capsular polysaccharide biosynthesis protein Cap5G	0.767006	0.922802	0.816667	0.286885	0.85175	0.835492	0.569317	0.681416
663910	SAUSA300_0590	-	hypothetical protein	2.16194	1.47638	1.69973	1.21285	1.21277	1.77935	1.21281	0.681604
688348	SAUSA300_0617	-	Na+/H+ antiporter	1.02158	1.17645	1.19848	0.978018	0.566612	1.13217	0.772315	0.682153
2830473	SAUSA300_2603	lip	triacylglycerol lipase	1.34652	1.51914	0.973243	0.449797	1.2979	1.27963	0.873851	0.682892
355497	SAUSA300_0306	brnQ	branched-chain amino acid transport system II carrier protein	1.39166	1.35992	1.37511	0.706284	1.17495	1.37556	0.940619	0.683806
1130179	SAUSA300_1035	-	heme-degrading monooxygenase IsdG	0.353871	0.506135	0.271111	0.368852	0.14733	0.377039	0.258091	0.684521
1865026	SAUSA300_1690	-	putative thioredoxin	1.93159	3.98773	2.12593	1.65073	2.02578	2.68175	1.83826	0.685469
2152656	SAUSA300_1995	scrR	sucrose operon repressor	1.22804	1.09533	1.24018	0.767273	0.862787	1.18785	0.81503	0.686137
2113619	SAUSA300_1954	-	phiPVL ORF050-like protein	1.81152	3.22086	1.98182	1.6766	1.53189	2.33807	1.60425	0.686143
774005	SAUSA300_0700	-	hypothetical protein	1.29436	0.973748	1.33023	0.838734	0.809457	1.19945	0.824095	0.687063
1944634	SAUSA300_1759	-	hypothetical protein	1.13788	0.981595	0.976889	1.09836	0.320442	1.03212	0.709401	0.687323
2501327	SAUSA300_2326	-	transcription regulatory protein	0.76102	0.877599	1.01206	0.821732	0.393311	0.88356	0.607521	0.687584
2172375	SAUSA300_2012	leuC	isopropylmalate isomerase large subunit	1.11485	0.9036	1.54005	0.991231	0.642426	1.18617	0.816829	0.688628
251829	SAUSA300_0213	-	Gfo/Idh/MocA family oxidoreductase	1.38624	0.613497	1.37846	1.00883	0.543986	1.12606	0.776407	0.689487
309956	SAUSA300_0258	-	GntR family transcriptional regulator	1.17535	1.25928	1.2117	0.747771	0.930503	1.21544	0.839137	0.690396
1581200	SAUSA300_1422	-	phiSLT ORF65-like protein	0.748206	0.772552	1.0963	1.12325	0.0818498	0.872351	0.602552	0.690722
1971557	SAUSA300_1790	prsA	foldase protein PrsA	0.660572	0.740938	0.948148	0.50685	0.576507	0.78322	0.541679	0.691605
1124491	SAUSA300_1029	-	iron transport associated domain-containing protein	2.48925	3.34015	2.84167	1.62796	2.37109	2.89035	1.99952	0.691792
2524547	SAUSA300_2347	nirR	nitrite reductase transcriptional regulator NirR	1.56894	1.85114	1.66111	1.45719	0.88628	1.69373	1.17174	0.691808
2432150	SAUSA300_2262	-	hypothetical protein	2.49424	1.72194	1.88663	2.01948	0.798036	2.03427	1.40876	0.692513
581322	SAUSA300_0521	nusG	transcription antitermination protein	0.730073	0.730924	1.93056	0.640369	0.926565	1.13052	0.783467	0.693016
2114638	SAUSA300_1957	-	phiPVL ORF046-like protein	0.888494	1.86925	0.833333	1.2352	0.425875	1.19703	0.830538	0.693835
1516184	SAUSA300_1349	-	glycosyl transferase, group 1 family protein	0.17971	0.446639	0.316484	0.222182	0.214518	0.314278	0.21835	0.694769
825938	SAUSA300_0742	uvrA	excinuclease ABC subunit A	1.07033	1.01758	1.24038	0.717213	0.824745	1.10943	0.770979	0.694931
1966416	SAUSA300_1784	-	signal transduction protein TRAP	0.792044	1.32594	0.612186	1.11052	0.154459	0.910058	0.632491	0.695
870381	SAUSA300_0781	-	hypothetical protein	1.55508	2.47013	2.1345	0.834052	2.02094	2.05324	1.42749	0.695241
1344676	SAUSA300_1227	thrC	threonine synthase	0.614964	0.651315	0.90411	0.370537	0.636999	0.723463	0.503768	0.696329
1339327	SAUSA300_1222	nuc	thermonuclease	2.03015	1.88697	0.931818	0.670641	1.58212	1.61631	1.12638	0.696883
2037190	SAUSA300_1877	-	hypothetical protein	0.56653	1.0371	0.72381	0.886584	0.197316	0.775814	0.54195	0.698557
2398948	SAUSA300_2232	-	acetyltransferase	4.05044	3.21234	3.09786	2.58364	2.24872	3.45354	2.41618	0.699623
1967043	SAUSA300_1785	-	putative ABC transporter protein EcsB	0.3954	0.433215	0.623392	0.478142	0.200317	0.484002	0.339229	0.700884
1837713	SAUSA300_1672	nagE	phosphotransferase system, N-acetylglucosamine-specific IIBC component	0.964586	1.10729	1.02114	0.835221	0.610879	1.031	0.72305	0.701307
491679	SAUSA300_0438	-	CHAP domain-contain protein	0.835611	1.4932	1.12644	0.639093	0.977964	1.15175	0.808529	0.702002
2642008	SAUSA300_2447	-	hypothetical protein	0.898992	0.379441	1.37222	0.499488	0.742403	0.883552	0.620946	0.702783
764160	SAUSA300_0688	-	aldo/keto reductase family oxidoreductase	0.644096	0.878416	0.979798	0.124193	1.04917	0.834103	0.586679	0.703365
1401687	SAUSA300_1273	opp-2F	oligopeptide permease, ATP-binding protein	0.676221	0.652449	0.728042	0.368636	0.596334	0.685571	0.482485	0.703771
1599852	SAUSA300_1446	-	hypothetical protein	0.836551	1.15031	0.907937	0.253708	1.10497	0.964931	0.67934	0.70403
2122839	SAUSA300_1968	-	putative phage transcriptional regulator	0.954691	1.16193	1.09495	1.14257	0.368324	1.07052	0.755449	0.705682
1169651	SAUSA300_1070	-	hypothetical protein	0.400825	0.944895	1.24603	0.53669	0.684031	0.863917	0.61036	0.706503
1884794	SAUSA300_1703	-	rhodanese-like domain-containing protein	0.903837	0.589901	0.753846	0.315259	0.743731	0.749195	0.529495	0.706752
664615	SAUSA300_0591	-	acetyltransferase	1.29573	1.59217	1.43492	0.19516	1.84162	1.44094	1.01839	0.706754
943441	SAUSA300_0864	argG	argininosuccinate synthase	1.12176	1.04075	1.15106	0.614754	0.947119	1.10453	0.780937	0.707034
294558	SAUSA300_0245	-	2-C-methyl-D-erythritol 4-phosphate cytidylyltransferase	1.26228	1.44853	1.74938	1.18397	0.92081	1.48673	1.05239	0.707855
666454	SAUSA300_0593	-	hypothetical protein	0.989352	1.88039	1.53225	1.14621	0.93204	1.46733	1.03912	0.708173
1139529	SAUSA300_1043	mutS2	recombination and DNA strand exchange inhibitor protein	0.404553	0.304073	0.527132	0.311348	0.273031	0.411919	0.29219	0.709337
890448	SAUSA300_0810	-	hypothetical protein	2.33623	3.00358	4.14286	2.45902	2.02578	3.16089	2.2424	0.70942
418338	SAUSA300_0365	-	hypothetical protein	0.0702397	0.545331	0.0592593	0	0.319214	0.224943	0.159607	0.709544
2466726	SAUSA300_2294	-	hypothetical protein	1.89741	1.22699	1.99192	0.894188	1.53189	1.70544	1.21304	0.711277
631334	SAUSA300_0558	-	putative proline/betaine transporter	1.84518	1.78055	1.81456	1.46976	1.11609	1.81343	1.29292	0.712971
2617686	SAUSA300_2432	-	MutT/NUDIX family hydrolase	0.345326	0.867154	1.95385	0.966793	0.53832	1.05544	0.752556	0.713025
1426264	SAUSA300_1296	-	hypothetical protein	0.88754	0.528289	0.513889	0.648907	0.26857	0.643239	0.458738	0.713169
807282	SAUSA300_0727	pepT	peptidase T	1.5311	1.7338	1.24348	1.10181	1.04492	1.50279	1.07336	0.714246
2730609	SAUSA300_2529	-	hypothetical protein	1.68611	2.65455	1.70256	1.93359	0.949143	2.01441	1.44136	0.715527
1042430	SAUSA300_0953	-	hypothetical protein	1.0466	0.97137	1.20494	0.946165	0.593411	1.0743	0.769788	0.716547
1823625	SAUSA300_1658	-	hypothetical protein	0.801649	0.413968	1.01852	0.569217	0.498772	0.744712	0.533995	0.717048
1771527	SAUSA300_1618	hemX	hemA concentration negative effector hemX	0.344978	0.247419	0.114129	0.0472239	0.291022	0.235508	0.169123	0.718118
2121487	SAUSA300_1966	-	phi77 ORF014-like protein, phage anti-repressor protein	4.14735	5.68607	4.59621	5.43116	1.47779	4.80987	3.45447	0.718205
1573108	SAUSA300_1408	-	phage helicase	1.45876	1.36002	1.76699	1.27593	0.922598	1.52859	1.09926	0.719137
518801	SAUSA300_0458	-	Orn/Lys/Arg decarboxylase	1.3509	0.962348	1.06492	1.39291	0.231105	1.12606	0.812006	0.721105
550846	SAUSA300_0491	cysK	cysteine synthase A	1.34192	0.879646	0.732026	0.62279	0.798938	0.984531	0.710864	0.722033
2101552	SAUSA300_1932	-	hypothetical protein	2.12385	4.20501	6.96566	1.21709	5.19002	4.43151	3.20356	0.722905
909754	SAUSA300_0829	lipA	lipoyl synthase	0.444612	0.4714	0.661765	0.289296	0.471238	0.525926	0.380267	0.723043
912061	SAUSA300_0833	-	hypothetical protein	1.93676	1.72997	1.34902	1.56702	0.853104	1.67192	1.21006	0.723758
1126435	SAUSA300_1031	-	hypothetical protein	2.0884	2.40155	2.04217	1.86353	1.28913	2.17737	1.57633	0.72396
221333	SAUSA300_0191	ptsG	PTS system glucose-specific IIBC subunit	0.846074	1.17758	1.16078	1.00121	0.5358	1.06148	0.768505	0.723995
637282	SAUSA300_0562	thiD	phosphomethylpyrimidine kinase	3.48595	4.37578	3.63643	2.97411	2.58129	3.83272	2.7777	0.724733
493286	SAUSA300_0440	-	MutT/nudix family protein	1.35593	3.13054	2.17778	2.09472	1.12953	2.22142	1.61212	0.725718
1989653	SAUSA300_1807	-	amino acid ABC transporter ATP-binding protein	1.02953	0.83186	1.43126	0.740947	0.85214	1.09755	0.796543	0.725747
2023230	SAUSA300_1862	-	hypothetical protein	1.99941	3.43588	1.25098	2.45902	0.779981	2.22876	1.6195	0.726638
886681	SAUSA300_0807	-	hypothetical protein	1.52941	2.90916	2.05591	1.00476	2.14163	2.16483	1.57319	0.726705
399889	SAUSA300_0347	tatC	Sec-independent protein translocase TatC	1.80486	2.76074	1.38667	2.19672	0.688766	1.98409	1.44274	0.727158
2648552	SAUSA300_2452	-	MarR family transcriptional regulator	1.95915	2.91972	2.75339	1.11955	2.58725	2.54409	1.8534	0.728514
1431401	SAUSA300_1301	-	hypothetical protein	0.915539	1.15507	0.777011	0.768796	0.61472	0.949206	0.691758	0.728776
2833236	SAUSA300_2604	-	hypothetical protein	2.23807	1.55809	1.89524	2.24434	0.526177	1.89713	1.38526	0.730185
466923	SAUSA300_0414	-	tandem lipoprotein	2.34921	1.95552	1.80148	1.42077	1.56538	2.03541	1.49307	0.73355
1720055	SAUSA300_1571	-	O-methyltransferase family protein	0.751175	0.583201	1.58025	0.728597	0.699134	0.971541	0.713866	0.734777
329380	SAUSA300_0277	-	putative staphyloxanthin biosynthesis protein	2.7658	3.78516	4.21887	2.72193	2.56437	3.58994	2.64315	0.736265
1021330	SAUSA300_0931	-	hypothetical protein	1.51626	2.3773	0.168889	1.20219	0.791897	1.35415	0.997041	0.736285
2707841	SAUSA300_2503	-	secretory antigen precursor SsaA	5.39708	5.30148	4.70539	3.76718	3.80881	5.13465	3.78799	0.737732
876197	SAUSA300_0791	gcvH	glycine cleavage system protein H	0.707487	0.31811	0.246914	0.627403	0	0.42417	0.313702	0.739566
2109817	SAUSA300_1943	-	phi77 ORF040-like protein	8.13865	9.56763	7.26349	2.91439	9.41857	8.32326	6.16648	0.740874
855691	SAUSA300_0767	-	hypothetical protein	1.79417	1.89162	1.26667	0.758956	1.68815	1.65082	1.22355	0.741181
2516792	SAUSA300_2343	-	respiratory nitrate reductase, alpha subunit	2.36949	1.68828	2.07002	1.17711	1.85087	2.0426	1.51399	0.741208
415027	SAUSA300_0361	-	ParB-like partition protein	1.54604	1.7874	1.72949	2.08071	0.421448	1.68764	1.25108	0.741317
675914	SAUSA300_0602	-	hypothetical protein	1.40642	0.822347	1.96596	1.54633	0.528976	1.39824	1.03765	0.742114
2013664	SAUSA300_1851	-	hypothetical protein	0.708774	0.815749	1.14286	0.783643	0.53832	0.889126	0.660981	0.743405
1826101	SAUSA300_1661	thiI	thiamine biosynthesis protein ThiI	1.23235	1.31868	1.02995	1.30672	0.468412	1.19366	0.887568	0.743567
1392382	SAUSA300_1264	trpD	anthranilate phosphoribosyltransferase	1.44042	1.29516	1.00192	1.03893	0.818498	1.24583	0.928712	0.745454
2090666	SAUSA300_1925	-	phiPVL ORF17-like protein	1.52381	0.830025	1.50588	0.88396	1.03997	1.28657	0.961967	0.747698
1095644	SAUSA300_1000	potB	spermidine/putrescine ABC transporter permease	0.630262	0.54298	0.464879	0.226116	0.590589	0.54604	0.408353	0.747843
2137030	SAUSA300_1980	-	acetyltransferase	1.06887	2.07645	1.08433	0.504414	1.60552	1.40988	1.05496	0.748264
396024	SAUSA300_0344	-	putative lipoprotein	1.0994	0.664622	1.14667	0.765027	0.687538	0.970231	0.726283	0.748567
2086896	SAUSA300_1920	chs	chemotaxis-inhibiting protein CHIPS	4.64193	2.53494	3.90741	2.04918	3.48885	3.69476	2.76901	0.749444
1353786	SAUSA300_1236	-	hypothetical protein	1.39924	1.83252	1.74315	0.897736	1.59049	1.6583	1.24411	0.750233
128167	SAUSA300_0113	-	immunoglobulin G binding protein A	1.3225	1.24558	1.68889	1.35725	0.774916	1.41899	1.06608	0.751296
1108935	SAUSA300_1014	pyc	pyruvate carboxylase	0.986701	0.792434	0.940917	0.0563796	1.30814	0.906684	0.682257	0.752476
718079	SAUSA300_0644	-	hypothetical protein	3.54558	1.985	4.472	2.72313	2.29834	3.33419	2.51074	0.753027
378498	SAUSA300_0326	-	hypothetical protein	1.64262	2.54756	1.55891	1.2991	1.5897	1.91636	1.4444	0.75372
970802	SAUSA300_0884	-	hypothetical protein	0.348145	0.255624	0.0414815	0.0546448	0.270104	0.215083	0.162375	0.754938
968183	SAUSA300_0881	-	hypothetical protein	0.684051	0.690375	0.979104	0.626988	0.557984	0.78451	0.592486	0.75523
2110348	SAUSA300_1944	-	phi77 ORF026-like protein phage transcriptional activator	3.46141	5.72278	5.92778	2.51878	5.1105	5.03732	3.81464	0.757276
174845	SAUSA300_0153	cap5B	capsular polysaccharide biosynthesis protein Cap5B	1.46757	1.90866	1.20412	1.07519	1.23798	1.52678	1.15658	0.75753
37813	SAUSA300_0030	-	putative glycerophosphoryl diester phosphodiesterase	1.09327	2.02673	1.28571	1.5564	0.670876	1.46857	1.11364	0.758314
1648032	SAUSA300_1495	-	hypothetical protein	1.71413	0.905403	1.00358	1.62612	0.207925	1.2077	0.917024	0.759312
437050	SAUSA300_0387	pbuX	xanthine permease	0.557882	0.708215	0.990476	0.507416	0.636346	0.752191	0.571881	0.760287
423017	SAUSA300_0371	-	hypothetical protein	1.49641	2.15653	1.31111	1.333	1.1831	1.65469	1.25805	0.760297
2514675	SAUSA300_2341	narJ	respiratory nitrate reductase, subunit delta	2.68147	3.35241	3.26829	4.10836	0.613125	3.10073	2.36074	0.761351
146334	SAUSA300_0128	-	hypothetical protein	1.45569	1.55322	1.27266	1.64802	0.526177	1.42719	1.0871	0.761704
2792515	SAUSA300_2578	-	putative phage infection protein	0.990121	0.848258	1.18964	0.733294	0.805193	1.00934	0.769244	0.762126
886476	SAUSA300_0806	-	hypothetical protein	3.08846	2.53606	2.03977	1.81191	2.08394	2.55476	1.94792	0.762468
2106482	SAUSA300_1940	-	phage portal protein	3.52909	3.98313	3.74578	3.07377	2.65193	3.75267	2.86285	0.762885
2784112	SAUSA300_2572	aur	zinc metalloproteinase aureolysin	1.47957	1.76459	2.06644	0.906991	1.79416	1.7702	1.35057	0.76295
1992083	SAUSA300_1809	-	hypothetical protein	1.22714	1.67434	0.841026	1.19536	0.708316	1.2475	0.951835	0.762994
2834992	SAUSA300_2607	hisA	1-(5-phosphoribosyl)-5-[(5-phosphoribosylamino)methylideneamino] imidazole-4-carboxamide isomerase	1.19196	1.46905	2.45079	1.33824	1.26283	1.70393	1.30053	0.763253
2798561	SAUSA300_2581	-	putative surface anchored protein	1.24435	1.43455	1.16269	0.929777	1.02663	1.28053	0.978206	0.763909
2545601	SAUSA300_2368	-	hypothetical protein	0.812893	1.10429	0.882424	0.34774	1.07819	0.933204	0.712962	0.763994
1037912	SAUSA300_0949	sspC	cysteine protease	0.662588	1.13205	0.469841	0.644028	0.513023	0.754826	0.578525	0.766436
2105761	SAUSA300_1939	-	phi77 ORF015-like protein protease	2.23779	1.37493	1.56738	1.79049	0.862035	1.7267	1.32626	0.768091
2379451	SAUSA300_2212	-	hypothetical protein	0.0374797	0.274215	0.270707	0.248385	0.050226	0.194134	0.149306	0.769087
955804	SAUSA300_0871	-	hypothetical protein	0.765657	0.679229	0.754286	0.671351	0.457774	0.733057	0.564562	0.770148
2402927	SAUSA300_2236	-	hypothetical protein	1.46689	1.74506	1.41037	1.41166	0.967874	1.54077	1.18977	0.772188
2588435	SAUSA300_2404	-	hypothetical protein	1.60311	1.71433	1.67204	1.27358	1.29508	1.66316	1.28433	0.77222
2401805	SAUSA300_2235	-	iron compound ABC transporter iron compound-binding protein	1.15068	1.29338	1.18872	0.848218	1.02389	1.21093	0.936052	0.773004
505705	SAUSA300_0449	treC	alpha,alpha-phosphotrehalase	1.81087	1.1284	0.821429	1.04655	0.89779	1.25356	0.972168	0.775523
2150067	SAUSA300_1993	-	PfkB family kinase	1.31143	1.19413	1.32571	0.737705	1.24441	1.27709	0.991057	0.776027
1584001	SAUSA300_1425	-	hypothetical protein	1.49226	1.93552	1.64251	1.11072	1.51333	1.6901	1.31202	0.776301
1411339	SAUSA300_1283	pstS	phosphate ABC transporter phosphate-binding protein PstS	0.233026	0.670179	0.573913	0.364299	0.400352	0.492373	0.382326	0.776496
962773	SAUSA300_0877	clpB	chaperone clpB	1.08752	0.974963	0.996997	0.713336	0.871037	1.01983	0.792187	0.776786
1798291	SAUSA300_1640	icd	isocitrate dehydrogenase	0.500291	0.442315	0.435456	0.564868	0.148985	0.459354	0.356926	0.777018
998046	SAUSA300_0911	-	transporter, monovalent cation:proton antiporter-2 (CPA2) family protein	0.555163	0.719471	0.86181	0.537401	0.570171	0.712148	0.553786	0.777627
1520139	SAUSA300_1354	-	hypothetical protein	0.449756	0.366007	0.594949	0.372578	0.359953	0.470238	0.366266	0.778895
781251	SAUSA300_0705	recQ	ATP-dependent DNA helicase RecQ	0.743259	0.656701	0.698592	0.498345	0.591394	0.699517	0.544869	0.778922
2391605	SAUSA300_2223	mobB	molybdopterin-guanine dinucleotide biosynthesis protein B	1.68444	1.61846	1.63429	0.421546	2.1468	1.64573	1.28417	0.780306
1036056	SAUSA300_0947	-	alpha/beta fold family hydrolase	0.421143	0.450228	0.941935	0.330513	0.614864	0.604435	0.472688	0.782033
1830666	SAUSA300_1665	-	hypothetical protein	1.33584	0.653077	0.977778	0.387802	1.16438	0.988897	0.776091	0.784804
699821	SAUSA300_0627	tagX	teichoic acid biosynthesis protein X	1.98303	1.82112	1.90409	0.845557	2.1421	1.90275	1.49383	0.78509
2096778	SAUSA300_1930	-	phi77 ORF001-like protein, phage tail tape measure protein	1.5443	1.27944	2.18909	1.00182	1.6223	1.67094	1.31206	0.785222
527793	SAUSA300_0468	-	TatD family hydrolase	0.365494	0.29152	0.249645	0.0755726	0.399671	0.30222	0.237622	0.786255
2423261	SAUSA300_2256	-	putative N-acetylmuramoyl-L-alanine amidase	1.08683	0.817996	0.636166	0.857173	0.476655	0.846997	0.666914	0.787387
2437464	SAUSA300_2267	-	HAD superfamily hydrolase	2.09886	1.65644	2.27556	2.45902	0.709861	2.01029	1.58444	0.788166
444066	SAUSA300_0392	-	hypothetical protein	4.16858	1.02249	4.04444	2.73224	2.12809	3.0785	2.43017	0.789399
1152431	SAUSA300_1054	-	hypothetical protein	0.656277	0.73244	0.979592	0.401472	0.845642	0.789436	0.623557	0.789876
1039542	SAUSA300_0951	sspA	V8 protease	1.31093	1.03152	0.879412	0.8036	0.893728	1.07395	0.848664	0.790224
1847198	SAUSA300_1678	fhs	formate--tetrahydrofolate ligase	1.46664	1.45555	0.906256	1.39138	0.62677	1.27615	1.00907	0.790717
1257612	SAUSA300_1146	hslV	ATP-dependent protease peptidase subunit	0.58857	0.562372	0.375758	0.34774	0.457615	0.5089	0.402677	0.79127
472142	SAUSA300_0420	-	hypothetical protein	0.973966	0.888711	0.575701	0.348552	0.939743	0.812793	0.644148	0.792512
1549942	SAUSA300_1384	-	phiSLT ORF100b-like protein, holin	3.61413	2.59502	2.85057	1.24364	3.54353	3.01991	2.39359	0.792602
2115561	SAUSA300_1958	-	single-strand binding protein	1.25327	1.12474	1.39487	1.36612	0.630401	1.25763	0.998261	0.793763
2138333	SAUSA300_1981	-	phage terminase family protein	1.25435	1.69514	1.90414	1.58577	0.985809	1.61787	1.28579	0.794741
1710842	SAUSA300_1561	-	hypothetical protein	0.529785	0.491242	0.429469	0	0.768676	0.483499	0.384338	0.79491
703176	SAUSA300_0630	-	ABC transporter ATP-binding protein	0.704548	0.475244	0.687637	0.779266	0.213991	0.622476	0.496628	0.797827
1394164	SAUSA300_1266	trpF	N-(5'-phosphoribosyl)anthranilate isomerase	1.0994	1.254	1.20755	0.866069	1.02853	1.18698	0.947298	0.798071
2272681	SAUSA300_2105	mtlF	PTS system, mannitol specific IIBC component	1.17066	1.68144	1.4321	1.12958	1.15101	1.42807	1.1403	0.79849
2759482	SAUSA300_2552	-	citrate transporter, permease	2.47866	1.93577	1.89818	2.11128	1.2523	2.1042	1.68179	0.799253
672295	SAUSA300_0598	-	putative iron compound ABC transporter iron compound-binding protein	0.523219	1.03887	1.41667	1.00111	0.587017	0.992919	0.794063	0.799726
1441610	SAUSA300_1308	arlR	DNA-binding response regulator	0.895811	0.886162	0.804938	0.885448	0.494509	0.862304	0.689979	0.800157
2689558	SAUSA300_2488	feoA	ferrous iron transport protein A	0.408293	1.34703	0.852174	0.106914	1.28513	0.869164	0.696022	0.800795
81950	SAUSA300_0074	opp-3B	oligopeptide permease, channel-forming protein	1.02794	1.66258	1.09333	0.67031	1.35052	1.26128	1.01042	0.801101
946653	SAUSA300_0866	-	hypothetical protein	0.764839	0.936678	1.06587	0.805035	0.674165	0.922463	0.7396	0.801766
2692635	SAUSA300_2490	-	TetR family regulatory protein	0.990991	1.13327	0.663704	1.04129	0.450174	0.92932	0.745731	0.802448
1579290	SAUSA300_1417	-	phiSLT ORF 175-like protein	2.04421	2.05521	1.92111	2.2541	0.966851	2.00684	1.61047	0.802491
1500707	SAUSA300_1336	-	hypothetical protein	0.704071	0.689134	0.465753	0.404222	0.590328	0.619653	0.497275	0.802506
1871165	SAUSA300_1697	-	dipeptidase PepV	0.964903	0.878367	0.695272	0.488315	0.870851	0.84618	0.679583	0.803119
2035873	SAUSA300_1876	-	DNA polymerase IV	0.632412	0.735628	0.703704	0.607165	0.502609	0.690581	0.554887	0.803507
413260	SAUSA300_0360	-	Cys/Met metabolism PLP-dependent enzyme	1.88607	1.49114	1.35199	1.33745	1.19819	1.5764	1.26782	0.804251
942072	SAUSA300_0863	argH	argininosuccinate lyase	1.41326	0.597299	0.943894	1.19028	0.393852	0.984818	0.792067	0.804278
449812	SAUSA300_0398	-	superantigen-like protein	2.31409	1.29729	0.884074	1.63934	0.773481	1.49849	1.20641	0.805088
94208	SAUSA300_0086	-	hypothetical protein	1.71137	2.25147	1.52233	1.19502	1.74954	1.82839	1.47228	0.805233
2485913	SAUSA300_2313	-	L-lactate permease	0.897847	0.817239	0.621399	0.801457	0.453584	0.778828	0.627521	0.805724
2313926	SAUSA300_2139	-	putative transporter	1.81568	1.372	1.66788	1.25062	1.36615	1.61852	1.30838	0.808382
2862944	SAUSA300_2637	-	hypothetical protein	0.798624	0.790022	0.708595	0.685638	0.555961	0.765747	0.620799	0.810711
157077	SAUSA300_0138	deoD	purine nucleoside phosphorylase	2.24767	4.95058	4.34568	3.94657	2.29589	3.84798	3.12123	0.811135
1093586	SAUSA300_0997	-	hypothetical protein	0.857869	0.706451	0.969697	0.484352	0.887326	0.844672	0.685839	0.811959
599537	SAUSA300_0535	-	2-amino-3-ketobutyrate coenzyme A ligase	0.459372	0.770892	0.575281	0.70455	0.273139	0.601848	0.488844	0.812239
1100206	SAUSA300_1005	-	manganese transport protein MntH	0.637336	0.639059	0.684444	0.446662	0.616543	0.653613	0.531602	0.813328
2434969	SAUSA300_2265	-	putative amino acid permease	1.04356	0.666082	1.03704	0.910747	0.578795	0.91556	0.744771	0.813459
1185409	SAUSA300_1085	-	hypothetical protein	1.47143	1.51283	1.52727	0.956284	1.49283	1.50384	1.22456	0.814285
1127538	SAUSA300_1032	-	putative iron compound ABC transporter iron compound-binding protein	1.34514	0.951873	1.03051	1.20404	0.603989	1.10917	0.904014	0.815033
1340003	SAUSA300_1223	-	hypothetical protein	1.61953	1.08203	0.506329	1.05312	0.690025	1.0693	0.871574	0.815089
937855	SAUSA300_0860	rocD	ornithine--oxo-acid transaminase	0.640215	1.01018	1.47256	0.859174	0.838714	1.04098	0.848944	0.815522
1949225	SAUSA300_1764	epiD	lantibiotic epidermin biosynthesis protein EpiD	1.48316	2.03727	2.14088	1.23724	1.84162	1.8871	1.53943	0.815764
1166102	SAUSA300_1065	-	exfoliative toxin A	1.22434	0.996933	1.45758	0.614754	1.38749	1.22628	1.00112	0.81639
1135638	SAUSA300_1039	rnhC	ribonuclease HIII	0.345326	0.674847	0.475897	0.100883	0.713982	0.49869	0.407432	0.817006
2458456	SAUSA300_2286	-	hypothetical protein	3.85849	2.50511	2.57265	0.898487	3.97365	2.97875	2.43607	0.817816
1103787	SAUSA300_1009	typA	GTP-binding protein	0.852252	1.29912	0.818605	0.914983	0.705241	0.989993	0.810112	0.8183
1163706	SAUSA300_1064	-	TRAP family protein	0.9652	0.63147	1.15156	0.819672	0.679817	0.916078	0.749745	0.818429
393116	SAUSA300_0340	-	NADH-dependent FMN reductase	4.30118	3.39038	5.27719	2.93356	4.14365	4.32292	3.5386	0.818569
2405463	SAUSA300_2238	ureA	urease subunit gamma	0.563175	1.20594	1.28105	0.691096	0.974976	1.01672	0.833036	0.819336
893372	SAUSA300_0814	-	hypothetical protein	0.976409	0.719836	0.864	0.852459	0.546961	0.853415	0.69971	0.819894
976162	SAUSA300_0889	oppD	oligopeptide ABC transporter ATP-binding protein	1.028	1.87357	1.68824	1.91257	0.597173	1.52993	1.25487	0.820212
866215	SAUSA300_0776	nuc	thermonuclease	1.83234	0.954024	1.45238	0.478142	1.84162	1.41292	1.15988	0.820914
679828	SAUSA300_0606	-	hypothetical protein	0.641319	0.456288	0.468611	0.389344	0.469613	0.522073	0.429479	0.822641
2636270	SAUSA300_2442	gntP	gluconate permease	1.20087	0.903045	1.74953	1.5372	0.577443	1.28448	1.05732	0.823152
1961834	SAUSA300_1780	-	hypothetical protein	1.49641	1.43149	1.39654	1.43291	0.941273	1.44148	1.18709	0.823521
185532	SAUSA300_0163	cap5L	capsular polysaccharide biosynthesis protein Cap5L	1.74777	1.74274	1.8696	1.32859	1.61496	1.7867	1.47177	0.823738
673270	SAUSA300_0599	-	iron compound ABC transporter permease	1.77914	1.86248	1.67742	1.69957	1.22775	1.77301	1.46366	0.82552
2820556	SAUSA300_2592	-	hypothetical protein	1.89647	2.51943	2.34667	0.983607	2.74033	2.25419	1.86197	0.826004
100549	SAUSA300_0092	-	hypothetical protein	1.10479	0.805967	0.564706	0.36162	1.00206	0.825155	0.681839	0.826316
2624916	SAUSA300_2436	-	putative cell wall surface anchor family protein	1.39309	1.97682	1.16988	1.1612	1.34234	1.51326	1.25177	0.827199
2462401	SAUSA300_2290	-	putative 3-methyladenine DNA glycosylase	0.837086	0.804491	0.987002	0.386638	1.06328	0.876193	0.724957	0.827394
1922975	SAUSA300_1739	-	hypothetical protein	1.31097	0.785707	1.24444	0.970664	0.872347	1.11371	0.921505	0.827422
715451	SAUSA300_0641	-	putative lipase/esterase	1.60523	1.1192	1.03454	0.778524	1.29579	1.25299	1.03716	0.827746
2551358	SAUSA300_2374	-	ABC transporter ATP-binding/permease	1.00348	1.12543	0.91126	0.968203	0.710693	1.01339	0.839448	0.828355
633278	SAUSA300_0559	-	putative substrate--CoA ligase	2.17107	1.66132	1.40306	1.40121	1.49019	1.74515	1.4457	0.828412
508737	SAUSA300_0451	-	acetyltransferase	2.02703	2.72048	2.62778	1.31148	2.76243	2.45843	2.03695	0.82856
1314905	SAUSA300_1193	glpD	aerobic glycerol-3-phosphate dehydrogenase	0.392166	0.336675	0.492141	0.523124	0.151971	0.406994	0.337548	0.829368
823945	SAUSA300_0741	uvrB	excinuclease ABC subunit B	0.762633	1.22981	0.688889	0.798945	0.684575	0.893779	0.74176	0.829914
2771056	SAUSA300_2561	phoB	alkaline phosphatase	2.13582	2.17002	1.48696	1.42552	1.77957	1.93093	1.60254	0.829931
1625506	SAUSA300_1470	-	geranyltranstransferase	0.296208	0.404162	0.526126	0	0.679409	0.408832	0.339704	0.830914
2443384	SAUSA300_2273	-	Na+/H+ antiporter family protein	0.940837	0.725087	0.702564	0.59111	0.722482	0.789496	0.656796	0.831918
686776	SAUSA300_0614	-	putative monovalent cation/H+ antiporter subunit E	0.809895	1.62577	0.801778	0.437158	1.35912	1.07915	0.898137	0.832266
2613186	SAUSA300_2429	-	tandem lipoprotein	0.230474	0.755688	1.1	0.973361	0.184162	0.695387	0.578761	0.832286
1654746	SAUSA300_1502	-	putative competence protein ComGC	0.902598	0.53681	0.720988	0.769075	0.429711	0.720132	0.599393	0.832338
426801	SAUSA300_0377	-	hypothetical protein	2.8563	2.31866	1.54248	2.31437	1.41552	2.23915	1.86494	0.832882
1453242	SAUSA300_1322	-	hypothetical protein	0.363448	0.788782	0.755556	0.564463	0.495821	0.635928	0.530142	0.83365
1603938	SAUSA300_1451	-	short chain dehydrogenase/reductase family oxidoreductase	1.03717	1.02491	1.23438	0.396948	1.43855	1.09882	0.917749	0.835212
1013246	SAUSA300_0923	htrA	serine protease	1.38499	1.4235	1.5575	1.53689	0.894337	1.45533	1.21561	0.835281
474792	SAUSA300_0424	-	putative cobalamin synthesis protein	1.23331	1.8903	2.16667	1.41866	1.52996	1.76343	1.47431	0.83605
2575903	SAUSA300_2393	opuCa	glycine betaine/carnitine/choline ABC transporter ATP-binding protein	1.1578	0.876424	1.36459	0.600492	1.29521	1.13294	0.947849	0.83663
2073161	SAUSA300_1906	-	hypothetical protein	1.52012	1.52567	0.638596	0.952689	1.10255	1.22813	1.02762	0.836736
2769069	SAUSA300_2558	nsaS	nisin susceptibility-associated sensor histidine kinase	1.74546	2.89413	2.18391	1.03637	2.7709	2.2745	1.90363	0.836945
2609581	SAUSA300_2424	-	putative tandem lipoprotein	1.69139	1.11688	1.01744	1.05927	1.07664	1.27524	1.06795	0.837456
2195576	SAUSA300_2034	kdpA	potassium-transporting ATPase subunit A	1.14554	1.38436	1.63499	0.937875	1.39362	1.38829	1.16575	0.839699
965441	SAUSA300_0878	-	LysR family transcriptional regulator	1.09689	1.49803	1.33942	0.988098	1.21471	1.31145	1.10141	0.83984
2544572	SAUSA300_2367	hlgB	gamma-hemolysin component B	0.905132	1.53282	1.85167	0.658371	1.7451	1.42987	1.20174	0.840449
315859	SAUSA300_0264	-	ribose transporter RbsU	1.8023	1.38456	1.90747	1.28998	1.56991	1.69811	1.42994	0.842078
318350	SAUSA300_0266	-	hypothetical protein	0.795207	0.802818	1.82361	1.12705	0.794199	1.14055	0.960624	0.84225
2016333	SAUSA300_1854	recX	recombination regulator RecX	0.764707	0.542582	0.55914	0.905605	0.142577	0.622143	0.524091	0.842397
1360927	SAUSA300_1243	sbcC	exonuclease SbcC	0.541752	0.770357	0.528007	0.578061	0.4566	0.613372	0.51733	0.84342
881996	SAUSA300_0799	int	integrase	1.16547	0.836185	0.683761	0.788146	0.722482	0.89514	0.755314	0.843794
1346711	SAUSA300_1229	-	HAD superfamily hydrolase	1.03069	1.17286	1.1549	0.2009	1.68996	1.11949	0.945429	0.844521
2268256	SAUSA300_2102	-	haloacid dehalogenase-like hydrolase	1.14762	1.50414	1.16803	1.33736	0.81419	1.27327	1.07577	0.844894
638296	SAUSA300_0563	ung	uracil-DNA glycosylase	1.66342	1.25256	1.26296	1.10997	1.24693	1.39298	1.17845	0.845993
584731	SAUSA300_0526	-	methyltransferase small subunit	0.658938	0.591867	0.406838	0.6095	0.325825	0.552548	0.467662	0.846375
1824695	SAUSA300_1659	tpx	thiol peroxidase	1.6432	1.06867	0.643011	0.76679	1.12874	1.11829	0.947763	0.847508
268835	SAUSA300_0225	-	putative acyl-CoA acetyltransferase FadA	3.23132	3.19408	3.61905	3.51288	2.17487	3.34815	2.84387	0.849387
464429	SAUSA300_0411	-	tandem lipoprotein	2.93444	3.13966	2.65621	3.25458	1.68996	2.9101	2.47227	0.849547
1797197	SAUSA300_1639	phoP	alkaline phosphatase synthesis transcriptional regulatory protein	1.94686	3.23232	2.11034	0.570002	3.56258	2.42984	2.06629	0.850382
1543733	SAUSA300_1378	-	hypothetical protein	1.24135	1.63311	1.22692	1.38536	0.941561	1.36712	1.16346	0.851028
101212	SAUSA300_0093	-	transcriptional regulator	1.44455	1.54256	1.40996	1.13058	1.36746	1.46569	1.24902	0.852172
1203512	SAUSA300_1099	-	hypothetical protein	2.08683	1.68286	1.0963	1.04736	1.71885	1.622	1.3831	0.852717
1500291	SAUSA300_1335	-	hypothetical protein	0.845696	0.344109	0.816239	0.504414	0.637484	0.668681	0.570949	0.853843
2727853	SAUSA300_2526	pyrD	dihydroorotate dehydrogenase 2	0.467729	0.240152	0.159649	0.215703	0.278666	0.289177	0.247185	0.854788
275350	SAUSA300_0229	-	putative acyl-CoA transferase FadX	1.20943	1.47712	1.86708	0.827333	1.76847	1.51788	1.2979	0.855077
212624	SAUSA300_0184	argB	acetylglutamate kinase	0.845167	1.61895	1.51296	1.34791	0.92081	1.32569	1.13436	0.855671
1873763	SAUSA300_1699	-	pseudouridine synthase family 1 protein	2.35311	1.1077	2.18051	2.60761	0.610643	1.88044	1.60913	0.855718
693267	SAUSA300_0620	-	ABC transporter ATP-binding protein	1.3793	1.83702	1.16911	1.3337	1.17052	1.46181	1.25211	0.856547
2696542	SAUSA300_2494	-	copper-translocating P-type ATPase	1.2044	1.20143	1.21323	1.14815	0.918741	1.20636	1.03345	0.856669
2718911	SAUSA300_2516	-	short chain dehydrogenase/reductase family oxidoreductase	1.71361	3.42588	3.10794	2.2304	2.48055	2.74914	2.35548	0.856804
1537066	SAUSA300_1370	ebpS	cell surface elastin binding protein	0.223395	0.322156	0.310502	0.366794	0.122354	0.285351	0.244574	0.857099
1873324	SAUSA300_1698	-	hypothetical protein	0.112664	0.259769	0.144144	0.295377	0	0.172192	0.147689	0.857695
142935	SAUSA300_0124	-	HPCH/HPAI aldolase family protein	0.661361	2.72239	0.805556	1.42304	0.974524	1.39644	1.19878	0.858459
315440	SAUSA300_0263	rbsD	D-ribose pyranase	2.32151	3.17704	3.9619	1.98087	3.45304	3.15348	2.71696	0.861573
147172	SAUSA300_0129	-	acetoin reductase	1.73368	1.11491	1.30826	1.82149	0.566653	1.38562	1.19407	0.861763
2508369	SAUSA300_2333	narK	nitrite extrusion protein	1.22749	1.07709	0.823732	0.397899	1.39999	1.04277	0.898944	0.862071
2095297	SAUSA300_1929	-	phi77 ORF004-like protein phage tail component	3.71725	3.11149	3.34426	3.22494	2.6228	3.391	2.92387	0.862244
2214625	SAUSA300_2050	-	TENA/THI-4 family protein	2.60091	2.15576	2.37037	1.60899	2.4896	2.37568	2.04929	0.862613
2662423	SAUSA300_2466	-	hypothetical protein	1.21769	1.31695	1.24332	1.14132	1.03504	1.25932	1.08818	0.864098
1836476	SAUSA300_1671	-	hypothetical protein	0.732936	0.621743	0.74552	0.517069	0.693083	0.700066	0.605076	0.864313
1044219	SAUSA300_0955	atl	autolysin	0.845989	0.924915	1.03333	0.953657	0.664046	0.934746	0.808851	0.865317
2700558	SAUSA300_2497	-	aminotransferase, class I	1.87699	2.66819	2.01491	1.70851	2.08173	2.1867	1.89512	0.86666
2192950	SAUSA300_2032	kdpC	potassium-transporting ATPase subunit C	2.77086	2.62794	2.0336	1.09956	3.19813	2.47747	2.14885	0.867356
1681969	SAUSA300_1532	-	hypothetical protein	2.02703	1.52212	1.14444	1.39717	1.31843	1.56453	1.3578	0.867864
1120121	SAUSA300_1025	-	hypothetical protein	1.21539	1.60064	1.70189	0.697593	1.91803	1.50597	1.30781	0.868416
2687552	SAUSA300_2487	feoB	ferrous iron transport protein B	1.12217	1.19553	1.4497	1.25618	0.926259	1.2558	1.09122	0.868943
2103668	SAUSA300_1936	-	hypothetical protein	4.48292	1.68447	3.21226	1.20595	4.2389	3.12655	2.72243	0.870745
2699537	SAUSA300_2496	-	D-lactate dehydrogenase	1.43121	2.43879	2.20721	1.55073	1.9785	2.02573	1.76461	0.871099
1067353	SAUSA300_0974	purN	phosphoribosylglycinamide formyltransferase	0.514177	0.550895	0.642177	0	0.99222	0.569083	0.49611	0.871771
1419948	SAUSA300_1289	dapB	dihydrodipicolinate reductase	1.14636	1.71524	1.35556	1.02459	1.42726	1.40572	1.22592	0.872098
2282385	SAUSA300_2110	fmtB	truncated FmtB protein	1.21918	1.42751	1.13516	1.43354	0.765349	1.26062	1.09944	0.872147
578893	SAUSA300_0517	-	RNA methyltransferase	0.557337	0.609237	0.977778	0.581866	0.66503	0.714784	0.623448	0.872219
326169	SAUSA300_0274	-	hypothetical protein	0.812277	1.64826	0.997333	1.40984	0.603315	1.15262	1.00658	0.87329
446437	SAUSA300_0395	-	superantigen-like protein	1.18686	1.7243	0.950707	0.591157	1.65746	1.28729	1.12431	0.873393
2212384	SAUSA300_2047	thiE	thiamine-phosphate pyrophosphorylase	2.29226	1.98364	2.61333	2.21311	1.80479	2.29641	2.00895	0.874822
149227	SAUSA300_0131	-	putative sugar transferase	1.38683	1.05858	1.00654	1.2054	0.808869	1.15065	1.00713	0.875275
263942	SAUSA300_0222	-	hypothetical protein	0.784928	0.60691	0.779141	0.751785	0.515202	0.72366	0.633494	0.875403
2823668	SAUSA300_2597	cap1B	capsular polysaccharide biosynthesis protein Cap1B	0.392644	0.308835	0.370068	0.46002	0.16537	0.357183	0.312695	0.875449
742895	SAUSA300_0670	-	ABC transporter ATP-binding protein	0.772897	0.904292	0.998582	0.757664	0.804566	0.891923	0.781115	0.875765
1112527	SAUSA300_1015	ctaA	cytochrome oxidase assembly protein	0.426174	0.458399	0.283146	0.650826	0.0310385	0.38924	0.340932	0.875893
880319	SAUSA300_0797	-	ABC transporter permease	0.588967	0.369741	0.673016	0.190281	0.762957	0.543908	0.476619	0.876286
2509908	SAUSA300_2334	-	hypothetical protein	2.43026	2.56969	2.43275	2.89042	1.45391	2.47757	2.17217	0.876734
228947	SAUSA300_0196	hsdR	type I restriction-modification enzyme, R subunit	0.853741	1.4635	1.18112	0.841433	1.21254	1.16612	1.02698	0.880684
2004963	SAUSA300_1844	-	bacterioferritin comigratory protein	2.96816	1.51408	1.52707	2.11223	1.41663	2.0031	1.76443	0.88085
2637745	SAUSA300_2443	gntK	gluconate kinase	2.16858	2.42255	1.912	1.74863	2.07735	2.16771	1.91299	0.882495
2492790	SAUSA300_2319	-	pyridine nucleotide-disulfide oxidoreductase	4.04477	4.005	3.38859	2.68793	4.05032	3.81279	3.36913	0.883639
1038279	SAUSA300_0950	sspB	cysteine protease	1.17628	1.2275	0.961056	0.71958	1.26361	1.12161	0.991594	0.884079
2494056	SAUSA300_2320	-	hypothetical protein	1.93159	2.70003	2.08333	2.18579	1.77256	2.23832	1.97918	0.884225
1575087	SAUSA300_1410	-	virulence-associated protein E	1.11135	1.1203	0.911111	1.06023	0.792698	1.04759	0.926463	0.884377
1299835	SAUSA300_1181	-	hypothetical protein	0.308023	0.225654	0.321839	0	0.504858	0.285172	0.252429	0.885182
1712084	SAUSA300_1562	-	LamB/YcsF family protein	2.69978	2.42788	2.17872	3.58098	0.744485	2.43546	2.16273	0.888017
79759	SAUSA300_0072	-	hypothetical protein	2.37778	2.33628	1.73643	3.069	0.75378	2.15017	1.91139	0.888951
755876	SAUSA300_0681	-	hypothetical protein	0.449147	0.280563	0.75122	0.46648	0.413242	0.493643	0.439861	0.891051
482537	SAUSA300_0428	-	hypothetical protein	1.17216	1.07462	1.07059	0.64288	1.32886	1.10579	0.985868	0.891551
2459000	SAUSA300_2287	-	hypothetical protein	1.19692	1.33937	1.62332	1.27685	1.19614	1.38654	1.2365	0.891788
733347	SAUSA300_0657	-	hypothetical protein	0.549327	0.947484	0.416758	0.232912	0.905715	0.637856	0.569314	0.892542
1341817	SAUSA300_1225	-	aspartate kinase	1.11222	0.448425	0.662712	0.511716	0.814683	0.741117	0.6632	0.894865
1547149	SAUSA300_1382	lukS-PV	Panton-Valentine leukocidin, LukS-PV	1.05543	0.84015	0.960889	0.845173	0.859423	0.952156	0.852298	0.895125
445120	SAUSA300_0394	-	FAD/NAD(P)-binding Rossmann fold superfamily protein	1.96352	1.58797	1.22896	0.794834	2.05927	1.59348	1.42705	0.895555
769437	SAUSA300_0694	-	hypothetical protein	1.44035	1.56442	1.92889	1.57299	1.37332	1.64455	1.47316	0.89578
2110792	SAUSA300_1945	-	phi77 ORF071-like protein	3.6597	3.4198	5.53623	3.02922	4.54	4.20525	3.78461	0.899974
885817	SAUSA300_0804	-	putative transcriptional regulator	0.326386	0.268405	0.3625	0.529372	0.0460405	0.319097	0.287706	0.901626
1122351	SAUSA300_1028	-	iron transport associated domain-containing protein	0.958902	1.35519	1.30813	0.570916	1.60798	1.20741	1.08945	0.902306
1403141	SAUSA300_1275	-	peptide ABC transporter permease	0.767929	0.624858	0.546605	0.409836	0.757111	0.646464	0.583473	0.902561
571561	SAUSA300_0511	radA	DNA repair protein RadA	1.28943	0.838193	1.84691	1.24131	1.15044	1.32484	1.19588	0.902657
102427	SAUSA300_0094	-	hypothetical protein	1.33795	1.57619	0.737945	1.20889	0.990305	1.21736	1.0996	0.903262
1616295	SAUSA300_1462	-	hypothetical protein	0.781732	0.727416	0.753623	0.498931	0.864761	0.754257	0.681846	0.903997
2835689	SAUSA300_2608	hisH	imidazole glycerol phosphate synthase subunit HisH	1.29333	1.20427	0.644444	0.607165	1.28913	1.04735	0.948149	0.905286
273819	SAUSA300_0228	fadE	acyl-CoA synthetase FadE	1.29791	2.16039	1.95894	2.41478	0.855915	1.80575	1.63535	0.905636
2568002	SAUSA300_2386	-	beta-lactamase	1.67002	2.52867	2.25932	2.62295	1.27792	2.15267	1.95044	0.906054
2164873	SAUSA300_2006	ilvD	dihydroxy-acid dehydratase	0.757243	1.19361	0.646259	0.802944	0.766716	0.865703	0.78483	0.906581
2011237	SAUSA300_1849	mutY	A/G-specific adenine glycosylase	1.6332	1.81919	1.6463	1.98277	1.09986	1.69956	1.54131	0.906889
783254	SAUSA300_0706	-	putative osmoprotectant ABC transporter ATP-binding protein	1.37426	1.86838	0.927273	2.00364	0.519002	1.38997	1.26132	0.907447
816429	SAUSA300_0736	yfiA	ribosomal subunit interface protein	0.64523	0.733204	0.676423	0.453152	0.790549	0.684952	0.621851	0.907875
1488474	SAUSA300_1328	-	putative drug transporter	1.10093	1.10429	0.932778	0.635246	1.26611	1.046	0.95068	0.908871
734107	SAUSA300_0658	-	LysR family transcriptional regulator	0.889994	0.892654	0.980952	1.10591	0.570025	0.9212	0.837966	0.909646
372415	SAUSA300_0320	-	triacylglycerol lipase	1.21261	1.67388	1.26619	0.864882	1.65348	1.38422	1.25918	0.909667
567599	SAUSA300_0509	-	ATP:guanido phosphotransferase	1.98415	2.34322	1.57037	1.91257	1.66572	1.96591	1.78915	0.910083
1749133	SAUSA300_1594	yajC	preprotein translocase subunit YajC	0.717003	2.06722	1.48116	1.94821	0.640564	1.42179	1.29438	0.910389
457496	SAUSA300_0405	hsdM	type I restriction-modification system, M subunit	1.56882	1.89986	1.8638	1.75686	1.48122	1.77749	1.61904	0.910855
671221	SAUSA300_0597	-	putative endonuclease III	2.38941	1.92129	1.96786	1.11973	2.69337	2.09285	1.90655	0.910983
1708167	SAUSA300_1559	-	putative enterotoxin type A	1.44005	1.02249	0.545455	0.983607	0.843797	1.00267	0.913702	0.911271
195092	SAUSA300_0172	-	hypothetical protein	2.94091	2.14724	1.04	0.437158	3.29036	2.04272	1.86376	0.912394
1359802	SAUSA300_1242	sbcD	exonuclease SbcD	1.02848	1.4249	1.37634	1.90375	0.427731	1.27657	1.16574	0.913182
2512475	SAUSA300_2338	-	sensor histidine kinase	2.02522	2.85794	2.17778	1.40567	2.89813	2.35365	2.1519	0.914283
940901	SAUSA300_0862	glpQ	glycerophosphoryl diester phosphodiesterase	1.382	1.50134	1.4313	1.07366	1.5563	1.43821	1.31498	0.914314
618896	SAUSA300_0548	sdrE	sdrE protein	1.70211	1.78342	1.55866	1.76431	1.31055	1.68139	1.53743	0.914377
2408359	SAUSA300_2242	ureF	urease accessory protein UreF	2.78149	2.81186	1.80933	3.01639	1.49908	2.46756	2.25774	0.914966
662761	SAUSA300_0589	-	aldo/keto reductase family protein	1.182	1.18981	0.979798	0.471932	1.57375	1.1172	1.02284	0.915537
1030945	SAUSA300_0942	-	hypothetical protein	1.45178	1.88473	0.953846	1.36612	1.25372	1.43012	1.30992	0.915951
2481557	SAUSA300_2309	-	sensor histidine kinase	0.76875	1.22002	1.00364	0.983607	0.843797	0.99747	0.913702	0.91602
2748083	SAUSA300_2543	-	hypothetical protein	1.36967	2.14578	2.08	0.483997	2.93607	1.86515	1.71003	0.916834
1289440	SAUSA300_1171	-	hypothetical protein	0.371857	0.500722	0.631373	0.342869	0.576861	0.501317	0.459865	0.917313
2269181	SAUSA300_2103	-	ABC transporter ATP-binding protein	2.51594	2.4068	2.01624	2.74275	1.50163	2.31299	2.12219	0.917508
936420	SAUSA300_0859	-	NADH-dependent flavin oxidoreductase	1.17436	2.14724	0.700337	1.10946	1.35331	1.34065	1.23138	0.9185
417155	SAUSA300_0364	ychF	GTP-dependent nucleic acid-binding protein EngD	1.15012	1.01763	0.791534	1.223	0.591949	0.986427	0.907476	0.919963
629524	SAUSA300_0556	-	SIS domain-containing protein	3.01191	2.96923	2.74375	3.58607	1.76968	2.9083	2.67787	0.920771
2640156	SAUSA300_2445	-	MerR family transcriptional regulator	3.07681	3.86588	2.59815	2.40437	3.45304	3.18028	2.92871	0.920896
884056	SAUSA300_0801	seq	enterotoxin Q	1.23877	1.56399	1.87793	1.26991	1.61077	1.56023	1.44034	0.923161
2091496	SAUSA300_1928	-	phi77 ORF002-like protein, phage minor structural protein	1.7793	1.82704	1.8938	1.7472	1.63807	1.83338	1.69263	0.923232
2239280	SAUSA300_2077	-	hypothetical protein	0.412277	0.634412	0.757576	0.0745156	1.038	0.601421	0.55626	0.924909
2353630	SAUSA300_2173	truA	tRNA pseudouridine synthase A	0.983187	1.45421	1.19753	1.57863	0.66503	1.21164	1.12183	0.925873
805969	SAUSA300_0726	-	glycerate kinase family protein	1.78967	1.79007	2.13333	1.8321	1.6953	1.90436	1.7637	0.926139
957035	SAUSA300_0872	-	hypothetical protein	2.12755	1.20806	1.98354	0.779194	2.51006	1.77305	1.64463	0.92757
65715	SAUSA300_0056	-	hypothetical protein	2.20129	2.73034	3.04144	0.878748	4.05405	2.65769	2.4664	0.928025
2534179	SAUSA300_2358	-	ABC transporter permease	0.593429	1.03876	1.15623	0.620964	1.10497	0.929473	0.862968	0.928449
2685195	SAUSA300_2486	-	putative ATP-dependent Clp proteinase	1.41347	1.55951	1.22453	1.71366	0.886924	1.39917	1.30029	0.929332
29998	SAUSA300_0024	-	metallo-beta-lactamase family protein	0.813865	0.170416	0.951852	0.710383	0.491099	0.645377	0.600741	0.930836
1909364	SAUSA300_1726	-	crcB family protein	0.801649	0.268846	0.501149	0.518184	0.45723	0.523881	0.487707	0.930949
2377128	SAUSA300_2210	glcU	glucose uptake protein	1.16955	1.33563	1.19583	1.62227	0.67622	1.23367	1.14924	0.931564
2467214	SAUSA300_2295	-	hypothetical protein	5.48843	6.65021	5.5	6.99283	3.96812	5.87955	5.48047	0.932125
2128768	SAUSA300_1974	-	leukocidin/hemolysin toxin family protein	2.44405	2.45492	2.29268	2.09916	2.37614	2.39722	2.23765	0.933436
2008366	SAUSA300_1847	-	hypothetical protein	0.920154	0.788358	1.02576	1.04241	0.659247	0.911426	0.850828	0.933513
800827	SAUSA300_0721	-	transferrin receptor	0.733754	1.79424	1.28889	0.858704	1.51714	1.27229	1.18792	0.933688
2074617	SAUSA300_1908	-	hypothetical protein	0.558291	0.421779	0.868519	1.00182	0.149632	0.616196	0.575727	0.934323
639955	SAUSA300_0566	-	amino acid permease	1.60898	1.22002	0.807346	0.806124	1.46416	1.21212	1.13514	0.936499
991877	SAUSA300_0903	-	hypothetical protein	0.638739	0.388836	0.510798	0.0269376	0.933779	0.512791	0.480359	0.936753
757995	SAUSA300_0684	fruB	fructose 1-phosphate kinase	2.1898	1.90083	2.05792	2.28433	1.55783	2.04952	1.92108	0.937333
652065	SAUSA300_0578	-	hypothetical protein	1.30554	2.55624	0.437037	1.0929	1.59607	1.43294	1.34448	0.93827
2410700	SAUSA300_2245	-	accessory regulator R	0.461357	0.744961	0.983333	0.107338	1.26283	0.729884	0.685082	0.938618
2754711	SAUSA300_2549	bccT	BCCT family choline/carnitine/betaine transporter	1.4407	1.75619	1.45157	1.42243	1.48735	1.54949	1.45489	0.938953
2661782	SAUSA300_2465	-	ABC transporter ATP-binding protein	0.975721	1.34202	1.25	1.41166	0.822591	1.18925	1.11712	0.939353
459045	SAUSA300_0406	-	putative restriction/modification system specificity protein	1.31536	1.32246	1.26531	1.37727	1.07021	1.30104	1.22374	0.940584
926927	SAUSA300_0848	-	hypothetical protein	0.99988	0.992063	0.93545	1.26854	0.567833	0.975798	0.918187	0.94096
2528237	SAUSA300_2351	-	Zn-binding lipoprotein adcA-like protein	1.26571	1.26634	0.864155	1.29722	0.835936	1.13207	1.06658	0.942151
2056897	SAUSA300_1891	-	hypothetical protein	4.51214	5.06135	2.98889	1.13843	6.75261	4.18746	3.94552	0.942223
562046	SAUSA300_0503	-	transcriptional regulator, gntR family protein	1.07265	1.0044	1.49145	1.03245	1.21009	1.1895	1.12127	0.942642
2721720	SAUSA300_2519	-	putative cobalamin synthesis protein	1.93255	2.49233	2.96042	1.62227	3.02141	2.46176	2.32184	0.94316
1378770	SAUSA300_1253	glcT	transcription antiterminator	0.923522	1.0307	1.38272	0.74209	1.35962	1.11231	1.05085	0.944746
549786	SAUSA300_0490	hslO	Hsp33-like chaperonin	0.95659	0.990417	1.02484	1.02861	0.844979	0.990614	0.936794	0.945669
1290705	SAUSA300_1172	-	M16 family peptidase	0.239386	0.391682	0.434886	0.0235031	0.649518	0.355318	0.33651	0.947068
908351	SAUSA300_0828	-	5'-nucleotidase family protein	0.92498	1.99829	1.73504	0.985183	1.95672	1.55277	1.47095	0.947308
45892	SAUSA300_0037	ccrB	cassette chromosome recombinase B	2.47849	2.18593	2.03303	1.76468	2.46591	2.23249	2.11529	0.947507
2582237	SAUSA300_2397	-	putative transport protein	1.67293	1.20092	1.452	1.59836	1.13444	1.44195	1.3664	0.947606
1145459	SAUSA300_1047	sdhA	succinate dehydrogenase flavoprotein subunit	0.783052	1.08367	1.18708	1.04619	0.883033	1.01794	0.964612	0.947617
347152	SAUSA300_0294	-	hypothetical protein	3.38663	2.21382	2.49509	2.94828	2.16712	2.69852	2.5577	0.947817
1579047	SAUSA300_1416	-	phiSLT ORF 81b-like protein	2.88212	5.87509	2.8	5.69217	1.61142	3.8524	3.65179	0.947926
2676429	SAUSA300_2478	cidB	hypothetical protein	1.81023	1.4932	1.16398	1.75947	1.06687	1.48914	1.41317	0.948986
1250301	SAUSA300_1141	-	endopeptidase resistance protein	1.48878	1.31902	1.17037	1.63934	0.877839	1.32606	1.25859	0.949125
1076325	SAUSA300_0981	-	hypothetical protein	1.2163	1.58898	1.45594	1.15571	1.54315	1.4204	1.34943	0.950031
701460	SAUSA300_0629	pbp4	penicillin-binding protein 4	1.45267	1.6102	1.55195	1.91257	1.0104	1.53827	1.46149	0.950082
1092012	SAUSA300_0996	lpdA	dihydrolipoamide dehydrogenase	0.0599761	0.0316236	0.0132875	0	0.0664502	0.0349624	0.0332251	0.95031
2577799	SAUSA300_2394	-	hypothetical protein	1.75666	2.57902	2.92367	3.13614	1.46529	2.41978	2.30071	0.950793
2847694	SAUSA300_2621	-	hypothetical protein	1.28264	1.07289	1.2381	0.874317	1.40358	1.19787	1.13895	0.950807
1407757	SAUSA300_1279	phoU	phosphate transport system regulatory protein PhoU	1.15548	1.05423	1.57701	1.46976	0.933511	1.26224	1.20163	0.951986
2027246	SAUSA300_1867	-	hypothetical protein	0.99451	1.00175	1.42963	0.821652	1.35453	1.14196	1.08809	0.952823
939154	SAUSA300_0861	gudB	NAD-specific glutamate dehydrogenase	0.343564	0.528676	0.218182	0.366369	0.326469	0.363474	0.346419	0.953077
1572658	SAUSA300_1407	-	phi SLT ORF 145-like protein, phage transcriptional regulator	1.60984	1.80982	2.70222	1.52225	2.3678	2.04063	1.94502	0.95315
391101	SAUSA300_0338	-	glyoxalase family protein	1.54048	1.77914	1.80952	1.10656	2.1547	1.70971	1.63063	0.953743
767241	SAUSA300_0691	saeR	DNA-binding response regulator SaeR	0.999459	1.45938	1.47556	1.72876	0.773481	1.31146	1.25112	0.953988
1509688	SAUSA300_1345	asnC	asparaginyl-tRNA synthetase	1.08916	1.38844	1.26199	1.5243	0.856596	1.24653	1.19045	0.955011
1245956	SAUSA300_1137	rnhB	ribonuclease HII	0.735685	0.248466	0.304889	0.721311	0.0994475	0.42968	0.410379	0.955082
2743027	SAUSA300_2540	-	fructose-1,6-bisphosphate aldolase	0.966637	1.34484	1.08475	1.2735	0.889596	1.13207	1.08155	0.955369
1793550	SAUSA300_1637	-	hypothetical protein	1.021	1.60486	1.47009	1.04035	1.5701	1.36532	1.30523	0.955989
1405254	SAUSA300_1277	-	hypothetical protein	0.836299	0.524356	0.953846	1.05086	0.424989	0.771501	0.737926	0.956481
1077551	SAUSA300_0982	-	hypothetical protein	0.186189	0.371067	0.748387	0.832893	0	0.435214	0.416446	0.956876
2553116	SAUSA300_2375	-	ABC transporter ATP-binding/permease	1.00779	1.16564	1.36167	1.02459	1.23101	1.17837	1.1278	0.957087
1945674	SAUSA300_1760	epiG	lantibiotic epidermin immunity protein F	1.09177	1.19291	1.39487	1.13668	1.2124	1.22652	1.17454	0.957623
2660661	SAUSA300_2464	-	HAD superfamily hydrolase	1.39143	1.52655	1.91389	1.17828	1.9078	1.61063	1.54304	0.958039
2856442	SAUSA300_2630	nixA	high-affinity nickel-transporter	1.48382	1.19452	2.45045	1.34581	1.93121	1.7096	1.63851	0.958419
2327801	SAUSA300_2150	lacE	PTS system, lactose-specific IIBC component	1.24857	1.08376	0.966758	1.43951	0.672724	1.09969	1.05612	0.960371
1790626	SAUSA300_1636	polA	DNA polymerase I superfamily protein	0.355998	0.299932	0.53037	0.124902	0.636675	0.395433	0.380788	0.962965
1648783	SAUSA300_1496	-	glycine dehydrogenase subunit 2	1.26654	1.44393	1.12913	0.996899	1.46832	1.27987	1.23261	0.963076
1714662	SAUSA300_1565	-	hypothetical protein	0.865272	0.653261	1.09136	0.637523	1.03847	0.869964	0.837996	0.963254
1941339	SAUSA300_1756	splC	serine protease SplC	1.10322	1.86925	0.975926	1.93249	0.604282	1.31613	1.26839	0.963723
93110	SAUSA300_0085	-	hypothetical protein	1.33653	2.35775	1.36157	1.4947	1.75496	1.68528	1.62483	0.964126
1010345	SAUSA300_0921	prfC	peptide chain release factor 3	1.0536	0.876424	0.542857	0.79458	0.794904	0.824292	0.794742	0.96415
642046	SAUSA300_0568	-	hypothetical protein	1.49519	2.51534	1.28533	1.90164	1.50276	1.76529	1.7022	0.964263
1552737	SAUSA300_1389	-	phiSLT ORF636-like protein	1.04742	1.08685	1.46383	1.1394	1.17681	1.19937	1.15811	0.965596
1390407	SAUSA300_1262	trpE	anthranilate synthase component I	1.89755	2.16428	2.32793	2.08118	2.03325	2.12992	2.05721	0.965865
361848	SAUSA300_0311	-	PfkB family carbohydrate kinase	0.952817	1.10429	0.924444	0.922131	0.999079	0.993852	0.960605	0.966547
2320137	SAUSA300_2144	-	hypothetical protein	1.47242	0.60515	1.45125	1.4637	0.811816	1.17627	1.13776	0.967258
67966	SAUSA300_0060	-	putative transposase	1.53798	1.65745	1.06996	1.6326	1.12316	1.4218	1.37788	0.969112
2079718	SAUSA300_1915	-	hypothetical protein	0.905759	2.00665	1.72727	1.34128	1.65746	1.54656	1.49937	0.969488
290441	SAUSA300_0241	-	PTS system, sorbitol-specific IIC component	1.64313	1.22255	2.06522	1.91257	1.27512	1.64363	1.59385	0.969709
2024254	SAUSA300_1864	-	hypothetical protein	1.79787	2.70018	1.51456	2.14866	1.74328	2.00421	1.94597	0.970942
1168847	SAUSA300_1069	-	hypothetical protein	1.1956	1.05317	0.952889	1.43169	0.640884	1.06722	1.03629	0.971017
2735790	SAUSA300_2535	panE	2-dehydropantoate 2-reductase	4.46306	3.84653	3.02646	3.29604	4.05157	3.77868	3.6738	0.972244
2789499	SAUSA300_2576	-	phosphotransferase system, fructose-specific IIABC component	1.14252	1.17286	1.47549	1.19335	1.26747	1.26362	1.23041	0.973714
2821690	SAUSA300_2594	msrA	methionine sulfoxide reductase A	4.00061	5.92791	2.79333	1.38434	6.87538	4.24062	4.12986	0.973881
1597764	SAUSA300_1443	rluB	ribosomal large subunit pseudouridine synthase B	0.274851	1.21026	0.609293	0.536513	0.823707	0.698135	0.68011	0.97418
1456811	SAUSA300_1327	-	cell surface protein	1.30502	1.35577	1.35046	1.25772	1.35283	1.33708	1.30527	0.97621
1691970	SAUSA300_1542	hrcA	heat-inducible transcription repressor HrcA	0.476948	0.394563	0.406275	0.279653	0.552486	0.425928	0.41607	0.976854
655598	SAUSA300_0582	-	hypothetical protein	1.33028	1.29346	1.20889	1.40984	1.08656	1.27754	1.2482	0.97703
341159	SAUSA300_0286	-	hypothetical protein	2.0536	1.56268	2.93836	1.26817	3.00393	2.18488	2.13605	0.977649
1403964	SAUSA300_1276	opp-2B	oligopeptide permease, channel-forming protein	1.07905	1.19369	1.08418	1.06254	1.12543	1.11897	1.09399	0.977674
1094005	SAUSA300_0998	-	hypothetical protein	0.344031	0.487772	0.526531	0.434928	0.451009	0.452778	0.442969	0.978335
392041	SAUSA300_0339	-	hypothetical protein	0.976779	1.33908	1.28205	0.907945	1.4393	1.1993	1.17362	0.978587
466101	SAUSA300_0413	-	tandem lipoprotein	1.50775	1.37014	1.68	1.50273	1.4733	1.5193	1.48801	0.979408
455485	SAUSA300_0403	-	superantigen-like protein	1.92246	1.64437	1.05574	0.846547	2.17372	1.54086	1.51013	0.98006
2563723	SAUSA300_2384	-	putative Na+/H+ antiporter	1.10905	1.5451	1.16842	1.0905	1.40868	1.27419	1.24959	0.980692
2332312	SAUSA300_2155	lacA	galactose-6-phosphate isomerase subunit LacA	1.79753	2.66871	2.64	1.11475	3.53591	2.36875	2.32533	0.981673
1936836	SAUSA300_1752	hsdM	type I restriction-modification system, M subunit	1.35627	1.35409	1.19626	1.62785	0.929416	1.30221	1.27863	0.981897
2065707	SAUSA300_1899	-	hypothetical protein	0.622304	1.20095	0.821803	0.541293	1.19184	0.881686	0.866567	0.982853
1659255	SAUSA300_1509	-	rhomboid family peptidase	0.478518	0.54435	0.696403	0.566104	0.560436	0.57309	0.56327	0.982865
1031379	SAUSA300_0943	-	acetyltransferase	0.651776	0.794656	0.847826	0.112853	1.39323	0.764753	0.75304	0.984684
1421559	SAUSA300_1291	-	hippurate hydrolase	1.41352	1.00922	0.778644	1.13015	0.973428	1.06713	1.05179	0.985629
1025751	SAUSA300_0936	-	ABC transporter ATP-binding protein	1.74072	1.75285	1.93016	2.28337	1.28256	1.80791	1.78296	0.986202
717460	SAUSA300_0643	-	acetyltransferase	0.400497	0.97137	0.678095	0.901639	0.447251	0.683321	0.674445	0.987011
614357	SAUSA300_0547	sdrD	sdrD protein	1.56691	1.90866	1.48649	1.9938	1.27365	1.65402	1.63372	0.98773
2409675	SAUSA300_2244	ureD	urease accessory protein UreD	0.845494	1.01227	0.874286	0.846995	0.955012	0.910683	0.901003	0.98937
507370	SAUSA300_0450	treR	trehalose operon repressor	1.36117	1.32924	1.40952	1.69139	1.01289	1.36664	1.35214	0.989386
1905657	SAUSA300_1723	-	hypothetical protein	0.667952	1.26504	1.55659	1.52497	0.779477	1.16319	1.15222	0.990569
330898	SAUSA300_0279	-	hypothetical protein	1.04874	1.64188	1.28991	1.64816	0.981915	1.32685	1.31504	0.9911
1137213	SAUSA300_1041	-	hypothetical protein	0.458085	0.732788	1.39062	1.11718	0.589319	0.860497	0.853251	0.991579
881032	SAUSA300_0798	-	ABC transporter substrate-binding protein	0.550698	0.948401	0.911755	0.243526	1.35052	0.803618	0.797024	0.991794
504214	SAUSA300_0448	treP	PTS system, trehalose-specific IIBC component	2.1301	2.11043	2.11556	2.33607	1.8674	2.11869	2.10173	0.991995
1929784	SAUSA300_1749	-	hypothetical protein	1.51168	1.35161	0.648889	0.614754	1.7081	1.17073	1.16143	0.992058
2753761	SAUSA300_2548	-	hypothetical protein	1.97755	1.73197	2.01551	1.41767	2.36978	1.90834	1.89373	0.992341
1345739	SAUSA300_1228	thrB	homoserine kinase	1.37778	1.35913	1.6506	1.16015	1.74529	1.4625	1.45272	0.993311
266403	SAUSA300_0224	coa	staphylocoagulase	1.43167	1.65928	1.43196	1.57197	1.42536	1.50764	1.49867	0.994051
1657139	SAUSA300_1505	-	hypothetical protein	1.59625	1.24469	0.9	1.91257	0.566653	1.24698	1.23961	0.99409
2629241	SAUSA300_2440	fnbB	fibronectin binding protein B	1.84777	1.94978	1.88707	1.87354	1.89424	1.89487	1.88389	0.994202
2795707	SAUSA300_2579	-	N-acetylmuramoyl-L-alanine amidase	0.841404	1.72272	0.933333	1.29977	1.0221	1.16582	1.16093	0.995808
246161	SAUSA300_0208	-	putative maltose ABC transporter ATP-binding protein	2.44473	2.2283	1.76257	2.00963	2.2681	2.1452	2.13887	0.997048
1556545	SAUSA300_1392	-	phiSLT ORF191-like protein	1.69974	1.5741	1.12778	1.47217	1.45391	1.46721	1.46304	0.997162
2494694	SAUSA300_2321	-	hypothetical protein	1.07822	1.36223	1.26882	0.775604	1.69112	1.23642	1.23336	0.997525
2671486	SAUSA300_2475	-	hypothetical protein	0.19511	1.46179	1.41564	1.12325	0.92081	1.02418	1.02203	0.997904
247271	SAUSA300_0209	-	putative maltose ABC transporter maltose-binding protein	1.08291	1.27607	1.1	1.07104	1.23665	1.153	1.15384	1.00074
1094557	SAUSA300_0999	potA	spermidine/putrescine ABC transporter ATP-binding protein	0.69629	0.60242	0.512099	0.0910747	1.11725	0.603603	0.604162	1.00093
2276832	SAUSA300_2108	mtlD	mannitol-1-phosphate 5-dehydrogenase	1.61364	2.52683	1.52258	1.95076	1.82974	1.88768	1.89025	1.00136
522255	SAUSA300_0462	-	hypothetical protein	1.6006	1.6578	0.888889	1.10495	1.67371	1.38243	1.38933	1.00499
1494103	SAUSA300_1332	-	putative 5'-3' exonuclease	1.12439	2.31456	1.49091	1.83096	1.4733	1.64329	1.65213	1.00538
676582	SAUSA300_0603	-	hypothetical protein	0.360742	0.528289	0.557407	0.440194	0.529466	0.482146	0.48483	1.00557
2067669	SAUSA300_1901	aldA2	aldehyde dehydrogenase	0.969308	1.03528	1.24178	0.909836	1.26796	1.08212	1.0889	1.00626
403341	SAUSA300_0353	-	hypothetical protein	3.50623	3.68098	3.13661	3.38619	3.5504	3.44127	3.46829	1.00785
1733436	SAUSA300_1584	-	recombination factor protein RarA	1.24337	1.17222	1.44815	1.17259	1.42726	1.28791	1.29992	1.00932
1336462	SAUSA300_1218	-	ABC transporter permease	0.943714	1.78095	1.59662	1.16207	1.74604	1.44043	1.45405	1.00946
218795	SAUSA300_0189	entB	isochorismatase	2.43091	1.36333	2.16	2.73224	1.27686	1.98474	2.00455	1.00998
1927784	SAUSA300_1747	-	hypothetical protein	3.2326	1.79904	2.35796	2.94639	2.03076	2.4632	2.48857	1.0103
54981	SAUSA300_0043	-	hypothetical protein	0.286303	1.14072	0.488889	0.717213	0.575506	0.638638	0.64636	1.01209
2649444	SAUSA300_2453	-	ABC transporter ATP-binding protein	2.07238	1.72495	2.24	1.10929	2.96501	2.01244	2.03715	1.01228
1311297	SAUSA300_1190	glpP	glycerol uptake operon antiterminator regulatory protein	1.52757	1.36785	0.536961	1.22672	1.08994	1.14413	1.15833	1.01241
2739364	SAUSA300_2538	-	amino acid permease family protein	1.43993	1.68644	1.70541	1.35645	1.90681	1.61059	1.63163	1.01306
2326371	SAUSA300_2149	lacG	6-phospho-beta-galactosidase	2.68047	2.40783	3.10485	2.65266	2.88223	2.73105	2.76744	1.01333
1543534	SAUSA300_1377	-	hypothetical protein	1.37426	1.39431	2.89293	3.3532	0.477147	1.88717	1.91518	1.01484
831231	SAUSA300_0745	-	putative acetyltransferase	0.91617	0.906302	0.990909	0.614754	1.28913	0.937794	0.951944	1.01509
178132	SAUSA300_0156	cap5E	capsular polysaccharide biosynthesis protein Cap5E	1.02611	0.807771	0.938095	1.01874	0.8603	0.923992	0.939518	1.0168
2768206	SAUSA300_2557	-	ABC transporter protein	0.906822	0.809649	0.879819	1.02877	0.73289	0.86543	0.880831	1.0178
181413	SAUSA300_0159	cap5H	capsular polysaccharide biosynthesis protein Cap5H	2.87067	1.78636	1.68889	3.07511	1.23136	2.1153	2.15323	1.01793
537797	SAUSA300_0481	mfd	transcription-repair coupling factor	1.22349	1.11008	1.18969	1.10904	1.28214	1.17442	1.19559	1.01803
340845	SAUSA300_0285	-	hypothetical protein	1.41042	1.65752	1.16491	0.158182	2.71881	1.41095	1.4385	1.01952
1563783	SAUSA300_1395	-	phiSLT ORF116b-like protein	2.53962	2.78119	1.57867	3.5847	1.10497	2.29983	2.34484	1.01957
2192263	SAUSA300_2031	-	hypothetical protein	1.32675	0.7877	1.12634	0.591985	1.61312	1.08026	1.10255	1.02064
607304	SAUSA300_0541	-	deoxynucleoside kinase family protein	2.10524	2.1864	1.63593	1.62772	2.40586	1.97586	2.01679	1.02072
980061	SAUSA300_0892	oppA	oligopeptide ABC transporter oligopeptide-binding protein	0.755028	0.847003	0.684003	0.445685	1.1102	0.762011	0.777941	1.0209
1393382	SAUSA300_1265	trpC	indole-3-glycerol-phosphate synthase	1.44869	2.97882	2.65278	1.69057	3.13363	2.3601	2.4121	1.02204
62607	SAUSA300_0052	-	hypothetical protein	0.906527	1.26466	1.17544	1.43802	0.843268	1.11554	1.14064	1.0225
2338092	SAUSA300_2161	hysA	hyaluronate lyase	1.87649	1.74255	1.33548	1.93314	1.44445	1.65151	1.6888	1.02258
982816	SAUSA300_0894	oppD	oligopeptide ABC transporter ATP-binding protein	1.28148	1.7473	2.21519	2.28263	1.2938	1.74799	1.78821	1.02301
2259894	SAUSA300_2096	manA	mannose-6-phosphate isomerase	2.28788	2.30807	2.8	1.99226	3.05914	2.46532	2.5257	1.02449
744523	SAUSA300_0671	-	ABC transporter ATP-binding protein	1.50522	1.79932	1.20805	1.15524	1.92814	1.5042	1.54169	1.02493
2574313	SAUSA300_2391	opuCc	glycine betaine/carnitine/choline ABC transporter	1.77978	2.15379	2.36923	2.23133	2.07773	2.10093	2.15453	1.02551
2114000	SAUSA300_1955	-	putative endodeoxyribonuclease RusA	3.77777	2.83742	3.7375	1.33197	5.74931	3.4509	3.54064	1.026
1581398	SAUSA300_1423	polA	phage related DNA polymerase family A	1.42006	1.00144	0.930719	1.18832	1.10903	1.11741	1.14868	1.02798
1950996	SAUSA300_1766	epiB	lantibiotic epidermin biosynthesis protein EpiB	1.15937	1.28271	1.13258	1.01103	1.44019	1.19156	1.22561	1.02858
1818095	SAUSA300_1653	-	metal-dependent hydrolase	2.15873	1.54769	1.23636	1.02459	2.36481	1.64759	1.6947	1.02859
346641	SAUSA300_0293	-	hypothetical protein	1.46197	1.65448	1.41844	1.39519	1.71623	1.51163	1.55571	1.02916
2312182	SAUSA300_2138	-	hypothetical protein	1.32446	1.08362	1.06216	0.921636	1.46129	1.15675	1.19146	1.03001
610150	SAUSA300_0545	-	hypothetical protein	0.287635	0.582584	0.465116	0.0698945	0.848002	0.445112	0.458948	1.03109
1445512	SAUSA300_1312	-	acetyltransferase	0.636738	0.388548	0.826667	0	1.27335	0.617318	0.636675	1.03136
2731859	SAUSA300_2531	-	CocE/NonD family hydrolase	1.41574	1.28776	1.10042	0.938241	1.67831	1.26798	1.30827	1.03178
2348668	SAUSA300_2168	-	hypothetical protein	1.43533	1.53581	1.44144	1.0289	2.00753	1.47086	1.51822	1.03219
441501	SAUSA300_0390	-	hypothetical protein	0.286511	0.560513	0.808081	0.670641	0.468776	0.551702	0.569708	1.03264
2533451	SAUSA300_2357	-	ABC transporter ATP-binding protein	0.952609	0.854016	0.696465	0.0434675	1.68257	0.834363	0.86302	1.03435
2025587	SAUSA300_1865	vraR	DNA-binding response regulator	1.47446	1.34735	1.22778	1.96949	0.824893	1.34986	1.39719	1.03506
351673	SAUSA300_0301	-	hypothetical protein	2.47366	1.58591	3.22857	1.96554	3.06686	2.42938	2.5162	1.03574
2578578	SAUSA300_2395	-	amino acid permease	1.02261	1.49164	1.36844	1.40515	1.27675	1.29423	1.34095	1.0361
148284	SAUSA300_0130	-	NAD-dependent epimerase/dehydratase family protein	2.15611	3.45502	2.13306	2.06436	3.28536	2.5814	2.67486	1.03621
567121	SAUSA300_0508	-	hypothetical protein	0.120768	0.44618	0.206061	0.534029	0	0.257669	0.267014	1.03627
238105	SAUSA300_0202	-	peptide ABC transporter permease	2.18548	2.50511	1.4	2.36463	1.84581	2.0302	2.10522	1.03695
2783296	SAUSA300_2571	argR	arginine repressor	1.75129	2.64276	1.96239	2.58512	1.81329	2.11881	2.1992	1.03794
453368	SAUSA300_0401	-	superantigen-like protein 7	1.66285	0.631391	1.61185	1.6735	1.03131	1.30203	1.3524	1.03869
2586930	SAUSA300_2401	-	addiction module antitoxin	0.433099	0.241681	0.29899	0.527819	0.146493	0.32459	0.337156	1.03871
2613744	SAUSA300_2430	-	tandem lipoprotein	1.04971	1.04589	0.932203	0.889136	1.20798	1.00927	1.04856	1.03893
2737718	SAUSA300_2537	-	L-lactate dehydrogenase	1.253	1.09279	1	1.71569	0.602589	1.11526	1.15914	1.03934
708131	SAUSA300_0633	fhuA	ferrichrome transport ATP-binding protein fhuA	3.45611	2.03574	2.92908	3.4589	2.39019	2.80698	2.92454	1.04188
934672	SAUSA300_0857	-	hypothetical protein	0.796639	0.603911	0.923611	0.256148	1.3582	0.77472	0.807171	1.04189
1654322	SAUSA300_1501	-	hypothetical protein	0.457089	0.666844	0.289855	0.902827	0.0800705	0.471263	0.491449	1.04283
2330836	SAUSA300_2153	lacC	tagatose-6-phosphate kinase	1.84814	1.53595	1.68582	2.43075	1.09862	1.68997	1.76469	1.04421
1731211	SAUSA300_1580	-	luciferase family protein	1.74072	0.947715	1.47761	1.75353	1.15033	1.38868	1.45193	1.04554
805224	SAUSA300_0725	-	hypothetical protein	2.25034	1.38676	0.366667	1.54827	1.24309	1.33459	1.39568	1.04578
14749	SAUSA300_0010	-	hypothetical protein	1.01445	1.03365	1.0101	1.34873	0.783526	1.0194	1.06613	1.04584
1328687	SAUSA300_1207	-	hypothetical protein	0.34885	0.908447	0.594872	0.882724	0.409052	0.61739	0.645888	1.04616
501919	SAUSA300_0446	gltD	glutamate synthase subunit beta	2.52641	2.66881	2.25903	1.96639	3.24051	2.48475	2.60345	1.04777
2301579	SAUSA300_2128	-	putative drug transporter	1.29383	1.20807	1.48193	1.56009	1.22306	1.32794	1.39157	1.04792
2424993	SAUSA300_2258	-	formate dehydrogenase, alpha subunit	1.12402	1.28266	1.23053	1.444	1.09809	1.2124	1.27104	1.04837
112693	SAUSA300_0103	-	tandem lipoprotein	1.90006	2.55179	2.01739	2.91043	1.61342	2.15641	2.26192	1.04893
1585540	SAUSA300_1427	-	phiSLT ORF86-like protein	4.37471	2.03988	0.906667	3.93443	1.18785	2.44042	2.56114	1.04947
384760	SAUSA300_0333	-	BglG family transcriptional antiterminator	2.52114	2.57564	2.24363	2.5348	2.60515	2.44681	2.56998	1.05034
365200	SAUSA300_0314	-	sodium:solute symporter family protein	1.3102	2.13489	1.80791	2.25063	1.43584	1.751	1.84323	1.05267
2546782	SAUSA300_2370	-	putative 8-amino-7-oxononanoate synthase	2.79927	2.71928	2.97297	2.94393	3.01959	2.83051	2.98176	1.05344
746993	SAUSA300_0673	-	cobalamin synthesis protein/P47K family protein	1.44614	1.33711	1.21094	0.941572	1.86429	1.3314	1.40293	1.05373
873731	SAUSA300_0787	aroD	3-dehydroquinate dehydratase	0.580116	0.762681	0.650273	0.156768	1.24385	0.664357	0.700308	1.05411
1114814	SAUSA300_1017	-	hypothetical protein	0.241333	0.577959	0.419512	0.373184	0.498585	0.412935	0.435885	1.05558
918769	SAUSA300_0839	-	hypothetical protein	0.37563	0.62713	0.426667	0.491803	0.515654	0.476476	0.503729	1.0572
2718361	SAUSA300_2515	-	TetR family transcriptional regulator	2.37797	2.81754	2.31704	3.03279	2.26519	2.50418	2.64899	1.05783
243402	SAUSA300_0205	-	tandem lipoprotein	1.98253	1.36151	2.24918	2.31793	1.62727	1.86441	1.9726	1.05803
2548884	SAUSA300_2372	bioA	adenosylmethionine-8-amino-7-oxononanoate aminotransferase	2.02088	2.11334	2.42105	2.9767	1.64777	2.18509	2.31223	1.05819
2562176	SAUSA300_2383	-	amino acid permease	0.556847	1.11067	0.897044	0.721913	1.08977	0.854855	0.90584	1.05964
70875	SAUSA300_0063	-	cyclic nucleotide-binding domain-containing protein	1.72943	1.53164	1.93699	1.7404	1.9337	1.73269	1.83705	1.06023
335968	SAUSA300_0283	-	essC protein	1.70125	1.88488	1.21608	1.7474	1.64858	1.60073	1.69799	1.06076
2341640	SAUSA300_2163	-	hypothetical protein	2.31769	2.47509	2.60741	1.97328	3.26815	2.46673	2.62072	1.06243
233695	SAUSA300_0199	-	hypothetical protein	1.22816	0.898137	1.58559	1.35997	1.26923	1.2373	1.3146	1.06248
2781714	SAUSA300_2570	arcA	arginine deiminase	2.05471	2.0847	1.80065	1.67118	2.53893	1.98002	2.10505	1.06315
2060391	SAUSA300_1895	-	nitric oxide synthase oxygenase	2.23317	2.86893	2.09612	2.39548	2.71746	2.39941	2.55647	1.06546
2309730	SAUSA300_2136	-	iron compound ABC transporter iron compound-binding protein	2.07075	1.9561	1.91667	2.18579	2.04043	1.98117	2.11311	1.0666
862170	SAUSA300_0773	-	putative staphylocoagulase	1.32757	2.35813	1.66303	0.903741	2.89967	1.78291	1.9017	1.06663
2716316	SAUSA300_2511	-	hypothetical protein	0.889994	2.1728	2.51111	3.57143	0.394633	1.85797	1.98303	1.06731
322343	SAUSA300_0270	lytM	peptidoglycan hydrolase	1.97574	2.40286	2.17101	3.06288	1.60141	2.18321	2.33215	1.06822
1766289	SAUSA300_1613	-	putative abrB protein	1.0024	0.947311	0.859259	1.00986	0.993031	0.936323	1.00144	1.06955
324935	SAUSA300_0273	-	hypothetical protein	2.78683	4.59533	3.61538	3.35356	4.48895	3.66585	3.92126	1.06967
1103494	SAUSA300_1008	-	hypothetical protein	0.485031	0.216528	0.797386	0.16072	0.909977	0.499648	0.535349	1.07145
470372	SAUSA300_0418	-	tandem lipoprotein	0.676717	1.12381	0.986667	0.625931	1.36615	0.929066	0.99604	1.07209
1425295	SAUSA300_1294	-	hypothetical protein	0.850262	0.901987	0.707483	0.507416	1.25155	0.819911	0.879483	1.07266
2839715	SAUSA300_2613	hisZ	ATP phosphoribosyltransferase regulatory subunit	1.85047	3.01849	3.2338	3.43238	2.36341	2.70092	2.8979	1.07293
815694	SAUSA300_0735	-	hypothetical protein	0.986928	1.13387	1.53056	1.46858	1.14444	1.21712	1.30651	1.07344
2127706	SAUSA300_1973	-	truncated beta-hemolysin	3.4578	3.66614	2.18638	4.44209	2.22183	3.10344	3.33196	1.07363
2022883	SAUSA300_1861	-	hypothetical protein	0.81167	1.38037	1.75	0.819672	2.00276	1.31401	1.41122	1.07398
2213802	SAUSA300_2049	thiD	phosphomethylpyrimidine kinase	0.87836	1.12434	0.931217	1.11892	0.982198	0.977972	1.05056	1.07422
2791465	SAUSA300_2577	manA	mannose-6-phosphate isomerase	2.42276	2.89707	2.01667	2.56148	2.70104	2.4455	2.63126	1.07596
444742	SAUSA300_0393	-	hypothetical protein	2.42276	1.77232	2.28148	0.819672	3.82648	2.15886	2.32308	1.07607
388912	SAUSA300_0336	-	hypothetical protein	0.835125	3.07142	0.980057	1.26103	2.24772	1.62887	1.75438	1.07705
401761	SAUSA300_0351	-	hypothetical protein	2.03991	1.74463	1.62917	1.64361	2.24448	1.80457	1.94404	1.07729
2720743	SAUSA300_2518	-	hydrolase family protein	1.30506	1.2085	1.78913	2.09278	1.0031	1.43423	1.54794	1.07928
1978885	SAUSA300_1796	-	hypothetical protein	1.24932	1.30049	1.56263	1.87376	1.08823	1.37081	1.48099	1.08038
252924	SAUSA300_0214	-	hypothetical protein	2.80577	1.97469	2.24444	2.73224	2.3276	2.34164	2.52992	1.08041
277368	SAUSA300_0230	-	hypothetical protein	1.0994	1.37008	0.923035	1.04958	1.39469	1.13084	1.22214	1.08073
1947127	SAUSA300_1762	epiF	lantibiotic epidermin immunity protein F	1.31423	1.10006	0.956322	1.28604	1.14307	1.12354	1.21456	1.08101
2677111	SAUSA300_2479	cidA	holin-like protein cidA	2.09729	3.31205	1.67568	0.930439	4.18098	2.36167	2.55571	1.08216
2072064	SAUSA300_1905	-	hypothetical protein	2.4384	2.26429	2.08772	3.04681	1.85374	2.26347	2.45027	1.08253
2780671	SAUSA300_2569	arcB	ornithine carbamoyltransferase	1.61341	1.77609	1.50303	1.33773	2.19559	1.63084	1.76666	1.08328
1002560	SAUSA300_0914	-	sodium:alanine symporter family protein	1.68902	1.92415	2.08889	2.27687	1.84162	1.90068	2.05924	1.08342
728961	SAUSA300_0653	-	AraC family transcriptional regulator	1.44334	1.48262	2.08889	1.71026	1.91207	1.67162	1.81116	1.08348
400931	SAUSA300_0349	-	hypothetical protein	1.47896	3.51057	0.984127	3.61046	0.710339	1.99122	2.1604	1.08496
1700436	SAUSA300_1548	-	ComE operon protein 2	1.4037	3.03243	1.7981	1.40515	3.10445	2.07808	2.2548	1.08504
410293	SAUSA300_0358	-	bifunctional homocysteine S-methyltransferase/5,10-methylenetetrahydrofolate reductase protein	1.744	1.96283	1.7097	1.43117	2.48765	1.80551	1.95941	1.08524
765131	SAUSA300_0689	-	glycosyl transferase, group 2 family protein	1.00108	1.34327	0.988618	1.39944	1.01289	1.11099	1.20617	1.08567
2274254	SAUSA300_2106	-	putative transcriptional regulator	1.55955	1.91767	1.75897	2.2541	1.53704	1.7454	1.89557	1.08604
2116032	SAUSA300_1959	-	phiPVL ORF044-like protein	1.4733	1.66639	2.43844	1.55073	2.48868	1.85938	2.0197	1.08623
159914	SAUSA300_0141	deoB	phosphopentomutase	0.615752	0.672053	0.78062	1.24539	0.252687	0.689475	0.74904	1.08639
1656113	SAUSA300_1504	-	putative competence protein ComGA	1.56322	1.36576	0.845503	1.63934	1.0962	1.25816	1.36777	1.08712
1198896	SAUSA300_1096	carB	carbamoyl phosphate synthase large subunit	0.155171	0.292931	0.327928	0.338453	0.223981	0.258677	0.281217	1.08714
2736736	SAUSA300_2536	budA	alpha-acetolactate decarboxylase	0.396682	0.639603	0.960757	0.802232	0.646526	0.665681	0.724379	1.08818
2116730	SAUSA300_1960	-	putative phage-related DNA recombination protein	1.01633	1.597	1.86968	1.63008	1.62312	1.49434	1.6266	1.08851
1578618	SAUSA300_1414	-	phiSLT ORF 78B-like protein	0.274851	0.547765	0.653968	1.02784	0.0438481	0.492195	0.535845	1.08869
2653766	SAUSA300_2456	-	hypothetical protein	1.01041	0.915863	0.965079	0.9758	1.12339	0.963783	1.04959	1.08904
2004007	SAUSA300_1843	-	D-isomer specific 2-hydroxyacid dehydrogenase family protein	1.44469	1.82899	1.59	1.10314	2.43094	1.62122	1.76704	1.08994
2854569	SAUSA300_2628	rarD	RarD protein	1.3308	1.32138	1.64473	1.75319	1.37177	1.4323	1.56248	1.09089
1825287	SAUSA300_1660	-	hypothetical protein	0.590603	0.88811	0.69619	1.12412	0.457774	0.724968	0.790948	1.09101
849863	SAUSA300_0761	-	hypothetical protein	2.81194	1.44853	3.1453	3.20513	2.18161	2.46859	2.69337	1.09106
31026	SAUSA300_0025	-	5'-nucleotidase family protein	1.04003	1.34303	1.21053	1.0875	1.52661	1.19786	1.30706	1.09115
1956304	SAUSA300_1769	lukE	leukotoxin LukE	0.977248	1.09066	0.837681	0.918666	1.19572	0.96853	1.05719	1.09154
150129	SAUSA300_0132	-	glycosyl transferase, group 1 family protein	1.98819	1.18476	2.31884	2.30756	1.69249	1.8306	2.00002	1.09255
1118317	SAUSA300_1021	-	hypothetical protein	1.03928	1.07362	0.696296	1.24658	0.805709	0.936399	1.02615	1.09584
1400275	SAUSA300_1271	-	hydrolase-like protein	1.271	1.07362	1.50123	1.37913	1.43237	1.28195	1.40575	1.09657
674275	SAUSA300_0600	-	HAD superfamily hydrolase	0.888042	1.17677	0.767251	0.623143	1.44745	0.94402	1.0353	1.09669
319415	SAUSA300_0268	-	putative drug transporter	1.01315	1.10299	1.41655	1.79049	0.793464	1.17756	1.29198	1.09716
213404	SAUSA300_0185	argJ	bifunctional ornithine acetyltransferase/N-acetylglutamate synthase protein	1.69139	1.24535	1.1963	0.96329	2.0612	1.37768	1.51224	1.09768
1666114	SAUSA300_1516	-	ABC transporter ATP-binding protein	0.627004	0.882701	0.634028	0.204918	1.36395	0.714578	0.784434	1.09776
1542605	SAUSA300_1376	-	putative lipoprotein	0.665985	0.876658	0.747863	1.01583	0.661095	0.763502	0.838464	1.09818
1717226	SAUSA300_1568	udk	uridine kinase	0.331896	0.447583	0.443187	0.897	0	0.407555	0.4485	1.10046
2507172	SAUSA300_2331	-	MarR family transcriptional regulator	3.18448	5.26232	2.55632	4.69192	3.38477	3.66771	4.03834	1.10105
1214998	SAUSA300_1110	sun	ribosomal RNA small subunit methyltransferase B	1.23271	0.952454	1.04	1.63388	0.736648	1.07505	1.18526	1.10252
1335585	SAUSA300_1217	-	ABC transporter ATP-binding protein	0.73646	0.678386	0.34188	0.753118	0.53832	0.585575	0.645719	1.10271
1958122	SAUSA300_1770	-	hypothetical protein	2.29043	1.39571	1.84691	2.70188	1.37508	1.84435	2.03848	1.10526
1887832	SAUSA300_1705	-	putative drug transporter	0.929716	0.886437	1.04086	0.743287	1.36636	0.952338	1.05483	1.10762
846572	SAUSA300_0759	gpmI	phosphoglyceromutase	0.199489	0.311696	0.412903	0.0293789	0.653478	0.308029	0.341429	1.10843
1570074	SAUSA300_1404	-	phiSLT ORF 563-like protein, terminase, large subunit	1.1472	0.672179	1.0087	0.653362	1.43646	0.942693	1.04491	1.10843
235072	SAUSA300_0200	-	peptide ABC transporter ATP-binding protein	0.619288	0.724267	0.848466	1.02004	0.599842	0.730673	0.809939	1.10848
1292800	SAUSA300_1174	-	hypothetical protein	0.813101	0.881902	0.875694	1.08863	0.811464	0.856899	0.950046	1.1087
1519550	SAUSA300_1353	-	hypothetical protein	0.995381	0.798824	0.518519	0.432605	1.27762	0.770908	0.855115	1.10923
2515243	SAUSA300_2342	narH	respiratory nitrate reductase, beta subunit	1.49896	1.03102	1.92054	2.21891	1.07428	1.4835	1.64659	1.10994
1902401	SAUSA300_1719	arsC	arsenate reductase	1.12536	1.68712	0.681481	1.06557	1.52241	1.16465	1.29399	1.11105
1856424	SAUSA300_1684	-	hypothetical protein	1.67409	1.4253	0.626263	1.7387	1.02684	1.24188	1.38277	1.11345
486446	SAUSA300_0433	cysM	cysteine synthase/cystathionine beta-synthase	1.255	0.643467	0.824521	0.687771	1.33359	0.907661	1.01068	1.1135
1589993	SAUSA300_1437	-	phiSLT ORF204-like protein	0.933903	0.905403	0.682437	0.242376	1.63073	0.840581	0.936551	1.11417
2469753	SAUSA300_2298	-	multidrug resistance protein B, drug resistance transporter	1.4141	0.954127	0.899408	1.31277	1.11478	1.08921	1.21377	1.11436
2134870	SAUSA300_1979	-	cation transport family protein	1.49032	1.3783	1.05	1.52581	1.3893	1.30621	1.45756	1.11587
2641085	SAUSA300_2446	-	hypothetical protein	2.0931	1.916	2.08205	3.56032	0.977476	2.03038	2.2689	1.11747
2315221	SAUSA300_2140	-	hypothetical protein	1.32845	1.33345	1.04749	0.940377	1.82585	1.23646	1.38312	1.11861
2308687	SAUSA300_2135	-	iron compound ABC transporter permease	3.60289	3.36353	3.28889	2.11272	5.55056	3.41844	3.83164	1.12087
2647396	SAUSA300_2451	-	drug transporter	1.75432	1.70389	1.50694	1.57104	2.14016	1.65505	1.8556	1.12117
425516	SAUSA300_0375	-	putative phosphoglycerate mutase family protein	4.21191	3.75283	1.89189	2.87993	4.48957	3.28554	3.68475	1.1215
2034362	SAUSA300_1874	-	ferritins family protein	1.47503	1.39571	1.18519	1.30237	1.73112	1.35198	1.51675	1.12187
2120689	SAUSA300_1964	-	hypothetical protein	3.6974	3.22573	2.79365	4.91803	2.35464	3.23893	3.63634	1.1227
2537392	SAUSA300_2361	-	hypothetical protein	1.56165	3.08143	1.70909	4.32191	0.435292	2.11739	2.3786	1.12336
1930682	SAUSA300_1750	-	hypothetical protein	0.775399	0.748719	0.798801	0.957819	0.782171	0.774307	0.869995	1.12358
363875	SAUSA300_0313	-	putative nucleoside permease NupC	0.986846	1.02834	1.05651	1.29066	1.01026	1.0239	1.15046	1.12361
2496801	SAUSA300_2323	cobI	CorA family protein	1.13277	1.88272	1.50652	1.59034	1.80159	1.50734	1.69596	1.12514
1413294	SAUSA300_1284	-	hypothetical protein	0.323354	0.330807	0.294771	0.124558	0.589048	0.316311	0.356803	1.12801
1870313	SAUSA300_1696	dat	D-alanine aminotransferase	0.299103	0.669885	0.85098	0.393764	0.974976	0.606656	0.68437	1.1281
814619	SAUSA300_0734	-	putative comf operon protein 1	2.58193	1.76082	1.5925	2.63466	1.82966	1.97842	2.23216	1.12826
1159595	SAUSA300_1060	-	superantigen-like protein	1.06101	1.12775	0.956209	0.819672	1.55454	1.04832	1.18711	1.13239
117122	SAUSA300_0106	-	putative drug transporter	1.57776	1.5636	1.62832	2.2813	1.3201	1.58989	1.8007	1.13259
2725766	SAUSA300_2523	-	hypothetical protein	1.73031	0.697156	1.35758	1.49031	1.36866	1.26168	1.42949	1.133
2773463	SAUSA300_2564	estA	tributyrin esterase	2.34295	3.02958	1.11571	2.09158	2.81165	2.16275	2.45161	1.13356
1529425	SAUSA300_1363	gpsA	NAD(P)H-dependent glycerol-3-phosphate dehydrogenase	0.310088	0.608384	0.385299	0.163934	0.821646	0.434591	0.49279	1.13392
2113373	SAUSA300_1953	-	phiPVL ORF051-like protein	9.08536	4.80005	6.91235	12.8036	2.93636	6.93258	7.86997	1.13522
2031386	SAUSA300_1871	-	hypothetical protein	0.910281	0.931931	1.12254	0.983607	1.26283	0.98825	1.12322	1.13657
47542	SAUSA300_0038	ccrA	cassette chromosome recombinase A	3.09063	4.41032	3.10098	4.20212	3.83127	3.53398	4.01669	1.13659
412103	SAUSA300_0359	-	trans-sulfuration enzyme family protein	1.63556	1.15211	1.43944	2.04341	1.16722	1.40903	1.60532	1.1393
1279404	SAUSA300_1164	truB	tRNA pseudouridine synthase B	0.936326	1.29243	1.0563	1.85792	0.638428	1.09502	1.24818	1.13987
2668955	SAUSA300_2472	-	hypothetical protein	1.70731	2.09311	1.77412	1.83221	2.40494	1.85818	2.11857	1.14013
296272	SAUSA300_0247	-	putative teichoic acid biosynthesis protein B	2.21784	1.69108	2.32739	2.60332	2.13991	2.07877	2.37162	1.14088
751174	SAUSA300_0677	-	putative deoxyribodipyrimidine photolyase	1.5419	2.03955	1.9669	2.30206	1.91999	1.84945	2.11102	1.14143
766186	SAUSA300_0690	saeS	sensor histidine kinase SaeS	0.957398	0.740798	0.672	1.13661	0.668508	0.790065	0.90256	1.14239
891411	SAUSA300_0812	-	hypothetical protein	3.26358	2.89665	3.53659	3.39864	3.99766	3.23227	3.69815	1.14413
1801077	SAUSA300_1642	-	D-serine/D-alanine/glycine transporter	0.92498	0.824387	1.33974	1.65511	0.701232	1.0297	1.17817	1.14418
2766209	SAUSA300_2556	-	ABC transporter protein	1.28082	1.02424	1.13258	1.28539	1.33936	1.14588	1.31238	1.1453
2027962	SAUSA300_1868	-	hypothetical protein	1.67571	1.39521	1.15484	1.4807	1.74657	1.40858	1.61363	1.14557
2535779	SAUSA300_2360	-	multidrug resistance protein	0.915281	0.74255	1.21683	0.291793	1.9042	0.95822	1.098	1.14587
960756	SAUSA300_0876	-	hypothetical protein	2.16605	1.95493	1.74669	1.39726	3.08591	1.95589	2.24159	1.14607
1367131	SAUSA300_1246	acnA	aconitate hydratase	0.293727	0.363782	0.536013	0.259494	0.652433	0.397841	0.455964	1.1461
1586510	SAUSA300_1429	-	phiSLT ORF53-like protein	1.2082	1.07362	0.4	2.04918	0	0.89394	1.02459	1.14615
1853104	SAUSA300_1682	ccpA	catabolite control protein A	0.308483	0.232974	0.810127	0.51878	0.514022	0.450528	0.516401	1.14621
875219	SAUSA300_0789	-	putative thioredoxin	5.05656	3.98183	6.11966	7.77638	3.81782	5.05268	5.7971	1.14733
1352634	SAUSA300_1235	guaC	guanosine 5'-monophosphate oxidoreductase	1.51718	2.42945	1.71052	1.30237	3.02517	1.88571	2.16377	1.14745
53118	SAUSA300_0042	-	hypothetical protein	1.6089	1.76613	1.18322	1.30689	2.1829	1.51942	1.74489	1.1484
2850017	SAUSA300_2623	pcp	pyrrolidone-carboxylate peptidase	1.6275	1.38037	1.67338	0.974327	2.61302	1.56041	1.79367	1.14948
161223	SAUSA300_0142	phnE	phosphonate ABC transporter permease	3.09535	1.85583	3.65524	2.45511	4.14628	2.8688	3.3007	1.15055
974149	SAUSA300_0887	oppB	oligopeptide ABC transporter permease	1.4851	1.15315	1.02195	1.18566	1.62335	1.22007	1.40451	1.15117
2428549	SAUSA300_2259	-	putative transcriptional regulator	2.87381	3.28401	1.33595	4.50016	1.25122	2.49792	2.87569	1.15123
2705692	SAUSA300_2501	-	phytoene dehydrogenase	1.91882	3.01724	2.21303	2.1434	3.34349	2.38303	2.74344	1.15124
1940499	SAUSA300_1755	splD	serine protease SplD	1.66466	2.08647	1.62977	2.25539	1.87637	1.79363	2.06588	1.15178
1023467	SAUSA300_0934	-	membrane protein	0.809874	0.947644	0.740577	1.09441	0.824151	0.832698	0.959278	1.15201
2714565	SAUSA300_2508	-	hypothetical protein	2.90884	3.27198	2.2321	2.65634	3.80602	2.80431	3.23118	1.15222
1251718	SAUSA300_1142	dprA	DNA protecting protein DprA	1.5887	1.43149	1.42944	1.24317	2.17541	1.48321	1.70929	1.15243
2107685	SAUSA300_1941	-	phi77 ORF003-like protein, phage terminase, large subunit	3.06178	2.69106	3.93333	4.19531	3.2518	3.22872	3.72355	1.15326
1328390	SAUSA300_1206	-	hypothetical protein	0.856619	0.783913	0.943704	0.956284	1.03131	0.861412	0.993796	1.15368
1223940	SAUSA300_1119	-	hypothetical protein	0.444997	0.501205	0.514881	0.709895	0.414365	0.487028	0.56213	1.1542
1440258	SAUSA300_1307	arlS	sensor histidine kinase protein	0.276185	0.514226	0.621359	0.710913	0.375476	0.47059	0.543195	1.15428
1568831	SAUSA300_1403	-	phiSLT ORF412-like protein, portal protein	1.05044	0.91672	0.815326	1.45562	0.685845	0.927494	1.07073	1.15444
739285	SAUSA300_0665	-	acetyltransferase	1.89647	0.866564	1.67222	2.6776	0.736648	1.47842	1.70712	1.15469
1535678	SAUSA300_1369	-	pyridine nucleotide-disulfide oxidoreductase	1.32671	1.14416	1.39634	1.5719	1.40569	1.28907	1.4888	1.15494
746323	SAUSA300_0672	-	MarR family transcriptional regulator	0.237371	0.171965	0.967003	0.546448	0.513422	0.45878	0.529935	1.1551
2558445	SAUSA300_2379	-	putative transporter protein	2.16954	3.25494	1.43704	2.36491	2.92204	2.28717	2.64347	1.15578
1832192	SAUSA300_1667	-	putative glycerophosphoryl diester phosphodiesterase	1.43821	1.57426	1.83229	1.2991	2.43928	1.61492	1.86919	1.15745
2373738	SAUSA300_2208	topB	DNA topoisomerase III	1.61615	1.57739	1.51436	1.51606	2.11674	1.5693	1.8164	1.15746
1541463	SAUSA300_1374	-	hypothetical protein	1.02717	0.71378	1.02692	0.75662	1.38122	0.922624	1.06892	1.15856
2397979	SAUSA300_2231	fdhD	formate dehydrogenase accessory protein	1.31429	1.60718	0.664242	1.7387	1.03131	1.19524	1.385	1.15877
1664812	SAUSA300_1514	fur	ferric uptake regulation protein	0.852038	0.498466	1.09056	0.765027	1.12339	0.813687	0.944208	1.16041
2655391	SAUSA300_2458	-	glyoxylase family protein	1.29766	1.04973	1.04918	0.768163	1.85973	1.13219	1.31395	1.16054
270049	SAUSA300_0226	-	3-hydroxyacyl-CoA dehydrogenase	1.78653	1.81426	1.81579	1.8874	2.30627	1.80553	2.09683	1.16134
1639910	SAUSA300_1484	-	hypothetical protein	0.796063	1.13472	1.17615	1.7593	0.646813	1.03564	1.20305	1.16165
463595	SAUSA300_0410	-	tandem lipoprotein	0.857371	1.12474	0.827861	1.05416	1.12559	0.936659	1.08987	1.16357
278824	SAUSA300_0231	-	ABC transporter substrate-binding protein	1.12384	1.06339	1.00222	1.02459	1.45028	1.06315	1.23743	1.16393
1876523	SAUSA300_1701	-	hypothetical protein	0.764528	0.852079	1.25057	1.61108	0.613874	0.955727	1.11248	1.16401
626738	SAUSA300_0552	-	hypothetical protein	0.558864	0.6419	0.723457	1.49362	0	0.641407	0.746812	1.16434
2417930	SAUSA300_2251	-	dehydrogenase family protein	1.07259	1.1846	1.13279	1.35612	1.27566	1.12999	1.31589	1.16451
821780	SAUSA300_0739	-	LysM domain-containing protein	2.5141	2.89015	3.17708	3.27869	3.38398	2.86044	3.33133	1.16462
203715	SAUSA300_0181	-	non-ribosomal peptide synthetase	2.3978	2.35877	2.15713	2.41382	2.95515	2.30456	2.68448	1.16486
2733670	SAUSA300_2532	panD	aspartate alpha-decarboxylase	1.03642	1.44245	0.825397	2.14676	0.420942	1.10142	1.28385	1.16563
2266034	SAUSA300_2101	-	SAP domain-containing protein	1.56292	1.8015	1.62034	2.06307	1.81197	1.66159	1.93752	1.16607
2156914	SAUSA300_1999	rex	redox-sensing transcriptional repressor Rex	0.38729	0.111545	0.458586	0.745156	0	0.31914	0.372578	1.16744
1746579	SAUSA300_1593	secF	bifunctional preprotein translocase subunit SecD/SecF	0.174905	0.222218	0.300505	0.139717	0.403378	0.232543	0.271547	1.16773
1719129	SAUSA300_1570	-	U32 family peptidase	0.955038	1.33854	0.980471	1.56483	0.987778	1.09135	1.2763	1.16947
387453	SAUSA300_0335	-	MATE efflux family protein	0.927623	0.817996	0.884259	1.37637	0.675261	0.876626	1.02581	1.17018
2307722	SAUSA300_2134	-	iron compound ABC transporter permease	3.88758	4.11212	2.92875	3.23362	5.29229	3.64282	4.26295	1.17024
1313251	SAUSA300_1192	glpK	glycerol kinase	1.63037	1.9683	1.57576	3.24454	0.794199	1.72481	2.01937	1.17078
2580823	SAUSA300_2396	pnbA	para-nitrobenzyl esterase	0.867586	1.17484	0.809877	1.14809	1.07893	0.950766	1.11351	1.17117
611147	SAUSA300_0546	sdrC	sdrC protein	1.433	1.20853	1.30864	1.45087	1.637	1.31672	1.54393	1.17256
344714	SAUSA300_0290	-	putative lipoprotein	0.994169	0.532319	1.12973	1.10767	0.970584	0.885406	1.03912	1.17361
2621327	SAUSA300_2434	-	transporter protein	1.31132	1.69955	1.28288	1.13228	2.23234	1.43125	1.68231	1.17541
1877908	SAUSA300_1702	-	cell wall surface anchor family protein	0.984829	1.07923	1.11698	0.999459	1.49632	1.06035	1.24789	1.17687
2193530	SAUSA300_2033	kdpB	potassium-transporting ATPase subunit B	1.41831	1.51067	1.58889	1.62227	1.92347	1.50596	1.77287	1.17724
249815	SAUSA300_0211	-	maltose ABC transporter permease	1.24383	2.00736	1.21605	1.72662	1.78023	1.48908	1.75343	1.17753
139465	SAUSA300_0122	-	IucA/IucC family siderophore biosynthesis protein	2.13122	2.64592	1.73406	2.5262	2.59035	2.1704	2.55827	1.17871
1981653	SAUSA300_1799	-	putative sensor histidine kinase	1.9536	1.66546	1.76471	2.43973	1.79396	1.79459	2.11684	1.17957
665131	SAUSA300_0592	-	hypothetical protein	1.11074	1.13555	0.904926	1.35485	1.12396	1.0504	1.23941	1.17993
17392	SAUSA300_0013	-	hypothetical protein	0.662068	1.11151	0.817778	0.75217	1.28697	0.863786	1.01957	1.18035
1309282	SAUSA300_1189	mutL	DNA mismatch repair protein	1.73103	1.35186	1.16496	1.42567	1.91717	1.41595	1.67142	1.18043
2665406	SAUSA300_2469	sdaAA	L-serine dehydratase, iron-sulfur-dependent, alpha subunit	0.181325	0.596455	0.22037	0.717213	0.0690608	0.332717	0.393137	1.1816
912873	SAUSA300_0834	-	D-isomer specific 2-hydroxyacid dehydrogenase	1.13982	1.05106	1.14837	1.59113	1.03997	1.11308	1.31555	1.1819
134524	SAUSA300_0118	-	pyridoxal-phosphate dependent enzyme superfamily protein	1.28836	0.922071	1.76349	2.23458	0.89779	1.32464	1.56619	1.18235
1911800	SAUSA300_1728	-	aldo/keto reductase family oxidoreductase	0.419264	0.662889	0.418079	0.995647	0.187283	0.500077	0.591465	1.18275
694132	SAUSA300_0621	-	iron-dependent repressor	0.539331	0.426361	0.436059	0.216517	0.889538	0.46725	0.553027	1.18358
2843454	SAUSA300_2617	-	putative cobalt ABC transporter ATP-binding protein	1.93073	1.40881	1.68388	1.43827	2.52899	1.67447	1.98363	1.18463
2651284	SAUSA300_2455	-	putative fructose-1,6-bisphosphatase	1.20973	0.714306	0.938967	1.26222	1.00381	0.954335	1.13302	1.18723
2825887	SAUSA300_2599	tetR	intercellular adhesion operon transcription regulator	1.00458	0.890593	1.18622	1.57377	0.865562	1.02713	1.21967	1.18745
83640	SAUSA300_0076	-	ABC transporter ATP-binding protein	1.18178	1.58218	1.43821	1.85505	1.4733	1.40072	1.66417	1.18808
1113878	SAUSA300_1016	cyoE	protoheme IX farnesyltransferase	0.294483	0.363959	0.544974	0.92701	0.0263089	0.401139	0.47666	1.18827
1333929	SAUSA300_1216	-	cardiolipin synthetase	0.992582	0.74582	0.682353	0.922992	0.995868	0.806918	0.95943	1.18901
2471697	SAUSA300_2299	-	hypothetical protein	4.2069	2.24532	4.46984	3.66901	4.98929	3.64069	4.32915	1.1891
871496	SAUSA300_0784	-	LysE/YggA family protein	1.08795	1.04075	0.944444	1.62471	0.813931	1.02438	1.21932	1.1903
497402	SAUSA300_0445	gltB	glutamate synthase, large subunit	1.5578	1.72223	1.51672	2.11634	1.69156	1.59892	1.90395	1.19077
2347133	SAUSA300_2167	-	hypothetical protein	0.87824	0.747659	0.783864	1.02328	0.891485	0.803254	0.957385	1.19188
1604865	SAUSA300_1452	proC	pyrroline-5-carboxylate reductase	1.11051	1.71965	1.69091	1.15499	2.44154	1.50702	1.79827	1.19326
2329852	SAUSA300_2152	lacD	tagatose 1,6-diphosphate aldolase	2.04917	2.09952	1.86667	2.52732	2.25905	2.00512	2.39319	1.19354
1682684	SAUSA300_1533	-	hypothetical protein	0.477958	0.86085	0.241176	0.056252	1.20247	0.526662	0.629361	1.195
2046243	SAUSA300_1884	-	CamS sex pheromone cAM373	1.6033	1.29534	1.25053	0.598217	2.70815	1.38305	1.65318	1.19531
416029	SAUSA300_0362	-	hypothetical protein	0.945999	1.23056	1.22636	1.38201	1.32982	1.13431	1.35591	1.19537
36809	SAUSA300_0029	-	hypothetical protein	3.78902	3.04557	4.05714	1.5808	7.10339	3.63058	4.3421	1.19598
1129426	SAUSA300_1034	srtB	sortase B	0.87775	0.382611	0.512545	0.775604	0.638627	0.590969	0.707115	1.19654
957595	SAUSA300_0873	cdr	coenzyme A disulfide reductase	0.85698	0.666919	1.11461	1.10518	1.00151	0.879502	1.05334	1.19766
1395996	SAUSA300_1268	trpA	tryptophan synthase subunit alpha	1.52186	2.19836	1.69753	1.97328	2.35318	1.80592	2.16323	1.19786
2457407	SAUSA300_2285	galM	aldose 1-epimerase	2.41869	2.46149	3.49393	2.82696	3.8674	2.79137	3.34718	1.19912
2019208	SAUSA300_1857	-	hypothetical protein	1.4842	2.63292	2.14667	1.4071	3.60037	2.08793	2.50374	1.19915
2522076	SAUSA300_2346	nirB	nitrite reductase [NAD(P)H], large subunit	1.55118	1.79335	2.50007	2.27496	2.39852	1.9482	2.33674	1.19944
1667025	SAUSA300_1517	-	endonuclease IV	0.33068	0.0559177	0.223958	0.307377	0.181285	0.203519	0.244331	1.20053
1150660	SAUSA300_1052	-	fibrinogen-binding protein	0.384792	0.759202	0.622222	1.20219	0.211786	0.588739	0.706986	1.20085
2749297	SAUSA300_2545	betA	choline dehydrogenase	1.54237	1.99784	1.37476	2.10091	1.83447	1.63832	1.96769	1.20104
1693047	SAUSA300_1543	-	coproporphyrinogen III oxidase	1.50514	1.65269	2.04626	1.2546	2.91747	1.73469	2.08603	1.20254
2419919	SAUSA300_2253	ssaA	secretory antigen precursor SsaA	2.23497	2.13109	2.9614	3.23555	2.64127	2.44249	2.93841	1.20304
2607304	SAUSA300_2422	-	short chain dehydrogenase/reductase family oxidoreductase	3.15906	2.79739	3.2	4.20662	3.14465	3.05215	3.67564	1.20428
2479699	SAUSA300_2307	-	ABC transporter permease	0.633341	0.492866	0.82397	0.988518	0.579386	0.650059	0.783952	1.20597
2496132	SAUSA300_2322	-	TetR family transcriptional regulator	1.31179	1.79959	1.93939	1.78838	2.27356	1.68359	2.03097	1.20633
839406	SAUSA300_0753	-	hypothetical protein	0.65889	0.26893	0.414003	0.209597	0.870355	0.447274	0.539976	1.20726
2261267	SAUSA300_2097	-	hypothetical protein	1.66056	1.51777	1.5037	1.82149	1.95097	1.56068	1.88623	1.2086
2678764	SAUSA300_2481	-	hypothetical protein	0.278375	0.0157307	0.707692	0	0.80748	0.333933	0.40374	1.20905
202018	SAUSA300_0180	-	integral membrane protein LmrP	1.12381	1.15219	1.34645	1.82299	1.09818	1.20748	1.46058	1.20961
741807	SAUSA300_0669	-	undecaprenyl pyrophosphate phosphatase	0.851651	1.0693	0.528951	0.761949	1.21391	0.816634	0.987931	1.20976
1760212	SAUSA300_1609	-	type III leader peptidase family protein	1.21769	2.12265	1.32546	1.83994	1.92321	1.55527	1.88158	1.20981
1097256	SAUSA300_1002	potD	spermidine/putrescine ABC transporter spermidine/putrescine-binding protein	0.460077	0.483462	0.615459	0.51675	0.740652	0.519666	0.628701	1.20982
2703659	SAUSA300_2499	crtM	squalene desaturase	1.22156	1.76096	1.0776	1.61983	1.65746	1.35338	1.63864	1.21078
2157802	SAUSA300_2000	vga	ABC transporter ATP-binding protein	1.75599	1.77963	1.43492	2.68392	1.33298	1.65685	2.00845	1.21221
2343538	SAUSA300_2165	budA	alpha-acetolactate decarboxylase	2.51851	3.5308	3.15	3.81375	3.62569	3.06644	3.71972	1.21304
2811367	SAUSA300_2589	-	cell wall anchor domain-containing protein	2.91144	3.05628	2.98259	2.49549	4.75064	2.98344	3.62307	1.21439
179173	SAUSA300_0157	cap5F	capsular polysaccharide biosynthesis protein Cap5F	2.58665	2.03391	2.07407	2.25258	3.16759	2.23155	2.71008	1.21444
709965	SAUSA300_0635	fhuG	ferrichrome transport permease fhuG	1.62903	1.49928	1.68739	0.874931	3.02522	1.60523	1.95008	1.21482
156086	SAUSA300_0137	-	GntR family transcriptional regulator	1.34502	1.08341	1.50922	1.08127	2.10807	1.31255	1.59467	1.21494
2478538	SAUSA300_2305	-	transposase, truncation	2.26752	1.67945	2.04	1.85792	2.99263	1.99566	2.42528	1.21528
2532104	SAUSA300_2356	fmhA	fmhA protein	1.72087	1.26221	1.76	2.0765	1.76796	1.58103	1.92223	1.21581
875683	SAUSA300_0790	-	hypothetical protein	0.428444	0.802959	0.759477	0.265188	1.34872	0.663627	0.806952	1.21597
1865402	SAUSA300_1691	-	glutamyl-aminopeptidase	1.55397	1.70416	1.57949	2.36444	1.55829	1.61254	1.96137	1.21632
187305	SAUSA300_0165	cap5N	capsular polysaccharide biosynthesis protein Cap5N	1.62155	2.42523	2.2441	3.38542	1.72652	2.09696	2.55597	1.21889
2089107	SAUSA300_1923	-	autolysin	1.50416	1.70161	3.08988	1.88402	3.23246	2.09855	2.55824	1.21905
1343390	SAUSA300_1226	-	homoserine dehydrogenase	0.970143	1.02503	0.876128	1.62311	0.711121	0.957099	1.16712	1.21943
2569590	SAUSA300_2387	-	NAD dependent epimerase/dehydratase family protein	1.89079	1.75851	2.16207	3.99001	0.736648	1.93712	2.36333	1.22002
2168358	SAUSA300_2008	ilvN	acetolactate synthase 1 regulatory subunit	3.76721	2.1022	1.75767	2.47203	3.73586	2.54236	3.10394	1.22089
1071745	SAUSA300_0978	-	ABC transporter ATP-binding protein	1.68736	0.931395	1.3617	1.29055	1.95133	1.32682	1.62094	1.22167
1756465	SAUSA300_1604	mreD	rod shape-determining protein MreD	0.984178	1.17666	0.97641	1.72341	0.835812	1.04575	1.27961	1.22363
144917	SAUSA300_0126	-	hypothetical protein	5.02491	5.16777	4.43991	7.44954	4.49506	4.87753	5.9723	1.22445
1242081	SAUSA300_1135	-	hypothetical protein	0.795923	0.644088	0.931694	1.10353	0.833258	0.790568	0.968396	1.22494
2231288	SAUSA300_2069	-	hypothetical protein	1.48305	1.53587	1.56667	2.74932	0.997545	1.52853	1.87343	1.22564
808522	SAUSA300_0728	-	hypothetical protein	0.776753	0.550147	0.64058	1.17605	0.43238	0.655827	0.804216	1.22626
868234	SAUSA300_0779	-	hypothetical protein	1.41434	0.779652	1.58148	1.43443	1.65746	1.25849	1.54594	1.22841
2104592	SAUSA300_1938	-	phi77 ORF006-like protein capsid protein	1.59185	1.53374	2.15185	3.07377	1.24821	1.75915	2.16099	1.22843
2419260	SAUSA300_2252	-	hypothetical protein	0.829022	0.786199	1.00163	0.93296	1.21053	0.872282	1.07174	1.22867
420153	SAUSA300_0369	-	hypothetical protein	1.58694	1.09431	1.5254	1.8345	1.61142	1.40222	1.72296	1.22874
2208379	SAUSA300_2044	cls	cardiolipin synthetase	1.03726	0.868232	1.11111	0.760276	1.71511	1.00554	1.23769	1.23088
2142753	SAUSA300_1985	sdrH	serine-aspartate repeat-containing protein SdrH	1.21293	1.17698	0.828986	1.02162	1.62143	1.07297	1.32152	1.23166
2055082	SAUSA300_1890	-	staphopain A	1.46223	1.12044	1.46833	1.35846	1.96899	1.35034	1.66372	1.23208
2690001	SAUSA300_2489	-	antibiotic transport-associated protein-like protein	1.2503	1.18163	1.42397	1.8081	1.36135	1.2853	1.58473	1.23296
2484054	SAUSA300_2312	mqo	malate:quinone oxidoreductase	0.679269	0.985655	1.02571	1.6956	0.518181	0.896877	1.10689	1.23416
311616	SAUSA300_0260	bglA	6-phospho-beta-glucosidase	1.10572	1.41034	1.76833	1.27819	2.24699	1.42813	1.76259	1.23419
113593	SAUSA300_0104	-	AraC family transcriptional regulator	1.18977	1.83629	1.3417	1.94625	1.65367	1.45592	1.79996	1.23631
74617	SAUSA300_0066	argR	arginine repressor	1.36147	2.18469	1.06047	2.34147	1.45617	1.53554	1.89882	1.23658
1223551	SAUSA300_1118	-	hypothetical protein	1.18563	1.58336	1.50588	1.3179	2.20724	1.42496	1.76257	1.23693
791586	SAUSA300_0713	folE	7-cyano-7-deazaguanine reductase	1.40479	1.19947	1.56353	1.52025	1.91717	1.38926	1.71871	1.23714
194071	SAUSA300_0171	-	cation efflux family protein	1.9545	1.38037	1.20342	2.73224	1.01289	1.51276	1.87257	1.23785
1318610	SAUSA300_1196	hfq	RNA chaperone, host factor-1 protein	2.4344	2.3773	1.20635	2.24434	2.72297	2.00602	2.48365	1.2381
2610911	SAUSA300_2425	-	hypothetical protein	0.239614	0.935976	0.430769	1.07188	0.254994	0.535453	0.663436	1.23902
1449876	SAUSA300_1318	-	hypothetical protein	2.2655	2.0604	1.49542	1.92261	2.88701	1.94044	2.40481	1.23931
2320848	SAUSA300_2145	-	glycine betaine transporter	1.04943	1.34572	1.35758	0.846769	2.2556	1.25091	1.55119	1.24005
327963	SAUSA300_0275	-	hypothetical protein	1.40479	1.27579	1.08889	1.77596	1.34215	1.25649	1.55905	1.2408
98968	SAUSA300_0090	-	hypothetical protein	2.70623	1.69105	0.892308	1.36612	3.01034	1.76319	2.18823	1.24106
1632071	SAUSA300_1478	-	putative lipoprotein	1.64441	1.46558	1.17265	1.7024	1.84162	1.42754	1.77201	1.2413
1750574	SAUSA300_1596	queA	S-adenosylmethionine:tRNA ribosyltransferase-isomerase	0.348145	0.286299	0.350519	0.295082	0.520565	0.328321	0.407823	1.24215
921124	SAUSA300_0843	-	hypothetical protein	1.1734	0.948757	1.08718	0.966793	1.69287	1.06978	1.32983	1.24309
512890	SAUSA300_0455	rrsA	16S ribosomal RNA	0.763475	0.871343	0.857327	1.21169	0.854085	0.830715	1.03289	1.24337
2424520	SAUSA300_2257	-	hypothetical protein	1.53306	0.762327	1.21284	1.19004	1.71885	1.16941	1.45444	1.24374
254981	SAUSA300_0216	uhpT	sugar phosphate antiporter	1.53502	1.77249	2.25996	1.35323	3.26366	1.85582	2.30845	1.2439
1571755	SAUSA300_1405	-	phiSLT ORF 101-like protein, terminase, small subunit	0.500622	0.35057	0.206349	0.39032	0.486714	0.352514	0.438517	1.24397
1897228	SAUSA300_1715	ribD	riboflavin biosynthesis protein	2.04522	1.98935	2.11373	3.31686	1.78204	2.04943	2.54945	1.24398
324018	SAUSA300_0272	-	hypothetical protein	2.39768	2.46895	2.56911	3.54525	2.62431	2.47858	3.08478	1.24457
1041080	SAUSA300_0952	-	aminotransferase, class I	0.770808	1.39074	1.43234	0.781799	2.20083	1.19797	1.49131	1.24487
334612	SAUSA300_0282	-	hypothetical protein	1.89947	1.68447	1.38966	2.62154	1.50822	1.65787	2.06488	1.2455
1347807	SAUSA300_1230	-	hypothetical protein	0.666972	0.822086	0.789333	1.42077	0.471455	0.759464	0.94611	1.24576
654797	SAUSA300_0581	-	hypothetical protein	0.876337	1.14105	1.37585	1.45719	1.3612	1.13108	1.4092	1.24589
2407914	SAUSA300_2241	ureE	urease accessory protein UreE	2.55198	1.13381	1.01935	3.04072	0.873285	1.56838	1.957	1.24778
1437176	SAUSA300_1306	sucA	2-oxoglutarate dehydrogenase E1 component	1.25999	0.985731	1.16404	1.61785	1.21878	1.13659	1.41832	1.24787
451102	SAUSA300_0399	-	superantigen-like protein 5	0.934804	0.824928	0.905838	0.926183	1.29226	0.888524	1.10922	1.24839
2598788	SAUSA300_2413	-	hypothetical protein	1.76398	1.03954	1.31987	1.73042	1.7021	1.37446	1.71626	1.24868
105097	SAUSA300_0097	-	hypothetical protein	2.1301	2.17003	1.90058	2.79588	2.3697	2.0669	2.58279	1.2496
471340	SAUSA300_0419	-	tandem lipoprotein	1.78556	1.2738	1.38028	1.43924	2.26701	1.47988	1.85312	1.25221
2182412	SAUSA300_2021	-	S1 RNA-binding domain-containing protein	2.05245	2.6244	2.0457	2.69444	2.91879	2.24085	2.80662	1.25248
1970795	SAUSA300_1789	-	hypothetical protein	0.274851	0.384653	0.403527	0.494405	0.394633	0.354344	0.444519	1.25449
430472	SAUSA300_0381	-	putative NAD(P)H-flavin oxidoreductase	0.701151	1.08823	1.25714	1.03714	1.51088	1.01551	1.27401	1.25455
369889	SAUSA300_0318	-	N-acetylmannosamine-6-phosphate 2-epimerase	1.99413	3.63366	4.76596	5.07499	3.62055	3.46458	4.34777	1.25492
265869	SAUSA300_0223	-	hypothetical protein	0.707663	1.90396	1.03908	2.26116	0.793802	1.2169	1.52748	1.25523
1331639	SAUSA300_1213	-	hypothetical protein	1.48181	0.942474	1.23671	0.974103	2.08984	1.22033	1.53197	1.25537
530273	SAUSA300_0471	-	hypothetical protein	1.24992	1.66155	2.60952	1.4637	3.15706	1.84033	2.31038	1.25542
2257588	SAUSA300_2094	-	hypothetical protein	0.664224	0.572742	0.754717	0.711414	0.955558	0.663894	0.833486	1.25545
198827	SAUSA300_0177	-	hypothetical protein	0.922513	1.70521	1.62462	2.34552	1.2183	1.41745	1.78191	1.25713
374729	SAUSA300_0321	-	hypothetical protein	1.67448	1.83105	2.39316	1.17276	3.77107	1.96623	2.47192	1.25719
232785	SAUSA300_0198	-	hypothetical protein	1.34994	1.16135	1.06447	1.582	1.41873	1.19192	1.50037	1.25878
1004270	SAUSA300_0915	-	hypothetical protein	0.605469	0.611274	1.15942	1.2988	0.696613	0.792055	0.997709	1.25965
461338	SAUSA300_0408	-	hypothetical protein	2.31292	1.86514	1.52381	1.90769	2.88082	1.90062	2.39426	1.25972
435552	SAUSA300_0385	-	hypothetical protein	1.02396	1.74576	0.647059	0	2.87076	1.13892	1.43538	1.26029
1294877	SAUSA300_1177	cinA	competence/damage-inducible protein cinA	0.524089	0.633287	0.762246	0.793231	0.819818	0.639874	0.806525	1.26044
2565941	SAUSA300_2385	-	hypothetical protein	0.861317	1.41977	1.07573	1.04156	1.78062	1.11894	1.41109	1.2611
2340575	SAUSA300_2162	-	M23/M37 peptidase domain-containing protein	0.948891	1.74737	1.26984	2.38876	0.947119	1.32203	1.66794	1.26165
1700989	SAUSA300_1549	-	ComE operon protein 1	0.692958	0.616286	1.2897	1.17238	1.01457	0.866314	1.09347	1.26221
657794	SAUSA300_0584	-	hypothetical protein	0.593329	0.548577	0.711111	0.498742	1.06112	0.617672	0.779933	1.2627
923276	SAUSA300_0845	ampA	cytosol aminopeptidase	1.25678	1.78339	1.21756	2.26732	1.32181	1.41924	1.79456	1.26445
1427684	SAUSA300_1299	-	putative tellurite resistance protein	1.45591	0.799843	1.38164	0.641483	2.4288	1.21247	1.53514	1.26613
1698230	SAUSA300_1547	-	DNA internalization-related competence protein ComEC/Rec2	0.963615	1.44108	1.35714	1.27342	1.90452	1.25395	1.58897	1.26717
975075	SAUSA300_0888	oppC	oligopeptide ABC transporter permease	1.49516	1.48521	2.30211	3.17493	1.28797	1.76082	2.23145	1.26728
724234	SAUSA300_0649	-	hypothetical protein	0.918253	1.18168	0.5	0.552658	1.6449	0.866644	1.09878	1.26786
1106566	SAUSA300_1012	-	hypothetical protein	1.7894	1.00652	1.45833	1.10997	2.48619	1.41808	1.79808	1.26797
2451427	SAUSA300_2279	-	LysR family regulatory protein	0.866168	0.673983	0.548357	1.36227	0.404638	0.696169	0.883455	1.26902
685279	SAUSA300_0613	-	putative monovalent cation/H+ antiporter subunit D	1.44346	1.84414	1.55175	2.29508	1.79953	1.61312	2.0473	1.26916
650258	SAUSA300_0576	-	putative pyridine nucleotide-disulfide oxidoreductase	1.58581	2.17141	1.85717	2.54844	2.20994	1.87146	2.37919	1.2713
2848909	SAUSA300_2622	-	hypothetical protein	0.889994	1.43393	0.857143	1.11024	1.59022	1.06035	1.35023	1.27338
2299243	SAUSA300_2126	-	EmrB/QacA family drug resistance transporter	2.17171	2.07055	1.74085	2.96313	2.11657	1.99437	2.53985	1.27351
231941	SAUSA300_0197	-	hypothetical protein	1.02794	1.9833	1.36296	1.06193	2.65193	1.45807	1.85693	1.27356
452252	SAUSA300_0400	-	superantigen-like protein	1.28109	1.87169	1.68738	2.7554	1.35468	1.61338	2.05504	1.27374
934225	SAUSA300_0856	-	hypothetical protein	2.27734	1.84779	1.42857	1.56128	3.15706	1.85123	2.35917	1.27438
2061487	SAUSA300_1896	pheA	prephenate dehydratase	1.97893	1.83231	1.63333	1.0929	3.53591	1.81486	2.3144	1.27525
748022	SAUSA300_0674	-	aldo/keto reductase family oxidoreductase	1.97127	1.18509	1.37705	1.97528	1.88087	1.51114	1.92807	1.27591
1704228	SAUSA300_1555	aroE	shikimate 5-dehydrogenase	0.137426	0.255624	0.402778	0.0758956	0.601085	0.265276	0.33849	1.27599
2197524	SAUSA300_2035	kdpD	sensor histidine kinase, KdpD	1.28013	1.42554	1.50249	1.61564	1.9644	1.40272	1.79002	1.27611
91958	SAUSA300_0083	-	hypothetical protein	1.44054	1.77643	2.00183	2.47348	1.97595	1.7396	2.22472	1.27886
736460	SAUSA300_0660	-	hypothetical protein	0.986377	0.911354	0.266667	1.41364	0.43238	0.721466	0.923009	1.27935
1422715	SAUSA300_1292	alr2	alanine racemase	1.52285	1.69335	1.06694	1.60269	2.05498	1.42771	1.82884	1.28095
155169	SAUSA300_0136	-	cell wall surface anchor family protein	1.8879	1.46195	1.42979	2.74387	1.34007	1.59321	2.04197	1.28167
490505	SAUSA300_0437	-	NLPA lipoprotein	1.0536	1.23338	1.24028	2.16018	0.854627	1.17575	1.5074	1.28207
1568074	SAUSA300_1402	-	phiSLT ORF257-like protein prophage protease	1.93159	2.35941	2.32407	1.89435	3.75998	2.20502	2.82716	1.28215
904302	SAUSA300_0824	-	hypothetical protein	1.53488	0.87244	0.859163	1.41935	1.37284	1.08883	1.3961	1.2822
1958590	SAUSA300_1771	-	hypothetical protein	0.855092	0.489558	0.8	0.351879	1.48167	0.714884	0.916773	1.28241
408068	SAUSA300_0357	metE	5-methyltetrahydropteroyltriglutamate--homocysteine S-methyltransferase	1.09639	0.891992	1.20292	1.24569	1.48299	1.06377	1.36434	1.28255
2639322	SAUSA300_2444	gntR	gluconate operon transcriptional repressor	2.07055	2.82209	2.06963	3.37887	2.57827	2.32075	2.97857	1.28345
10920	SAUSA300_0008	hutH	histidine ammonia-lyase	1.77952	1.95057	1.5019	2.92424	1.55293	1.744	2.23858	1.2836
2431859	SAUSA300_2263	-	putative transposase	0.767293	1.22699	1.16429	1.69789	1.00631	1.05286	1.3521	1.28422
386927	SAUSA300_0334	-	MarR family transcriptional regulator	2.06138	0.858896	0.955556	1.63934	1.68201	1.29194	1.66068	1.28541
2174333	SAUSA300_2014	ilvA	threonine dehydratase	0.91401	0.879731	0.930189	1.41767	0.917336	0.907977	1.1675	1.28583
1147225	SAUSA300_1048	sdhB	succinate dehydrogenase iron-sulfur subunit	1.04655	1.50867	1.46154	1.97037	1.4733	1.33892	1.72183	1.28599
2597494	SAUSA300_2412	-	hypothetical protein	0.614539	1.10901	1.22051	0.983607	1.54271	0.981355	1.26316	1.28716
1696903	SAUSA300_1545	rpsT	30S ribosomal protein S20	0.285031	0.423199	0.4	0	0.951504	0.36941	0.475752	1.28787
1356164	SAUSA300_1238	-	hypothetical protein	0.288324	0.505233	0.486275	1.04468	0.0541653	0.42661	0.549423	1.28788
657043	SAUSA300_0583	-	hypothetical protein	0.581153	1.03776	0.755556	1.36816	0.67068	0.791488	1.01942	1.28798
2540281	SAUSA300_2364	sbi	IgG-binding protein SBI	1.82462	2.1728	2.19638	2.64964	2.67249	2.0646	2.66106	1.2889
1898752	SAUSA300_1716	-	hypothetical protein	1.57444	1.23142	1.40612	1.84588	1.77637	1.404	1.81112	1.28998
1503417	SAUSA300_1339	-	hypothetical protein	1.3596	0.719836	0.920889	0.459016	2.12155	1.00011	1.29028	1.29014
1981008	SAUSA300_1798	-	DNA-binding response regulator	0.787517	1.0932	0.638771	2.09278	0.0764077	0.839829	1.08459	1.29145
196328	SAUSA300_0174	-	hypothetical protein	0.977248	0.805967	0.25098	0.712525	1.03997	0.678065	0.87625	1.29228
2590207	SAUSA300_2405	-	hypothetical protein	1.02349	1.30076	0.906667	1.36612	1.42068	1.07697	1.3934	1.29381
2779150	SAUSA300_2568	arcD	arginine/ornithine antiporter	1.17957	1.37142	1.14444	1.94672	1.24309	1.23181	1.59491	1.29477
2181964	SAUSA300_2020	-	hypothetical protein	0.458085	0.460123	1.07843	0.747348	0.977684	0.665546	0.862516	1.29595
1495001	SAUSA300_1333	-	hypothetical protein	1.42439	1.38133	1.50943	1.97288	1.75614	1.43838	1.86451	1.29626
1544728	SAUSA300_1379	-	putative lipoprotein	0.522604	0.709986	0.516432	0.67344	0.840402	0.583007	0.756921	1.2983
407273	SAUSA300_0356	-	hypothetical protein	1.95184	1.38704	1.97101	1.71062	2.88654	1.76996	2.29858	1.29866
1925444	SAUSA300_1743	-	hypothetical protein	1.40479	0.715746	1.17963	1.59381	1.26611	1.10006	1.42996	1.2999
348169	SAUSA300_0296	-	hypothetical protein	1.86288	2.39008	0.977778	1.53526	2.99921	1.74358	2.26723	1.30033
1923706	SAUSA300_1740	-	hypothetical protein	0.715421	0.964228	0.94183	0.928158	1.34601	0.873826	1.13708	1.30127
1498745	SAUSA300_1334	-	hypothetical protein	1.04542	1.0581	0.811905	1.7601	0.769534	0.971807	1.26482	1.30151
803554	SAUSA300_0723	-	hypothetical protein	1.23162	0.697156	1.08081	1.21088	1.40214	1.0032	1.30651	1.30235
868606	SAUSA300_0780	-	hypothetical protein	0.675178	0.585156	0.94058	0.846401	1.06494	0.733638	0.955669	1.30264
1153847	SAUSA300_1056	-	hypothetical protein	1.19102	0.744961	0.949841	0.928962	1.57853	0.961941	1.25375	1.30335
967549	SAUSA300_0880	-	hypothetical protein	0.957273	1.34605	1.29011	1.1453	1.97785	1.19781	1.56157	1.30369
225927	SAUSA300_0194	-	sucrose-specific PTS transporter protein	1.29475	1.82528	1.49862	2.16095	1.85532	1.53955	2.00814	1.30436
1183107	SAUSA300_1081	-	hypothetical protein	2.66815	1.87726	2.15205	3.52315	2.3101	2.23249	2.91663	1.30645
1647044	SAUSA300_1494	-	hypothetical protein	0.418821	0.707986	0.676587	0.597678	0.973428	0.601131	0.785553	1.30679
110200	SAUSA300_0100	-	tandem lipoprotein	1.21965	1.3533	1.66013	2.5233	1.16455	1.41103	1.84393	1.3068
2725482	SAUSA300_2522	-	hypothetical protein	1.92945	1.21881	1.25156	2.06557	1.76796	1.46661	1.91676	1.30694
165009	SAUSA300_0146	-	hypothetical protein	1.46239	1.96052	1.70918	1.95415	2.52222	1.7107	2.23818	1.30835
2722708	SAUSA300_2520	-	transporter gate domain-containing protein	2.33382	2.25308	2.20565	2.76819	3.16145	2.26418	2.96482	1.30944
627417	SAUSA300_0553	-	hypothetical protein	0.438705	0.534843	0.588034	1.12442	0.240827	0.520527	0.682625	1.31141
1254995	SAUSA300_1144	gid	tRNA (uracil-5-)-methyltransferase Gid	0.755841	0.991034	0.635653	0.456374	1.6271	0.794176	1.04174	1.31172
1993601	SAUSA300_1810	-	IS1181, transposase	0.874978	1.24839	0.903359	0.711653	1.93798	1.00891	1.32482	1.31312
133241	SAUSA300_0117	sirA	iron compound ABC transporter iron compound-binding protein SirA	1.0248	2.11803	1.2	1.80328	1.99947	1.44761	1.90138	1.31346
292945	SAUSA300_0244	-	zinc-binding dehydrogenase family oxidoreductase	2.65045	2.75594	3.38333	3.14635	4.55226	2.92991	3.8493	1.3138
1744103	SAUSA300_1592	recJ	single-stranded-DNA-specific exonuclease RecJ	0.41898	0.479762	0.55393	0.84966	0.423348	0.484224	0.636504	1.31448
874530	SAUSA300_0788	-	nitroreductase family protein	2.06982	2.23873	1.75556	3.30745	2.01124	2.02137	2.65935	1.31562
1540048	SAUSA300_1372	-	hypothetical protein	1.48743	1.65704	1.24941	1.67149	2.18395	1.46463	1.92772	1.31618
152504	SAUSA300_0134	-	polysaccharide extrusion protein	2.02583	2.92591	2.12587	3.91685	2.29494	2.3592	3.1059	1.3165
2520790	SAUSA300_2344	-	uroporphyrin-III C-methyl transferase	0.74584	1.46282	0.641002	1.04672	1.45514	0.949886	1.25093	1.31693
108993	SAUSA300_0099	plc	1-phosphatidylinositol phosphodiesterase	1.40905	1.293	1.92461	2.5939	1.4698	1.54222	2.03185	1.31748
272496	SAUSA300_0227	fadD	acyl-CoA dehydrogenase FadD	2.3076	1.32377	1.18148	2.07195	2.15733	1.60428	2.11464	1.31812
1939625	SAUSA300_1754	splE	serine protease SplE	1.18736	0.981595	0.66	0.939891	1.54696	0.942984	1.24343	1.31861
398115	SAUSA300_0346	-	hypothetical protein	1.26965	1.56514	1.22835	1.36827	2.20994	1.35438	1.78911	1.32098
2122290	SAUSA300_1967	-	hypothetical protein	1.53131	0.817996	1.57672	0.884725	2.57827	1.30868	1.7315	1.32309
2325236	SAUSA300_2148	-	hypothetical protein	1.27673	0.989511	2.42473	0.894588	3.24363	1.56366	2.06911	1.32325
1419064	SAUSA300_1288	dapA	dihydrodipicolinate synthase	1.46743	1.95487	1.5548	1.3337	3.05896	1.65903	2.19633	1.32386
1029841	SAUSA300_0941	-	putative ferrichrome ABC transporter	1.37426	1.42572	1.55269	1.71867	2.1238	1.45089	1.92124	1.32418
2400465	SAUSA300_2234	-	inosine-uridine preferring nucleoside hydrolase	1.9532	1.34969	1.34256	1.80748	2.29494	1.54849	2.05121	1.32466
609260	SAUSA300_0544	-	HAD superfamily hydrolase	0.456003	0.852079	0.43771	0.927306	0.615269	0.581931	0.771287	1.32539
1714211	SAUSA300_1564	accB	acetyl-CoA carboxylase, biotin carboxyl carrier protein	0.441725	0.947634	0.533333	0.956284	0.743225	0.640897	0.849755	1.32588
2731139	SAUSA300_2530	-	TetR family transcriptional regulator	1.45028	1.86007	1.37021	1.7498	2.39019	1.56019	2.06999	1.32676
210903	SAUSA300_0182	-	4'-phosphopantetheinyl transferase superfamily protein	1.22903	2.04934	1.73759	1.97651	2.46856	1.67199	2.22253	1.32928
291718	SAUSA300_0242	gutB	sorbitol dehydrogenase	2.48384	1.59217	2.32593	2.16844	3.50785	2.13398	2.83815	1.32998
1709333	SAUSA300_1560	-	hypothetical protein	0.78673	0.919307	0.952294	1.21823	1.14045	0.88611	1.17934	1.33092
1587729	SAUSA300_1433	-	putative phage regulatory protein	1.24337	0.865469	1.6254	0.722092	2.59142	1.24475	1.65676	1.331
2179467	SAUSA300_2017	rrsD	16S ribosomal RNA	0.961979	0.512751	0.941176	1.38621	0.758314	0.805302	1.07226	1.3315
2695273	SAUSA300_2492	-	acetyltransferase family protein	1.68996	3.54004	2.68228	3.02393	4.00179	2.63743	3.51286	1.33193
987736	SAUSA300_0899	-	adaptor protein	1.84666	2.22606	1.94444	1.12705	4.22038	2.00572	2.67371	1.33305
370684	SAUSA300_0319	-	hypothetical protein	1.76454	1.83436	2.34756	2.89754	2.39042	1.98215	2.64398	1.33389
2726769	SAUSA300_2525	-	hypothetical protein	1.64187	1.43508	1.86667	3.25951	1.13728	1.64787	2.1984	1.33408
2772763	SAUSA300_2563	-	putative transcriptional regulator	0.335929	0.305328	0.953086	0.758956	0.659914	0.531448	0.709435	1.33491
2599617	SAUSA300_2414	-	hypothetical protein	5.03894	4.9307	3.59218	5.00911	7.06296	4.52061	6.03603	1.33523
381547	SAUSA300_0329	-	putative oxidoreductase	0.996127	1.08756	0.981818	1.07303	1.65746	1.02184	1.36524	1.33607
2802061	SAUSA300_2583	-	putative glycosyl transferase	2.08429	1.9319	1.75084	2.71568	2.42201	1.92234	2.56885	1.33631
1637380	SAUSA300_1483	-	hypothetical protein	0.784948	0.875511	0.952778	0.762039	1.56634	0.871079	1.16419	1.33649
[truncated: 775 more rows]
