# Supplementary material for: Genetic requirements for Staphylococcus aureus nitric oxide resistance and virulence
Source: PLoS Pathog. 2018 Mar 19;14(3):e1006907. doi: 10.1371/journal.ppat.1006907 (PMC5884563; doi:10.1371/journal.ppat.1006907)
Supplement: S5 Table — (XLSX) [file ppat.1006907.s012.xlsx]

## Sheet: Sheet2
Primer	Sequence	Use
plgt.1a	CACTAGCTAGCCGCCAACTTGCATTGTTTG	Construction of MG020
plgt.1b	CCTTTTTTTCCATTGCTCTCCACCTCAATTGTATTTATCCC	Construction of MG020
tnp.1a	GGGATAAATACAATTGAGGTGGAGAGCAATGGAAAAAAAGG	Construction of MG020
tnp.1b	CACTAGCTAGCGCAGATTCCGGTCTAACAAAG	Construction of MG020
atpG-5'.1a	CACTAGGATCCCCATATTCAGGTGTAACAATGG	Deletion
atpG-5'.1b	CACTAGGATCCCGCTTTCGTAATCTGCTTC	Deletion
atpG-3'.1a	CACTAGAATTCGAAATTGTTGGTGGTTCCGC	Deletion
atpG-3'.1b	CACTAGAATTCTCAGTATAGTCATCGGCAGG	Deletion
uvrAB-5'.1a	CACTAGAATTCGATTTCGCCGAAGTGTTTACTGG	Deletion
uvrAB-5'.1b	CACTAGAATTCCCATTGTCACATATGCCTCC	Deletion
uvrAB-3'.1a	CACTAGGATCCGGATGTTATAAATTTATCCTTCGC	Deletion
uvrAB-3'.1b	CACTAGGATCCGATGTCGTCTTTGCAAGTGC	Deletion
mprF-5'.1a	CACTAGAATTCATAATGAAACGAGTATTTGCC	Deletion
mprF-5'.1b	CACTAGAATTCCCTGATTCATTTTTTCACATC	Deletion
mprF-3'.1a	CACTAGGATCCGGTATACAGTTATGCCTGATG	Deletion
mprF-3'.1b	CACTAGGATCCGTTTCTTGGCATATTCTACACC	Deletion
mntABC-5'.1a	CACTAGAATTCCTACCATTTCACTTACAGATGG	Deletion
mntABC-5'.1b	CACTAGAATTCGCTCGATTCAAGAATTGATATG	Deletion
mntABC-3'.1a	CACTAGGATCCCGGAAGCATGAAATAACACGC	Deletion
mntABC-3'.1b	CACTAGGATCCCCACACTCATATGACATCGG	Deletion
uvrC-5'.1a	CACTAGAATTCCATGGTAAAGGTACAGGTGC	Deletion
uvrC-5'.1b	CACTAGAATTCTTCGTTGCTTATAGTCTTCC	Deletion
uvrC-3'.1a	CACTAGGATCCCGTGAGAATCATTCTCATGCC	Deletion
uvrC-3'.1b	CACTAGGATCCCAACAATAAGATGTTTCTCTGCC	Deletion
atp.1a	GGGCATATGGTGGCTTCTCTTAAAGAAATAGATAC	Complement
atp.1b	GGGCTCGAGTTCTTTATCAATTCCTTCCC	Complement
olj376	GTGACTGGAGTTCAGACGTGTGCTCTTCCGATCTGGGGGGGGGGGGGGGG	amplification of tn junctions
olj510	CCAAAATCCGTTCCTTTTTCATAGTTCCTATATAGTTATACGC	amplification of tn junctions
olj511	AATGATACGGCGACCACCGAGATCTACACTCTTTGACCGGGGACTTATCAGCCAACCTGTTA	amplification of tn junctions, nested primer
olj512	ACACTCTTTGACCGGGGACTTATCAGCCAACCTGTTA	custom sequencing primer
Plasmid	Construction	Reference
pBursa	temperature sensitive vector containing bursa aurealis transposon	Bae et al, 2004
pLZ-Spec	Small SpR vector for complementation in S. aureus	Joshi et al. 2011
pFA545	vector containing mariner transposase (tnp) driven by xylose-inducible promoter	Bae et al, 2005
pMG020	mariner tnp allele fused to the lgt promoter by SOE PCR was cloned into the NheI sites of pFA545	This study
pBTE*	1.2kb ermB (ErythromycinR) allele cloned into XmaI of pBT2ts	Grosser et al, 2016
pBTS*	1.3kb aad9 (SpectinomycinR) allele cloned into SmaI of pBT2ts	This study
pMG031	5' and 3' homology regions of atpG were cloned respectively into the BamHI and EcoRI sites of pBTE*	This study
pMG032	5' and 3' homology regions of mprF were cloned respectively into the EcoRI and BamHI sites of pBTE*	This study
pMG033	5' and 3' homology regions of uvrAB were cloned respectively into the EcoRI and BamHI sites of pBTE*	This study
pMG034	5' and 3' homology regions of uvrC were cloned respectively into the EcoRI and BamHI sites of pBTS*	This study
pMG035	5' and 3' homology regions of sitAB were cloned respectively into the EcoRI and BamHI sites of pBTE*	This study
pEP01	atpIBEFHAGDC operon with native promoter cloned into NdeI/XhoI of pLZ-Spec (pATPase)	This study
Strain	Description	Reference
AR1524	S. aureus LAC atpG::ErR	This study
AR1590	E.coli DH10B + pEP01 (pATPase)	This study
AR1591	S. aureus LAC atpG::ErR + pATPase	This study
AR1525	S. aureus LAC mprF::ErR	This study
AR1526	S. aureus LAC uvrAB::ErR	This study
AR1527	S. aureus LAC uvrC::SpR	This study
AR1528	S. aureus LAC sitAB::ErR	This study
NE896	S. aureus JE2 SAUSA300_0903::Tn-Er
NE1795	S. aureus JE2 nfu::Tn-Er
NE1910	S. aureus JE2 SAUSA300_1248::Tn-Er
